# Supplementary material for: REPTOR and CREBRF encode key regulators of muscle energy metabolism
Source: Nat Commun. 2023 Aug 15;14:4943. doi: 10.1038/s41467-023-40595-1 (PMC10427696; doi:10.1038/s41467-023-40595-1)
Supplement: Supplementary file 4 — Supplementary Data 1 [file 41467_2023_40595_MOESM4_ESM.xlsx]

## Sheet: DEG Yki-tumor flies T2-T14-T38R
FBgn	Gene	RPKM_CTRL2	RPKM_CTRL14	RPKM_CTRL38 Recovery	RPKM_Yki[S3A]T2	RPKM_Yki[S3A]T14	RPKM_Yki[S3A]T38 Recovery	Direction	Best DIOPT score fly2human	Human ortholog with best score	GO_BP	GO_MF	GO_CC
FBgn0000047	Act88F	453.802	2090.32	274.815	420.642	140.164	637.971	downregulated-upregulated	8	ACTB;	mitotic cytokinesis|skeletal myofibril assembly|muscle thin filament assembly|		striated muscle thin filament|myofibril|Z disc|
FBgn0000053	Gart	12.857	10.9908	10.1372	21.4317	7.14809	14.8718	downregulated-upregulated	17	GART;	purine nucleotide biosynthetic process|'de novo' IMP biosynthetic process|purine nucleobase biosynthetic process|adenine biosynthetic process|	phosphoribosylamine-glycine ligase activity|metal ion binding|ATP binding|phosphoribosylformylglycinamidine cyclo-ligase activity|phosphoribosylglycinamide formyltransferase activity|	cytosol|
FBgn0000078	Amy-d	38.8201	19.8982	18.3345	12.0132	2.22828	11.4152	downregulated-upregulated	14	AMY1B;AMY2B;	carbohydrate metabolic process|	calcium ion binding|cation binding|alpha-amylase activity|
FBgn0000079	Amy-p	30.5471	13.9048	9.77844	7.49826	1.18888	8.97302	downregulated-upregulated	14	AMY2B;	carbohydrate metabolic process|	alpha-amylase activity|calcium ion binding|cation binding|	extracellular region|
FBgn0000150	awd	240.126	128.788	103.559	195.482	50.1338	82.5463	downregulated-upregulated	14	NME1-NME2;	epithelial cell migration, open tracheal system|protein autophosphorylation|regulation of tube architecture, open tracheal system|adherens junction organization|peptidyl-serine phosphorylation|nucleotide metabolic process|open tracheal system development|protein phosphorylation|CTP biosynthetic process|UTP biosynthetic process|GTP biosynthetic process|nucleoside diphosphate phosphorylation|mitoti…	kinase activity|magnesium ion binding|nucleoside diphosphate kinase activity|ATP binding|GTP binding|microtubule binding|	plasma membrane|nuclear microtubule|microtubule|
FBgn0000455	Dip-C	30.0536	19.6217	14.6716	24.7627	8.24829	12.9448	downregulated-upregulated	17	PEPD;	proteolysis|	peptidase activity|dipeptidase activity|manganese ion binding|metalloaminopeptidase activity|
FBgn0000592	Est-6	528.565	347.382	107.593	556.036	58.2191	108.192	downregulated-upregulated	6	CES1;CES2;CES3;CES5A;CES4A;	regulation of oviposition|mating|organic substance catabolic process|sperm competition|regulation of female receptivity, post-mating|pheromone biosynthetic process|multicellular organism reproduction|ovulation|courtship behavior|sperm storage|	serine hydrolase activity|short-chain carboxylesterase activity|carboxylic ester hydrolase activity|	extracellular space|extracellular region|
FBgn0000667	Actn	130.088	57.6826	58.3967	101.267	33.6805	56.1362	downregulated-upregulated	16	ACTN2;	sarcomere organization|actin filament bundle assembly|actin cytoskeleton reorganization|	actin filament binding|protein binding|actin binding|calcium ion binding|	focal adhesion|Z disc|
FBgn0001092	Gapdh2	680.509	274.746	216.841	728.993	91.807	243.224	downregulated-upregulated	13	GAPDH;	glucose metabolic process|glycolytic process|glucose homeostasis|	peptidyl-cysteine S-nitrosylase activity|NADP binding|glyceraldehyde-3-phosphate dehydrogenase (NAD+) (phosphorylating) activity|NAD binding|	cytosol|
FBgn0002563	Lsp1beta	10.7027	118.493	2.23184	55.9597	0.140958	1.61512	downregulated-upregulated					larval serum protein complex|
FBgn0002565	Lsp2	5.96011	42.4013	0.715165	54.7299	1.73001	12.6726	downregulated-upregulated			motor neuron axon guidance|synaptic target inhibition|		larval serum protein complex|
FBgn0003863	alphaTry	0.425364	0.306463	0.477281	20.7825	0	3.52511	downregulated-upregulated	5	PRSS1;PRSS3;	proteolysis|	serine-type endopeptidase activity|serine hydrolase activity|
FBgn0003867	tsl	9.63201	11.691	12.6954	9.81094	3.88568	9.36746	downregulated-upregulated			maternal determination of anterior/posterior axis, embryo|positive regulation of apical constriction involved in ventral furrow formation|positive regulation of multicellular organism growth|embryonic pattern specification|torso signaling pathway|pole cell fate determination|terminal region determination|germ cell development|pupariation|	torso binding|signaling receptor activator activity|	extracellular space|
FBgn0003885	alphaTub84D	51.4013	26.9659	26.4476	41.2479	14.5857	23.4127	downregulated-upregulated	13	TUBA3C;TUBA3D;	microtubule cytoskeleton organization|sperm axoneme assembly|mitotic cell cycle|spermatogenesis|	GTPase activity|structural constituent of cytoskeleton|GTP binding|myosin binding|	cytoplasm|microtubule|perinuclear region of cytoplasm|
FBgn0010357	betaTry	0.0243973	0.102536	0.0806843	2.87344	0.0212827	1.58247	downregulated-upregulated	5	PRSS1;PRSS3;	proteolysis|	serine-type endopeptidase activity|serine hydrolase activity|
FBgn0010408	RpS9	350.49	186.04	143.456	255.079	74.9642	128.147	downregulated-upregulated	16	RPS9;	positive regulation of translational fidelity|cytoplasmic translation|	structural constituent of ribosome|rRNA binding|	cytosol|cytosolic small ribosomal subunit|small ribosomal subunit|cytoplasm|nucleolus|nuclear chromosome|cytosolic ribosome|
FBgn0011286	RyR	16.1396	11.4468	19.6148	14.1332	4.49206	13.0129	downregulated-upregulated	16	RYR1;RYR2;	heart contraction|response to anesthetic|release of sequestered calcium ion into cytosol|muscle contraction|calcium ion transport|regulation of hemocyte proliferation|	calcium-induced calcium release activity|calcium ion binding|ryanodine-sensitive calcium-release channel activity|	sarcoplasmic reticulum membrane|sarcolemma|cytoplasmic vesicle membrane|calcium channel complex|integral component of membrane|plasma membrane|smooth endoplasmic reticulum|Z disc|
FBgn0011693	Pdh	15.2906	11.3186	0.662956	11.9407	0.120602	20.4859	downregulated-upregulated	12	HPGD;	retinol metabolic process|retinal metabolic process|	NAD-retinol dehydrogenase activity|	cytoplasm|
FBgn0011828	Pxn	7.38033	4.32257	4.02317	9.0073	3.13869	4.86636	downregulated-upregulated	16	PXDN;	basement membrane assembly|collagen fibril organization|extracellular matrix organization|phagocytosis|response to oxidative stress|	heme binding|bromide peroxidase activity|peroxidase activity|	extracellular space|extracellular matrix|collagen-containing extracellular matrix|
FBgn0012036	Aldh	361.458	264.163	181.071	529.396	94.4125	197.643	downregulated-upregulated	17	ALDH2;	acetaldehyde metabolic process|response to ethanol|negative regulation of neuron death|	aldehyde dehydrogenase (NAD+) activity|acetaldehyde dehydrogenase (acetylating) activity|	mitochondrion|cytoplasm|
FBgn0012037	Ance	24.6812	20.5748	19.05	33.3638	8.69777	13.6467	downregulated-upregulated	12	ACE;	proteolysis|spermatid nucleus differentiation|sperm individualization|metamorphosis|response to symbiotic bacterium|peptide hormone processing|multicellular organism reproduction|	metallopeptidase activity|peptidyl-dipeptidase activity|	plasma membrane|extracellular space|
FBgn0015033	Cyp4d8	8.5548	7.73529	5.83685	9.36826	2.73873	4.27944	downregulated-upregulated	8	CYP4V2;		iron ion binding|oxidoreductase activity, acting on paired donors, with incorporation or reduction of molecular oxygen|heme binding|
FBgn0015039	Cyp9b2	34.9386	48.5773	40.0055	44.9929	7.78024	32.7919	downregulated-upregulated	11	CYP3A5;		monooxygenase activity|iron ion binding|oxidoreductase activity, acting on paired donors, with incorporation or reduction of molecular oxygen|heme binding|
FBgn0015570	alpha-Est2	8.28676	9.83779	6.59902	8.15443	2.92774	5.78652	downregulated-upregulated	8	CES1;CES4A;		carboxylic ester hydrolase activity|
FBgn0015576	alpha-Est8	17.6369	25.4245	32.7804	23.4178	9.06238	25.5037	downregulated-upregulated	7	CES1;		carboxylic ester hydrolase activity|
FBgn0015773	NetA	3.72051	2.85791	2.94031	4.31958	1.41822	2.23499	downregulated-upregulated	14	NTN1;	dendrite development|axon guidance|dendrite guidance|regulation of photoreceptor cell axon guidance|compound eye development|animal organ morphogenesis|motor neuron axon guidance|tissue development|glial cell migration|		basement membrane|cytosol|extracellular matrix|axonal growth cone|
FBgn0016031	lama	15.5641	8.54969	20.7115	16.6994	5.96604	17.0447	downregulated-upregulated	14	PLBD2;	phospholipid catabolic process|dorsal appendage formation|imaginal disc development|	phospholipase activity|	extracellular region|
FBgn0019952	Orct	9.38724	5.71408	7.97435	6.95478	2.02471	5.81456	downregulated-upregulated	11	SLC22A13;	apoptotic process|transmembrane transport|	transmembrane transporter activity|	integral component of membrane|
FBgn0020300	geko	6.18544	5.64911	4.85171	6.43606	1.98884	3.20571	downregulated-upregulated			sensory perception of smell|behavioral response to ethanol|
FBgn0022359	Sodh-2	40.0485	24.6066	14.2363	24.9302	7.09554	12.1127	downregulated-upregulated	17	SORD;	sorbitol catabolic process|	L-iditol 2-dehydrogenase activity|zinc ion binding|
FBgn0022774	Oat	6.0232	4.12633	3.84281	9.29193	0.971887	4.69146	downregulated-upregulated	16	OAT;	arginine catabolic process to glutamate|ornithine metabolic process|arginine catabolic process to proline via ornithine|	identical protein binding|ornithine-oxo-acid transaminase activity|pyridoxal phosphate binding|	cytoplasm|mitochondrion|cytosol|
FBgn0023477	Taldo	124.771	152.66	67.4036	142.439	34.0886	63.1207	downregulated-upregulated	16	TALDO1;	pentose-phosphate shunt, non-oxidative branch|carbohydrate metabolic process|	transaldolase activity|	cytoplasm|
FBgn0024289	Sodh-1	14.3741	19.3346	26.1357	35.1592	2.23501	24.2838	downregulated-upregulated	17	SORD;	sorbitol catabolic process|	L-iditol 2-dehydrogenase activity|zinc ion binding|
FBgn0024957	Irp-1B	15.3571	17.3904	12.0713	13.9879	5.31148	8.15442	downregulated-upregulated	15	ACO1;	citrate metabolic process|cellular iron ion homeostasis|tricarboxylic acid cycle|response to iron(II) ion|	aconitate hydratase activity|4 iron, 4 sulfur cluster binding|iron-responsive element binding|	mitochondrion|cytosol|nucleus|
FBgn0025352	Mtpbeta	44.3694	19.4953	29.9841	36.4577	5.45162	25.639	downregulated-upregulated	17	HADHB;	fatty acid beta-oxidation|determination of adult lifespan|	acyltransferase activity, transferring groups other than amino-acyl groups|	mitochondrion|
FBgn0025680	cry	51.2117	44.7489	30.4792	64.5506	14.0177	27.3457	downregulated-upregulated	6	CRY1;CRY2;	entrainment of circadian clock by photoperiod|cellular response to light stimulus|response to magnetism|detection of light stimulus involved in magnetoreception|magnetoreception|circadian behavior|negative regulation of transcription, DNA-templated|locomotor rhythm|regulation of circadian sleep/wake cycle, sleep|gravitaxis|circadian regulation of gene expression|blue light signaling pathway|entra…	flavin adenine dinucleotide binding|FAD binding|blue light photoreceptor activity|photoreceptor activity|G protein-coupled photoreceptor activity|protein binding|DNA photolyase activity|DNA binding|	nucleus|cytoplasm|cytosol|
FBgn0025814	Mgstl	45.0585	24.0054	28.0312	39.1377	8.99805	23.2655	downregulated-upregulated	16	MGST1;		glutathione peroxidase activity|glutathione transferase activity|	intracellular membrane-bounded organelle|
FBgn0026314	Ugt35B1	90.672	76.0568	56.1529	95.9109	21.7304	44.9719	downregulated-upregulated	12	UGT2B15;UGT2A3;		UDP-glycosyltransferase activity|	integral component of membrane|intracellular membrane-bounded organelle|
FBgn0026415	Idgf4	68.9854	64.0693	50.651	79.5868	22.1102	41.9887	downregulated-upregulated	5	CHI3L1;CHI3L2;CHIT1;OVGP1;	carbohydrate metabolic process|chitin catabolic process|imaginal disc development|ecdysis, chitin-based cuticle|chitin-based cuticle development|wound healing|	chitin binding|imaginal disc growth factor receptor binding|	extracellular region|
FBgn0026755	Ugt37B1	0.225255	0.757352	0.620782	3.41259	0.157199	2.41452	downregulated-upregulated	6	UGT2A1;UGT1A3;		UDP-glycosyltransferase activity|	intracellular membrane-bounded organelle|integral component of membrane|
FBgn0027521	CG3679	5.66478	9.04488	5.12027	11.0694	1.48886	4.31382	downregulated-upregulated
FBgn0027580	PCB	33.0162	24.262	19.7661	29.3973	11.558	21.4883	downregulated-upregulated	17	PC;	pyruvate metabolic process|gluconeogenesis|	metal ion binding|pyruvate carboxylase activity|ATP binding|biotin binding|	cytoplasm|mitochondrion|
FBgn0027586	CG5867	195.696	105.987	202.023	214.544	30.9157	156.784	downregulated-upregulated			multicellular organism reproduction|		extracellular space|
FBgn0027794	Lrpprc2	7.72606	4.85762	5.28902	6.74881	2.08932	3.95259	downregulated-upregulated	6	LRPPRC;	regulation of oxidative phosphorylation|regulation of rhodopsin mediated signaling pathway|regulation of mitochondrial mRNA stability|regulation of mitochondrial translation|regulation of mitochondrial transcription|	protein binding|	mitochondrion|
FBgn0027843	CAH2	12.136	13.4624	8.72547	17.66	3.20481	9.72933	downregulated-upregulated	8	CA4;CA14;	one-carbon metabolic process|	carbonate dehydratase activity|zinc ion binding|hydro-lyase activity|	plasma membrane|intrinsic component of external side of plasma membrane|
FBgn0028396	TotA	676.75	716.441	133.239	466.606	19.9593	43.0416	downregulated-upregulated			response to water deprivation|response to methylmercury|response to mercury ion|cellular response to UV|cellular response to heat|cellular response to oxidative stress|cellular response to mechanical stimulus|response to UV|response to cold|response to heat|response to oxidative stress|immune system process|response to bacterium|response to mechanical stimulus|		extracellular space|
FBgn0028491	CG2930	4.22052	2.50442	4.15613	7.45604	1.90024	3.94657	downregulated-upregulated	16	SLC15A1;	oligopeptide transport|transmembrane transport|	dipeptide transmembrane transporter activity|	integral component of plasma membrane|
FBgn0028841	jhamt	2.09426	6.09975	2.13415	4.30213	0.509833	3.11455	downregulated-upregulated	1	METTL27;	juvenile hormone biosynthetic process|male courtship behavior|	juvenile hormone acid methyltransferase activity|farnesoic acid O-methyltransferase activity|
FBgn0029648	CG3603	5.33884	4.05607	3.31051	4.5927	1.38823	3.56421	downregulated-upregulated	17	HSD17B8;	fatty acid biosynthetic process|	estradiol 17-beta-dehydrogenase activity|oxidoreductase activity, acting on the CH-OH group of donors, NAD or NADP as acceptor|quinone binding|
FBgn0029818	GAA1	10.2964	4.85619	5.42795	8.50883	2.4531	5.23798	downregulated-upregulated	16	GPAA1;	rhabdomere membrane biogenesis|GPI anchor biosynthetic process|attachment of GPI anchor to protein|		endomembrane system|GPI-anchor transamidase complex|
FBgn0029898	CG14439	33.8457	25.8891	21.452	26.6984	6.78744	19.4958	downregulated-upregulated	2	SPNS1;SPNS2;SPNS3;	transmembrane transport|	transmembrane transporter activity|
FBgn0029950	CG9657	8.95169	6.85438	5.72819	8.70253	2.16617	3.85555	downregulated-upregulated	9	SLC5A12;	transmembrane transport|sodium ion transport|	symporter activity|	membrane|
FBgn0030073	CG10962	4.71986	2.06544	2.95687	5.10632	0.891377	2.84494	downregulated-upregulated	14	DHRS11;		17-beta-hydroxysteroid dehydrogenase (NADP+) activity|17-beta-ketosteroid reductase activity|3-keto sterol reductase activity|estradiol 17-beta-dehydrogenase activity|
FBgn0030164	CG1889	4.19125	4.09783	5.21957	4.47505	1.54508	3.44444	downregulated-upregulated	5	FCN1;FCN2;MFAP4;FCN3;FIBCD1;	G protein-coupled receptor signaling pathway|	G protein-coupled receptor binding|chitin binding|	extracellular space|membrane|collagen-containing extracellular matrix|
FBgn0030367	Cyp311a1	11.3062	8.5805	6.21288	10.7639	1.94563	4.65504	downregulated-upregulated	5	CYP4B1;CYP4F12;CYP4V2;	ecdysone biosynthetic process|	heme binding|iron ion binding|oxidoreductase activity, acting on paired donors, with incorporation or reduction of molecular oxygen|
FBgn0030611	CG15027	19.0112	7.88049	4.19863	14.0254	3.02907	4.71865	downregulated-upregulated	15	TMA16;			nucleus|
FBgn0030642	CG15642	8.61625	4.6316	3.62714	7.64449	2.05129	3.95976	downregulated-upregulated	2	TMEM17;
FBgn0030668	CG8128	12.6915	5.64768	6.61154	13.1371	3.14354	5.33814	downregulated-upregulated	15	NUDT6;		NADH pyrophosphatase activity|ADP-ribose diphosphatase activity|NAD binding|
FBgn0030678	CG11679	4.16428	4.20636	3.04396	4.08848	1.59026	2.53076	downregulated-upregulated	13	RMND1;	positive regulation of mitochondrial translation|
FBgn0030731	Mfe2	37.9467	24.0217	15.0134	35.9138	10.1877	15.6184	downregulated-upregulated	15	HSD17B4;	fatty acid beta-oxidation|fatty acid beta-oxidation using acyl-CoA oxidase|	3R-hydroxyacyl-CoA dehydratase activity|3-hydroxyacyl-CoA dehydrogenase activity|enoyl-CoA hydratase activity|protein homodimerization activity|17-beta-hydroxysteroid dehydrogenase (NAD+) activity|	peroxisome|
FBgn0030799	CG4872	6.35418	4.93017	6.0617	7.34968	2.00756	6.08398	downregulated-upregulated	13	CRYM;	negative regulation of transcription by RNA polymerase II|	transcription corepressor activity|hormone binding|thiomorpholine-carboxylate dehydrogenase activity|	cytoplasm|
FBgn0030828	CG5162	95.2288	84.3284	64.1896	107.631	11.4489	44.9076	downregulated-upregulated	4	LIPC;PNLIP;PNLIPRP1;PLA1A;PNLIPRP3;LIPI;LIPH;	lipid catabolic process|multicellular organism reproduction|	triglyceride lipase activity|lipase activity|serine hydrolase activity|	extracellular space|
FBgn0030929	CG15043	0.289364	6.32385	0.0717715	7.58069	0.176696	4.86404	downregulated-upregulated
FBgn0030932	Ggt-1	14.6788	6.27913	4.29179	11.074	2.52102	4.07477	downregulated-upregulated	15	GGT1;GGT2;	glutathione metabolic process|glutathione catabolic process|response to light stimulus|multicellular organism reproduction|	peptidyltransferase activity|glutathione hydrolase activity|	extracellular space|plasma membrane|
FBgn0031182	Cyp6t1	14.1553	16.3278	8.2056	15.9255	3.49888	7.59586	downregulated-upregulated	6	CYP3A5;CYP3A43;	response to DDT|insecticide catabolic process|	oxidoreductase activity, acting on paired donors, with incorporation or reduction of molecular oxygen|heme binding|iron ion binding|
FBgn0031286	CG3862	7.80647	4.75655	3.62168	4.09216	1.14489	2.60041	downregulated-upregulated	14	RCC1L;	mitochondrial membrane fusion|	guanyl-nucleotide exchange factor activity|	mitochondrial membrane|
FBgn0031305	Iris	28.8948	41.8134	27.6673	31.6619	12.087	22.3578	downregulated-upregulated
FBgn0031327	CG5397	11.9262	8.42818	7.33007	12.0144	3.01509	6.62758	downregulated-upregulated	3	ACHE;CES1;CES2;CES3;CES5A;CES4A;
FBgn0031417	CG3597	13.4368	15.6548	15.3631	20.0162	3.93188	14.5866	downregulated-upregulated	11	DHDH;		oxidoreductase activity|
FBgn0031418	CG3609	7.72009	6.89168	7.09549	9.95042	2.69047	6.59772	downregulated-upregulated	16	DHDH;		oxidoreductase activity|
FBgn0031432	Cyp309a1	3.24493	7.35773	1.2116	8.04106	0.467975	2.42653	downregulated-upregulated	3	CYP3A5;CYP3A43;		heme binding|iron ion binding|oxidoreductase activity, acting on paired donors, with incorporation or reduction of molecular oxygen|
FBgn0031515	CG9664	2.58378	3.57997	3.2112	4.05872	1.43234	2.5051	downregulated-upregulated	8	ABCG1;	olfactory behavior|transmembrane transport|	ATP binding|ATPase-coupled transmembrane transporter activity|	plasma membrane|
FBgn0031520	CG8837	4.43548	2.12701	1.95111	5.00158	0.669676	1.68836	downregulated-upregulated	3	SLC2A6;SLC2A8;SLC2A13;	glucose import|	carbohydrate|	integral component of plasma membrane|
FBgn0031639	mRpS2	12.3578	10.9341	7.71544	11.1873	3.72496	7.54359	downregulated-upregulated	16	MRPS2;	mitochondrial translation|	structural constituent of ribosome|	mitochondrial small ribosomal subunit|
FBgn0031689	Cyp28d1	57.3492	81.8085	52.6654	120.95	33.1123	51.3289	downregulated-upregulated	6	CYP3A5;CYP3A43;		iron ion binding|oxidoreductase activity, acting on paired donors, with incorporation or reduction of molecular oxygen|heme binding|
FBgn0031800	CG9497	16.423	14.3491	9.4986	17.0139	3.54627	10.4956	downregulated-upregulated
FBgn0031801	CG9498	13.8932	11.4168	8.10478	17.9682	3.73372	16.2712	downregulated-upregulated
FBgn0031813	CG9527	11.6121	9.85948	6.9292	16.5567	4.33453	8.3924	downregulated-upregulated	16	ACOX3;	fatty acid beta-oxidation|fatty acid beta-oxidation using acyl-CoA oxidase|lipid homeostasis|	FAD binding|acyl-CoA oxidase activity|fatty acid binding|pristanoyl-CoA oxidase activity|flavin adenine dinucleotide binding|	peroxisome|
FBgn0031860	CG11236	14.2484	13.4085	8.14008	17.4723	2.95296	8.06473	downregulated-upregulated	11	DAO;	D-amino acid catabolic process|	D-amino-acid oxidase activity|FAD binding|	cytoplasm|peroxisome|
FBgn0031913	CG5958	29.0007	28.1743	35.9747	33.6406	7.00899	25.4974	downregulated-upregulated	10	TTPAL;	response to light stimulus|	retinal binding|phosphatidylinositol bisphosphate binding|	cytoplasm|
FBgn0031925	Cyp4d21	104.375	160.183	43.8471	107.801	30.1539	48.6461	downregulated-upregulated	7	CYP4F12;CYP4V2;	mating|	heme binding|oxidoreductase activity, acting on paired donors, with incorporation or reduction of molecular oxygen|iron ion binding|monooxygenase activity|	cytoplasm|
FBgn0032029	CG17292	18.3246	12.656	10.2769	18.7309	3.54131	8.7377	downregulated-upregulated	3	LIPC;PNLIP;PNLIPRP1;PLA1A;PNLIPRP3;LIPI;LIPH;	lipid catabolic process|	lipase activity|triglyceride lipase activity|	extracellular space|cytosol|
FBgn0032076	Argl	14.4622	27.526	11.9897	20.7923	3.46162	12.5858	downregulated-upregulated	16	ASL;	arginine biosynthetic process via ornithine|	argininosuccinate lyase activity|	cytosol|
FBgn0032160	CG4598	25.3774	23.643	17.7836	25.3567	10.0473	16.3327	downregulated-upregulated	15	ECI1;	fatty acid beta-oxidation|	enoyl-CoA hydratase activity|dodecenoyl-CoA delta-isomerase activity|	mitochondrion|
FBgn0032285	CG17108	60.8567	41.7754	41.1092	45.7591	15.1175	28.567	downregulated-upregulated	1	EWSR1;HNRNPA2B1;LORICRIN;HRNR;
FBgn0032286	CG7300	49.0916	45.2107	38.565	29.403	4.90471	17.9972	downregulated-upregulated	1	HRNR;
FBgn0032287	CG6415	13.1064	14.8173	6.75316	15.4798	5.14405	8.01404	downregulated-upregulated	17	AMT;	glycine decarboxylation via glycine cleavage system|	aminomethyltransferase activity|	mitochondrion|
FBgn0032394	Hacd1	32.2003	18.37	19.0309	30.88	5.5826	16.6379	downregulated-upregulated	16	HACD2;	sphingolipid biosynthetic process|fatty acid elongation|very long-chain fatty acid biosynthetic process|	3-hydroxyacyl-CoA dehydratase activity|enzyme binding|	integral component of endoplasmic reticulum membrane|endoplasmic reticulum|
FBgn0032472	CG9928	439.363	262.601	329.179	260.237	71.4106	157.943	downregulated-upregulated
FBgn0032494	CG5945	456.068	583.623	183.037	491.994	53.8897	107.916	downregulated-upregulated			multicellular organism reproduction|		extracellular space|
FBgn0032684	Ugt301D1	17.332	10.346	6.76256	29.447	3.64792	7.6646	downregulated-upregulated	10	UGT2A1;UGT1A1;		UDP-glycosyltransferase activity|	intracellular membrane-bounded organelle|
FBgn0032770	CG13086	4.05197	6.81178	5.66693	6.7473	2.54365	7.05745	downregulated-upregulated	1	REG4;		carbohydrate binding|
FBgn0032798	CG10132	3.09539	2.05334	2.64219	3.04015	1.03144	1.99221	downregulated-upregulated	2	NWD2;NWD1;
FBgn0032803	CG13082	2.42234	1.31846	1.5595	2.90812	0.779423	1.79575	downregulated-upregulated
FBgn0032835	CG16772	19.2094	17.2095	19.9065	12.9353	1.33224	9.11232	downregulated-upregulated
FBgn0033101	CG9436	24.0039	11.2429	12.9818	18.2133	3.70858	13.0987	downregulated-upregulated	9	AKR1B1;AKR1A1;		alditol|D-threo-aldose 1-dehydrogenase activity|	cytosol|
FBgn0033268	Obp44a	13.6961	6.42975	4.83864	12.2104	1.5676	3.88233	downregulated-upregulated			sensory perception of chemical stimulus|sensory perception of smell|	odorant binding|	extracellular region|
FBgn0033357	Tom7	29.1352	28.1977	19.1984	54.6801	14.0822	21.7007	downregulated-upregulated	14	TOMM7;	protein import into mitochondrial matrix|protein insertion into mitochondrial outer membrane|	protein transmembrane transporter activity|	mitochondrial outer membrane translocase complex|
FBgn0033439	CG1773	7.02682	6.45401	5.77112	5.37538	1.72526	3.82613	downregulated-upregulated	2	ACR;CTRB1;CTRL;CELA1;F10;HPN;PRSS8;ST14;TPSAB1;TMPRSS11D;CELA3A;PRSS21;CTRC;CELA3B;TPSG1;CELA2B;TMPRSS4;CELA2A;PRSS22;TPSB2;PRSS27;TMPRSS13;TMPRSS11B;TMPRSS6;PRSS33;TMPRSS11A;OVCH1;PRSS48;TMPRSS11F;CTRB2;PRSS56;	proteolysis|	serine-type endopeptidase activity|
FBgn0033464	CG1441	16.3835	9.54564	13.256	20.647	4.44638	10.7457	downregulated-upregulated	8	FAR1;	long-chain fatty-acyl-CoA metabolic process|	fatty-acyl-CoA reductase (alcohol-forming) activity|	peroxisome|intracellular membrane-bounded organelle|
FBgn0033717	CG8839	14.6825	9.64993	8.46788	14.766	4.65219	8.18456	downregulated-upregulated	17	FAAH2;	fatty acid catabolic process|	fatty acid amide hydrolase activity|acylglycerol lipase activity|	cytoplasm|endomembrane system|
FBgn0033942	Cpr51A	8.22819	6.84874	4.38038	8.36364	2.41593	3.9968	downregulated-upregulated			chitin-based cuticle development|multicellular organism reproduction|	structural constituent of cuticle|structural constituent of chitin-based larval cuticle|	extracellular space|extracellular matrix|chitin-based extracellular matrix|
FBgn0033981	Cyp6a21	10.1891	9.68213	5.96042	11.0187	2.1522	3.87846	downregulated-upregulated	8	CYP3A5;CYP3A43;
FBgn0034093	CG15706	7.20098	4.05545	4.2579	7.60578	2.23839	3.66481	downregulated-upregulated	4	MFSD6;			membrane|
FBgn0034229	CG4847	120.711	74.5001	49.2661	125.042	11.4787	40.1584	downregulated-upregulated	4	CTSH;CTSK;CTSL;CTSO;CTSS;	proteolysis|immune response|multicellular organism reproduction|proteolysis involved in cellular protein catabolic process|	cysteine-type endopeptidase activity|cysteine-type peptidase activity|	extracellular region|extracellular space|lysosome|
FBgn0034326	CG18540	26.0879	14.1868	14.2643	26.303	4.94411	14.0484	downregulated-upregulated
FBgn0034351	rswl	5.80856	4.56496	6.98797	6.43546	2.30605	4.74787	downregulated-upregulated	16	TRMT10C;	mitochondrial tRNA processing|	tRNA (guanine-N1-)-methyltransferase activity|tRNA binding|	nucleus|nucleoplasm|mitochondrion|mitochondrial ribonuclease P complex|
FBgn0034381	List	4.22663	1.99986	2.05965	4.48011	1.07437	1.94342	downregulated-upregulated	5	SLC6A7;	neurotransmitter transport|response to lithium ion|sodium ion transmembrane transport|amino acid transmembrane transport|	amino acid|L-amino acid transmembrane transporter activity|neurotransmitter transmembrane transporter activity|amino acid|	integral component of plasma membrane|integral component of membrane|
FBgn0034406	Jheh3	44.848	28.6943	14.6123	41.6952	2.18392	7.54293	downregulated-upregulated	17	EPHX1;	juvenile hormone catabolic process|	juvenile hormone epoxide hydrolase activity|serine hydrolase activity|cis-stilbene-oxide hydrolase activity|
FBgn0034468	Obp56a	62.9593	41.718	27.9223	49.2641	9.04251	16.8012	downregulated-upregulated			sensory perception of smell|response to pheromone|sensory perception of chemical stimulus|olfactory behavior|	odorant binding|	extracellular region|
FBgn0034500	CG11200	22.5228	14.0523	10.2641	20.3584	3.57841	7.62225	downregulated-upregulated	10	DHRSX;		NADP-retinol dehydrogenase activity|	endomembrane system|
FBgn0034515	CG13428	162.957	86.8048	88.8332	141.038	30.7858	73.2962	downregulated-upregulated
FBgn0034618	CG9485	115.515	50.1582	42.2701	92.9348	17.1856	31.5307	downregulated-upregulated	17	AGL;	glycogen biosynthetic process|glycogen catabolic process|	4-alpha-glucanotransferase activity|amylo-alpha-1,6-glucosidase activity|
FBgn0034871	CG3906	0.276991	13.7367	0.127227	2.88125	0.268478	6.38242	downregulated-upregulated
FBgn0034885	Eglp4	40.9903	40.1522	25.5071	48.4652	9.98176	29.3886	downregulated-upregulated	6	AQP8;AQP1;AQP2;AQP3;AQP4;AQP5;AQP6;AQP9;	renal system process|transmembrane transport|	water channel activity|channel activity|	plasma membrane|integral component of membrane|
FBgn0035189	CG9119	6.59706	8.13653	5.24039	12.0122	2.08755	7.74028	downregulated-upregulated	16	C11orf54;		hydrolase activity, acting on ester bonds|zinc ion binding|	nucleus|
FBgn0035298	SCOT	8.36589	6.92937	5.04534	8.39352	2.64234	4.24708	downregulated-upregulated	17	OXCT1;	cellular ketone body metabolic process|ketone body catabolic process|	3-oxoacid CoA-transferase activity|CoA-transferase activity|	mitochondrion|
FBgn0035309	CG15879	2.85939	3.17826	2.2863	2.95412	1.01743	1.92479	downregulated-upregulated	14	SERHL2;		hydrolase activity|
FBgn0035344	Cyp4d20	19.1549	16.7897	13.126	16.8284	5.6075	11.0618	downregulated-upregulated	8	CYP4V2;		iron ion binding|oxidoreductase activity, acting on paired donors, with incorporation or reduction of molecular oxygen|heme binding|
FBgn0035383	CPT2	8.80983	7.85334	5.45592	7.22998	2.57787	4.10026	downregulated-upregulated	17	CPT2;	fatty acid beta-oxidation|response to starvation|ketone body biosynthetic process|triglyceride homeostasis|	carnitine O-palmitoyltransferase activity|	mitochondrion|
FBgn0035434	Drsl5	578.367	457.245	202.619	261.549	9.95663	77.5801	downregulated-upregulated			defense response to fungus|		extracellular region|
FBgn0035484	CG11594	10.1449	11.9413	9.02187	15.1277	5.74766	10.4966	downregulated-upregulated	16	FGGY;	carbohydrate metabolic process|response to endoplasmic reticulum stress|	D-ribulokinase activity|
FBgn0035695	CG10226	7.74413	6.94237	9.40247	7.21842	2.78822	7.24676	downregulated-upregulated	10	ABCB4;ABCB5;	renal tubular secretion|transmembrane transport|response to toxic substance|xenobiotic transport|	ATP binding|ABC-type xenobiotic transporter activity|efflux transmembrane transporter activity|ATPase-coupled transmembrane transporter activity|	integral component of membrane|ATP-binding cassette (ABC) transporter complex|plasma membrane|
FBgn0035811	Mcad	63.0435	35.2674	38.7113	69.1062	21.4521	38.6736	downregulated-upregulated	16	ACADM;	fatty acid beta-oxidation|medium-chain fatty acid catabolic process|	flavin adenine dinucleotide binding|medium-chain-acyl-CoA dehydrogenase activity|acyl-CoA dehydrogenase activity|	mitochondrion|cytosol|
FBgn0036157	CG7560	8.19056	8.98765	5.30811	11.2625	2.32674	4.93804	downregulated-upregulated	10	MTHFR;	methionine biosynthetic process|tetrahydrofolate interconversion|	methylenetetrahydrofolate reductase (NAD(P)H) activity|FAD binding|	cytosol|
FBgn0036203	Muc68D	0.331924	33.9602	0.0404892	5.98556	0.0569607	15.768	downregulated-upregulated	1	ADGRE1;MUC6;TNRC6B;WAC;NHSL1;ASXL3;MUC16;RP1L1;HRNR;LOC105373985;LOC105375809;		chitin binding|extracellular matrix structural constituent|	extracellular matrix|extracellular region|
FBgn0036208	CG10361	5.09444	5.89369	2.03804	8.21625	0.732714	2.36873	downregulated-upregulated	18	GCAT;	threonine catabolic process|biosynthetic process|	glycine C-acetyltransferase activity|pyridoxal phosphate binding|	mitochondrion|
FBgn0036213	RpL10Ab	621.148	420.046	267.07	586.784	138.662	225.405	downregulated-upregulated	16	RPL10A;	maturation of LSU-rRNA|cytoplasmic translation|translation|	RNA binding|structural constituent of ribosome|	cytosolic large ribosomal subunit|cytosolic ribosome|
FBgn0036264	CG11529	17.1949	20.7411	9.21622	19.6955	2.83084	9.1248	downregulated-upregulated	3	CTRB1;CTRL;CTRC;CTRB2;	proteolysis|	serine-type endopeptidase activity|
FBgn0036549	CG10516	18.8156	11.5187	7.37988	20.2171	2.46976	7.48993	downregulated-upregulated	15	SPSB3;	proteasome-mediated ubiquitin-dependent protein catabolic process|		SCF ubiquitin ligase complex|
FBgn0036550	CG17026	7.26109	5.42517	3.65792	9.70645	1.83894	2.90063	downregulated-upregulated	10	IMPA2;	inositol metabolic process|signal transduction|phosphatidylinositol phosphate biosynthetic process|inositol phosphate dephosphorylation|	inositol monophosphate 1-phosphatase activity|	cytoplasm|
FBgn0036659	CG9701	82.1679	35.7546	14.1795	82.8152	5.29771	9.00066	downregulated-upregulated	13	LCTL;	carbohydrate metabolic process|	beta-glucosidase activity|
FBgn0036680	Cpr73D	7.80436	3.39959	4.78408	9.0433	2.42231	3.80515	downregulated-upregulated			chitin-based cuticle development|	structural constituent of chitin-based larval cuticle|	chitin-based extracellular matrix|
FBgn0036698	CG7724	12.1434	11.3224	9.08006	15.0807	2.70053	7.35651	downregulated-upregulated	13	HSD3B2;	steroid biosynthetic process|	3-beta-hydroxy-delta5-steroid dehydrogenase activity|steroid delta-isomerase activity|oxidoreductase activity, acting on the CH-OH group of donors, NAD or NADP as acceptor|
FBgn0036742	CG7497	7.02715	6.84693	4.51747	7.38419	2.01416	3.90422	downregulated-upregulated	9	PTGER4;	G protein-coupled receptor signaling pathway|adenylate cyclase-activating G protein-coupled receptor signaling pathway|positive regulation of cytosolic calcium ion concentration|	G protein-coupled receptor activity|	plasma membrane|integral component of membrane|
FBgn0036759	CG5577	10.1037	8.92954	6.48497	12.6922	4.33314	6.52527	downregulated-upregulated	8	PDXP;PGP;	dephosphorylation|	phosphatase activity|	cytoplasm|
FBgn0036857	Aldh7A1	6.70739	6.1835	6.60829	10.3297	3.65278	6.17408	downregulated-upregulated	17	ALDH7A1;		oxidoreductase activity, acting on the aldehyde or oxo group of donors, NAD or NADP as acceptor|
FBgn0037288	CG14661	62.0064	46.4817	25.3933	74.8471	8.75551	19.1539	downregulated-upregulated			multicellular organism reproduction|		extracellular space|
FBgn0037290	CG1124	12.0112	22.1403	20.6934	13.7702	2.38967	14.823	downregulated-upregulated			multicellular organism reproduction|		extracellular space|
FBgn0037298	Sccpdh1	147.299	98.2898	75.3372	117.783	28.6828	58.617	downregulated-upregulated	17	SCCPDH;	glycolipid biosynthetic process|	oxidoreductase activity|	mitochondrion|lipid droplet|plasma membrane|
FBgn0037440	CRAT	16.433	21.3432	13.6189	20.4772	6.10808	9.46027	downregulated-upregulated	16	CRAT;	carnitine metabolic process, CoA-linked|fatty acid beta-oxidation|	carnitine O-acetyltransferase activity|	nucleoplasm|peroxisome|
FBgn0037548	CG7900	3.12887	4.39498	2.27644	8.06309	2.74156	4.28124	downregulated-upregulated	8	FAAH2;	fatty acid catabolic process|	fatty acid amide hydrolase activity|acylglycerol lipase activity|
FBgn0037603	CG11753	9.32733	6.55618	3.78863	8.14609	1.92783	3.35498	downregulated-upregulated	16	SYS1;	protein localization to Golgi apparatus|Golgi to plasma membrane protein transport|Golgi to endosome transport|		integral component of Golgi membrane|trans-Golgi network|
FBgn0037607	CG8036	64.373	93.1358	49.0318	75.3915	29.1226	60.1895	downregulated-upregulated	15	TKT;TKTL2;	regulation of chromatin silencing|	thiamine pyrophosphate binding|transketolase activity|	cytosol|
FBgn0037801	CG3999	6.68563	4.13571	2.91917	10.9034	1.29048	4.00211	downregulated-upregulated	16	GLDC;	glycine decarboxylation via glycine cleavage system|	glycine dehydrogenase (decarboxylating) activity|glycine binding|pyridoxal phosphate binding|	mitochondrion|glycine cleavage complex|
FBgn0037845	CG14694	19.3347	14.8079	11.1567	18.5601	2.79719	9.62504	downregulated-upregulated	14	SLC19A3;	vitamin transport|transmembrane transport|	thiamine transmembrane transporter activity|	plasma membrane|integral component of membrane|
FBgn0037913	fabp	42.1341	40.0814	22.5135	54.5799	9.96114	19.7955	downregulated-upregulated	13	FABP4;FABP3;FABP7;PMP2;	long-term memory|	lipid binding|	cytosol|nucleoplasm|
FBgn0037934	CG6830	3.54219	4.70697	4.60651	5.533	2.04906	3.99134	downregulated-upregulated
FBgn0037973	CG18547	2.40272	5.26263	1.9292	9.50607	3.76873	5.80413	downregulated-upregulated	5	KCNAB2;	dehydro-D-arabinono-1,4-lactone biosynthetic process|	L-galactose dehydrogenase activity|D-threo-aldose 1-dehydrogenase activity|oxidoreductase activity|D-arabinose 1-dehydrogenase [NAD(P)+] activity|	cytosol|
FBgn0038038	Sccpdh2	37.2545	22.883	26.6202	22.9067	7.26046	14.1771	downregulated-upregulated	17	SCCPDH;	glycolipid biosynthetic process|	oxidoreductase activity|	mitochondrion|lipid droplet|plasma membrane|
FBgn0038053	CG18549	11.2524	8.02249	9.32475	13.4173	5.35722	8.20708	downregulated-upregulated	15	MFSD11;
FBgn0038179	CG9312	5.82815	4.81721	6.5586	5.72018	1.77944	4.58485	downregulated-upregulated					nucleus|
FBgn0038257	smp-30	11.9355	19.7748	13.3043	22.3915	3.54357	14.4572	downregulated-upregulated	17	RGN;	L-ascorbic acid biosynthetic process|negative regulation of imaginal disc-derived wing size|regulation of cell proliferation involved in imaginal disc-derived wing morphogenesis|cold acclimation|	calcium ion binding|serine hydrolase activity|gluconolactonase activity|	cytosol|
FBgn0038337	CG6125	2.86888	2.61095	2.65348	3.98909	0.936238	2.1495	downregulated-upregulated	9	SLC26A11;	sulfate transport|transmembrane transport|	sulfate transmembrane transporter activity|anion|secondary active sulfate transmembrane transporter activity|	integral component of plasma membrane|
FBgn0038398	sxe2	85.6603	91.1191	18.5204	97.8167	7.15343	13.8605	downregulated-upregulated	5	LIPC;PLA1A;	lipid catabolic process|	triglyceride lipase activity|lipase activity|serine hydrolase activity|	extracellular space|
FBgn0038407	CG6126	26.0558	20.4756	20.8005	29.3033	6.64729	15.2589	downregulated-upregulated	9	SLC22A16;	transmembrane transport|	transmembrane transporter activity|	integral component of membrane|
FBgn0038742	Arc42	29.9071	16.3253	13.422	22.6071	4.45266	10.757	downregulated-upregulated	17	ACADS;	butyrate catabolic process|	butyryl-CoA dehydrogenase activity|flavin adenine dinucleotide binding|acyl-CoA dehydrogenase activity|
FBgn0038752	CG4462	19.615	16.4974	6.64639	23.6835	5.32963	14.514	downregulated-upregulated	3	SLC22A1;SLC22A14;SLC22A13;SLC22A15;SLC22A16;	transmembrane transport|	transmembrane transporter activity|
FBgn0038756	CG4783	1.91192	14.2493	2.47647	6.35122	2.00141	7.27768	downregulated-upregulated
FBgn0038878	CG3301	15.5807	14.9649	11.2277	19.4679	4.79498	9.76617	downregulated-upregulated	12	DHRS11;		3-keto sterol reductase activity|estradiol 17-beta-dehydrogenase activity|17-beta-ketosteroid reductase activity|17-beta-hydroxysteroid dehydrogenase (NADP+) activity|
FBgn0038914	fit	175.772	87.191	15.1751	70.8473	0.600966	13.3515	downregulated-upregulated
FBgn0038938	CG7084	2.48951	1.71209	2.69899	4.50465	1.38199	2.2931	downregulated-upregulated	6	SLC22A1;SLC22A3;SLC22A2;SLC22A4;SLC22A5;SLC22A11;	transmembrane transport|	transmembrane transporter activity|	integral component of membrane|
FBgn0039040	CG13833	43.6868	25.3108	11.9259	38.8129	3.09284	7.74248	downregulated-upregulated	5	HSD17B11;RDH10;SDR16C5;HSD17B13;		oxidoreductase activity, acting on the CH-OH group of donors, NAD or NADP as acceptor|	lipid droplet|
FBgn0039094	CG10184	15.9528	13.2935	3.55722	17.9474	3.82181	5.90488	downregulated-upregulated			glycine biosynthetic process|threonine catabolic process|	L-allo-threonine aldolase activity|	cytosol|
FBgn0039298	to	25.6707	169.693	245.773	47.3108	5.03901	139.986	downregulated-upregulated			adult feeding behavior|rhythmic behavior|behavioral response to starvation|response to starvation|multicellular organism reproduction|mating behavior|feeding behavior|circadian rhythm|male courtship behavior|		extracellular region|extracellular space|
FBgn0039313	CG11892	14.1948	8.70601	7.04424	32.8747	2.48221	5.3921	downregulated-upregulated
FBgn0039324	CG10553	35.1172	17.8051	23.0864	39.5777	14.258	25.3938	downregulated-upregulated
FBgn0039325	CG10560	32.9916	18.6213	19.1379	34.6201	7.88695	17.6193	downregulated-upregulated
FBgn0039332	alrm	14.0007	11.9985	9.67553	18.5783	6.71733	11.7338	downregulated-upregulated	2	LRG1;
FBgn0039485	CG17189	11.8263	8.15883	5.31318	12.6349	1.18738	4.21969	downregulated-upregulated			multicellular organism reproduction|		extracellular space|
FBgn0039494	grass	4.17021	2.93685	2.06559	3.61643	1.24538	2.09363	downregulated-upregulated	2	F10;	proteolysis|defense response to fungus|defense response to Gram-positive bacterium|positive regulation of Toll signaling pathway|positive regulation of antibacterial peptide biosynthetic process|positive regulation of antifungal peptide production|innate immune response|	serine hydrolase activity|serine-type endopeptidase activity|calcium ion binding|	extracellular region|
FBgn0039656	CG11951	9.52779	10.2162	13.3138	11.4919	4.08883	9.15076	downregulated-upregulated	9	ANPEP;	proteolysis|peptide catabolic process|	metalloaminopeptidase activity|zinc ion binding|peptide binding|	cytoplasm|
FBgn0039674	CG1907	13.7651	12.7476	9.26423	15.8985	6.27777	10.825	downregulated-upregulated	17	SLC25A11;	sulfate transport|thiosulfate transport|oxaloacetate transport|phosphate ion transmembrane transport|succinate transmembrane transport|malate transmembrane transport|dicarboxylic acid transport|	sulfate transmembrane transporter activity|antiporter activity|succinate transmembrane transporter activity|malate transmembrane transporter activity|oxaloacetate transmembrane transporter activity|dicarboxylic acid transmembrane transporter activity|thiosulfate transmembrane transporter activity|	mitochondrion|mitochondrial envelope|
FBgn0039682	Obp99c	425.845	306.303	220.101	504.977	95.5363	241.027	downregulated-upregulated			sensory perception of chemical stimulus|sensory perception of smell|response to fungus|	odorant binding|	extracellular region|
FBgn0039685	Obp99b	181.631	1105.44	104.27	185.815	1.68843	24.3932	downregulated-upregulated			sensory perception of smell|response to pheromone|olfactory behavior|sensory perception of chemical stimulus|	odorant binding|	extracellular region|
FBgn0039801	Npc2h	15.6069	21.7739	15.5107	17.5651	3.92996	10.4067	downregulated-upregulated	3	NPC2;	intracellular cholesterol transport|positive regulation of defense response to bacterium|sterol transport|	lipopolysaccharide binding|lipoteichoic acid binding|peptidoglycan binding|lipid antigen binding|sterol binding|	extracellular space|extracellular region|
FBgn0039827	CG1544	2.84288	4.3447	1.82729	4.77707	1.41489	2.79252	downregulated-upregulated	16	DHTKD1;	generation of precursor metabolites and energy|tricarboxylic acid cycle|	thiamine pyrophosphate binding|oxoglutarate dehydrogenase (succinyl-transferring) activity|	mitochondrial membrane|
FBgn0039886	CG2003	6.75943	4.03495	10.7158	5.23057	2.01454	4.24317	downregulated-upregulated	6	SLC17A5;	anion transport|transmembrane transport|	transmembrane transporter activity|	plasma membrane|integral component of membrane|
FBgn0040060	yip7	0.317948	0.194365	0.0477948	15.4501	0.0504287	1.53153	downregulated-upregulated	4	CTRB2;	proteolysis|	serine hydrolase activity|serine-type endopeptidase activity|
FBgn0040064	yip2	38.0015	36.8369	37.2582	47.5951	14.5513	38.1487	downregulated-upregulated	17	ACAA2;	fatty acid beta-oxidation|	acetyl-CoA C-acetyltransferase activity|acetyl-CoA C-acyltransferase activity|	mitochondrion|mitochondrial matrix|
FBgn0040096	lectin-33A	16.395	17.2619	5.8597	24.6591	3.42652	6.12372	downregulated-upregulated	6	CLEC4M;		galactose binding|carbohydrate binding|
FBgn0040260	Ugt37D1	24.2708	18.7485	19.8122	29.9342	8.6789	15.8935	downregulated-upregulated	6	UGT2A1;UGT1A3;		UDP-glycosyltransferase activity|	intracellular membrane-bounded organelle|
FBgn0040349	CG3699	30.6142	59.2143	16.711	63.2966	4.15667	19.1763	downregulated-upregulated	9	HSD17B14;	fatty acid beta-oxidation|	estradiol 17-beta-dehydrogenase activity|testosterone 17-beta-dehydrogenase (NADP+) activity|
FBgn0040551	CG11686	17.5449	8.56881	7.14193	14.1372	5.00808	9.31304	downregulated-upregulated
FBgn0040687	CG14645	1.27773	99.9353	0.211279	14.4217	1.11461	44.123	downregulated-upregulated				chitin binding|
FBgn0040732	CG16926	36.165	41.9073	18.0946	29.4196	5.21533	9.77752	downregulated-upregulated
FBgn0040794	CG13056	3.37994	5.51812	1.39722	3.48417	1.07732	2.01892	downregulated-upregulated
FBgn0040813	Nplp2	454.183	306.801	299.01	438.14	163.854	275.884	downregulated-upregulated
FBgn0041711	yellow-e	22.5729	15.1622	20.0568	24.8196	1.08777	10.3949	downregulated-upregulated	1	RGN;			extracellular region|
FBgn0041712	yellow-d	51.3189	22.0008	34.163	44.3892	10.1797	28.1515	downregulated-upregulated	1	RGN;			extracellular region|
FBgn0042119	Cpr65Au	185.838	183.18	105.963	236.952	37.3541	71.7939	downregulated-upregulated			chitin-based cuticle development|	structural constituent of chitin-based larval cuticle|	chitin-based extracellular matrix|
FBgn0043783	CG32444	51.4833	114.157	10.3122	94.7218	8.24494	13.5019	downregulated-upregulated	14	GALM;	glucose metabolic process|galactose catabolic process via UDP-galactose|	carbohydrate binding|aldose 1-epimerase activity|
FBgn0044810	TotX	102.652	116.857	73.3505	18.777	1.89317	4.67899	downregulated-upregulated			cellular response to oxidative stress|cellular response to heat|response to bacterium|response to heat|response to oxidative stress|immune system process|		extracellular space|extracellular region|
FBgn0046301	CG7148	43.4071	20.9022	12.2382	38.6501	8.30815	12.9537	downregulated-upregulated	1	FBXL2;FBXW8;FBXL12;FBXL20;FBXO39;AMN1;	regulation of cell cycle|G2/M transition of mitotic cell cycle|SCF-dependent proteasomal ubiquitin-dependent protein catabolic process|		nucleus|cytosol|SCF ubiquitin ligase complex|
FBgn0046763	CG17278	11.8083	10.1299	13.6053	14.3823	3.19396	12.2069	downregulated-upregulated
FBgn0050197	CG30197	290.847	213.513	103.166	230.862	35.1147	91.6122	downregulated-upregulated	1	PI3;SLPI;WFDC12;WFDC5;		peptidase inhibitor activity|	extracellular region|
FBgn0051075	CG31075	37.786	22.4789	18.5368	53.0552	4.13548	13.5658	downregulated-upregulated	10	ALDH1A1;ALDH2;	pyruvate metabolic process|	aldehyde dehydrogenase (NAD+) activity|	mitochondrion|
FBgn0051199	CG31199	79.4461	60.9463	64.4045	93.6121	20.6562	48.4014	downregulated-upregulated	1	F10;PRSS1;PRSS2;PRSS3;MASP1;TMPRSS15;PRSS8;PAMR1;PRSS55;PRSS45P;PRSS56;PRSS46P;	proteolysis|	serine-type endopeptidase activity|
FBgn0051321	CG31321	5.46842	3.30747	3.82332	6.02229	1.0785	3.20377	downregulated-upregulated	6	SLC46A2;	transmembrane transport|	transmembrane transporter activity|
FBgn0052191	CG32191	5.55212	6.00152	4.73324	6.32023	2.40282	4.42088	downregulated-upregulated	12	ARSI;		sulfuric ester hydrolase activity|
FBgn0052282	Drsl4	575.173	400.506	338.629	482.799	2.18764	152.019	downregulated-upregulated			defense response to fungus|		extracellular region|
FBgn0052551	CG32551	19.2148	12.4626	14.3472	17.1171	2.84197	8.56433	downregulated-upregulated
FBgn0053138	AGBE	74.0562	52.3825	53.8592	67.5927	21.7336	40.2678	downregulated-upregulated	17	GBE1;	determination of adult lifespan|cellular iron ion homeostasis|carbohydrate metabolic process|glycogen biosynthetic process|	1,4-alpha-glucan branching enzyme activity|hydrolase activity, hydrolyzing O-glycosyl compounds|cation binding|	cytoplasm|
FBgn0053301	CG33301	2.32374	2.00943	0.373184	7.10586	1.34167	2.71849	downregulated-upregulated
FBgn0053519	Unc-89	38.947	25.7195	37.2163	39.3519	9.60842	23.7052	downregulated-upregulated	7	SPEG;	sarcomere organization|protein localization to M-band|adult somatic muscle development|protein phosphorylation|muscle contraction|	protein binding|actin filament binding|protein kinase binding|guanyl-nucleotide exchange factor activity|protein kinase activity|tropomyosin binding|ATP binding|	M band|
FBgn0053548	SmydA-8	3.71721	2.69427	1.99105	3.68065	1.11261	2.0084	downregulated-upregulated	5	SMYD1;	histone lysine methylation|negative regulation of gene expression|	S-adenosylmethionine-dependent methyltransferase activity|histone deacetylase binding|	chromatin|
FBgn0061356	CG18003	22.5916	22.6776	9.52699	32.456	4.98291	9.84084	downregulated-upregulated	14	HAO1;		(S)-2-hydroxy-acid oxidase activity|FMN binding|	peroxisome|
FBgn0063392	snoRNA:U14:30Ea	35.4845	33.6227	84.546	60.6431	19.6983	188.314	downregulated-upregulated
FBgn0082960	snoRNA:Psi28S-3405a	13.0648	7.844	13.5792	18.3182	6.18688	16.8801	downregulated-upregulated
FBgn0083956	CG34120	29.1122	23.8667	36.0739	26.965	7.58588	26.6493	downregulated-upregulated	9	ABCA12;	lipid transport|transmembrane transport|	ATP binding|ATPase-coupled transmembrane transporter activity|lipid transporter activity|	integral component of membrane|intracellular membrane-bounded organelle|
FBgn0086254	CG6084	82.5288	79.4199	39.2721	109.025	30.0171	57.1738	downregulated-upregulated	15	AKR1B1;AKR1B10;		alditol|indanol dehydrogenase activity|D-threo-aldose 1-dehydrogenase activity|	nucleoplasm|cytosol|
FBgn0086603	snoRNA:Or-CD2	823.827	743.925	3001.92	1226.61	190.002	5646.81	downregulated-upregulated
FBgn0086660	snoRNA:Psi28S-1837a	157.922	86.2497	65.4404	142.411	15.9723	54.8854	downregulated-upregulated
FBgn0086661	snoRNA:Psi28S-2566	124.993	60.3169	89.7179	131.098	37.6778	102.431	downregulated-upregulated
FBgn0086664	snoRNA:Psi28S-2149	43.0048	27.3015	61.8092	49.3182	12.0301	76.5855	downregulated-upregulated
FBgn0086768	Pcmt	48.9863	22.2493	35.5436	45.8195	7.74258	20.6896	downregulated-upregulated	16	PCMT1;	cellular protein modification process|defense response to bacterium|	protein-L-isoaspartate (D-aspartate) O-methyltransferase activity|	cytoplasm|
FBgn0250874	ttm50	17.6528	9.61772	5.11168	15.503	2.62348	5.02207	downregulated-upregulated	14	TIMM50;	mitochondrial membrane organization|protein import into mitochondrial matrix|mitochondrion organization|protein dephosphorylation|	phosphoprotein phosphatase activity|protein serine/threonine phosphatase activity|protein tyrosine phosphatase activity|	TIM23 mitochondrial import inner membrane translocase complex|mitochondrion|mitochondrial inner membrane|
FBgn0259101	CG42249	2.49651	1.85791	3.41018	3.97078	0.697242	2.30775	downregulated-upregulated	12	NT5E;	AMP catabolic process|	nucleotide binding|5'-nucleotidase activity|adenosine-diphosphatase activity|metal ion binding|dATP phosphohydrolase activity|	plasma membrane|
FBgn0259229	CG42329	3.76594	7.76737	5.15442	2.89896	0.92942	1.95631	downregulated-upregulated				acyltransferase activity, transferring groups other than amino-acyl groups|
FBgn0260474	CG30002	18.6165	12.7001	9.56479	11.6958	1.23249	10.6902	downregulated-upregulated	2	ACR;CTRB1;CTRL;CELA1;F10;HPN;PRSS8;ST14;TPSAB1;TMPRSS11D;CELA3A;PRSS21;CTRC;CELA3B;TPSG1;CELA2B;TMPRSS4;CELA2A;PRSS22;TPSB2;PRSS27;TMPRSS13;TMPRSS11B;TMPRSS6;PRSS33;TMPRSS11A;OVCH1;PRSS48;TMPRSS11F;CTRB2;PRSS56;	proteolysis|	serine-type endopeptidase activity|
FBgn0260746	Ect3	6.66093	8.48668	6.43459	7.6227	2.41598	5.54067	downregulated-upregulated	17	GLB1L;	carbohydrate metabolic process|	beta-galactosidase activity|	vacuole|
FBgn0261292	CheB53a	3.33813	1.96734	2.56955	3.56308	1.30537	2.62894	downregulated-upregulated			detection of pheromone|sensory perception of chemical stimulus|	lipid binding|	extracellular region|extracellular space|
FBgn0261436	DhpD	6.7871	4.98662	6.45379	6.78668	1.96399	5.02938	downregulated-upregulated	18	GDA;	guanine catabolic process|eye pigment biosynthetic process|guanine metabolic process|dihydropteridine metabolic process|	deaminase activity|guanine deaminase activity|dihydropterin deaminase activity|zinc ion binding|	cytosol|
FBgn0261453	scaRNA:MeU2-C41	46.0479	61.569	187.169	65.6498	20.7386	336.148	downregulated-upregulated				snRNA 2'-O-ribose methylation guide activity|	Cajal body|
FBgn0261575	tobi	1.09287	6.93135	0.995966	8.98229	0.48751	2.98385	downregulated-upregulated	15	MYORG;	carbohydrate metabolic process|	hydrolase activity, hydrolyzing O-glycosyl compounds|
FBgn0261989	CG42807	2.98481	1.78758	1.47038	3.06097	1.00896	1.90875	downregulated-upregulated
FBgn0262003	CG42821	9.68192	8.33425	6.65457	30.0313	8.24239	14.4397	downregulated-upregulated
FBgn0262539	CG43093	205.358	199.376	90.7699	213.187	36.7765	59.7271	downregulated-upregulated
FBgn0262782	Mdh1	151.892	149.875	105.016	129.459	49.1242	79.3718	downregulated-upregulated	16	MDH1;	tricarboxylic acid cycle|NADH metabolic process|oxaloacetate metabolic process|carbohydrate metabolic process|malate metabolic process|	L-malate dehydrogenase activity|	peroxisome|cytosol|
FBgn0263650	lncRNA:CR43641	2.71747	1.58135	1.72826	3.78764	0.410288	1.86192	downregulated-upregulated
FBgn0264679	asRNA:CR43964	12.8374	12.7457	5.72616	15.4227	2.19699	5.41647	downregulated-upregulated
FBgn0264695	Mhc	621.126	449.7	188.905	554.06	127.608	236.565	downregulated-upregulated	14	MYH7;	adult somatic muscle development|flight|protein stabilization|sarcomere organization|regulation of myosin II filament assembly|muscle cell differentiation|locomotion|myosin filament organization|myofibril assembly|muscle organ development|epithelial cell migration, open tracheal system|border follicle cell migration|muscle contraction|muscle thin filament assembly|skeletal muscle myosin thick fil…	ATP binding|structural constituent of muscle|protein homodimerization activity|actin filament binding|microfilament motor activity|	polytene chromosome puff|striated muscle myosin thick filament|myosin complex|sarcomere|A band|
FBgn0265070	asRNA:CR44181	47.6044	43.8144	37.4029	28.5348	4.75778	17.4581	downregulated-upregulated
FBgn0266084	Fhos	61.1121	66.9364	64.8668	64.6919	12.0416	41.2004	downregulated-upregulated	11	FHOD1;FHOD3;	wound healing, spreading of cells|positive regulation of substrate adhesion-dependent cell spreading|trachea morphogenesis|actin filament network formation|muscle system process|muscle cell cellular homeostasis|salivary gland histolysis|cortical actin cytoskeleton organization|positive regulation of cell migration|programmed cell death involved in cell development|imaginal disc-derived wing morph…	actin filament binding|	nucleus|cytoplasm|cytoskeleton|perinuclear region of cytoplasm|
FBgn0267326	Ntl	23.0907	9.33235	8.12099	19.1763	5.02006	10.5473	downregulated-upregulated	7	SLC6A9;	neurotransmitter transport|proline transport|flagellated sperm motility|sodium ion transmembrane transport|positive regulation of protein polyglycylation|glycine import across plasma membrane|	amino acid|neurotransmitter transmembrane transporter activity|L-amino acid transmembrane transporter activity|glycine transmembrane transporter activity|L-proline transmembrane transporter activity|	integral component of plasma membrane|integral component of membrane|
FBgn0267408	AOX1	13.2625	15.7503	17.1426	18.7708	5.36419	15.4358	downregulated-upregulated	5	AOX1;XDH;	pyridoxal metabolic process|	pyridoxal oxidase activity|iron ion binding|electron transfer activity|oxidoreductase activity|2 iron, 2 sulfur cluster binding|FAD binding|
FBgn0270926	AsnS	8.71454	5.2778	6.50658	14.0833	4.22471	12.5527	downregulated-upregulated	14	ASNS;	asparagine biosynthetic process|	asparagine synthase (glutamine-hydrolyzing) activity|	cytosol|
FBgn0283437	PPO1	21.3685	17.9708	7.83556	33.0166	4.02645	7.36135	downregulated-upregulated			response to wounding|melanization defense response|scab formation|wound healing|hemolymph coagulation|dopamine metabolic process|defense response to Gram-positive bacterium|defense response to fungus|	catechol oxidase activity|monophenol monooxygenase activity|L-DOPA monooxygenase activity|dopamine monooxygenase activity|	extracellular region|
FBgn0286506	Mpi	50.6097	33.5835	38.9318	53.8233	18.914	29.7623	downregulated-upregulated	17	MPI;	GDP-mannose biosynthetic process|protein glycosylation|cell wall mannoprotein biosynthetic process|carbohydrate metabolic process|	mannose-6-phosphate isomerase activity|zinc ion binding|	cytosol|
FBgn0286508	Had1	24.6648	30.9765	19.7643	45.9939	2.44501	16.9161	downregulated-upregulated	17	CRYL1;	fatty acid metabolic process|	L-gulonate 3-dehydrogenase activity|NAD+ binding|oxidoreductase activity, acting on the CH-OH group of donors, NAD or NADP as acceptor|
FBgn0286783	Etf-QO	55.1447	33.9379	32.5457	56.197	16.8476	28.2506	downregulated-upregulated	17	ETFDH;	fatty acid beta-oxidation|electron transport chain|	4 iron, 4 sulfur cluster binding|electron-transferring-flavoprotein dehydrogenase activity|oxidoreductase activity, acting on metal ions, flavin as acceptor|ubiquinone binding|	mitochondrion|integral component of mitochondrial inner membrane|
FBgn0000097	aop	1.87324	3.47127	4.26995	2.25703	6.17697	3.36134	upregulated-downregulated	11	ETV6;ETV7;	oenocyte delamination|negative regulation of terminal cell fate specification, open tracheal system|negative regulation of fusion cell fate specification|sevenless signaling pathway|negative regulation of R7 cell differentiation|negative regulation of transcription, DNA-templated|vascular endothelial growth factor receptor signaling pathway|positive regulation of border follicle cell migration|re…	DNA-binding transcription repressor activity, RNA polymerase II-specific|protein domain specific binding|DNA binding|DNA-binding transcription factor activity, RNA polymerase II-specific|RNA polymerase II cis-regulatory region sequence-specific DNA binding|RNA polymerase II transcription regulatory region sequence-specific DNA binding|protein binding|	nucleus|nucleoplasm|cytosol|
FBgn0000276	CecA1	12.1784	0.777459	0.191179	0.116385	18.625	0.352077	upregulated-downregulated			antibacterial humoral response|defense response to Gram-negative bacterium|humoral immune response|defense response to insect|defense response to Gram-positive bacterium|response to bacterium|		extracellular region|extracellular space|
FBgn0000277	CecA2	14.7209	0.371209	0.791104	0.0555698	9.31014	0.40345	upregulated-downregulated			defense response to insect|humoral immune response|antibacterial humoral response|defense response to Gram-negative bacterium|defense response to Gram-positive bacterium|		extracellular space|extracellular region|
FBgn0000279	CecC	0.947703	0.0568995	0.0559669	0.459962	2.89351	0.185524	upregulated-downregulated			humoral immune response|antibacterial humoral response|defense response to Gram-negative bacterium|defense response to Gram-positive bacterium|		extracellular region|extracellular space|
FBgn0000286	Cf2	5.54685	12.1396	10.2384	4.86896	15.6044	8.3534	upregulated-downregulated	2	GLI4;ZNF200;ZNF274;ZNF853;ZNF341;ZNF648;ZNF846;ZNF383;	dorsal appendage formation|regulation of transcription, DNA-templated|adult somatic muscle development|dorsal/ventral pattern formation|positive regulation of transcription elongation from RNA polymerase II promoter|	RNA polymerase II cis-regulatory region sequence-specific DNA binding|DNA-binding transcription factor activity, RNA polymerase II-specific|DNA-binding transcription activator activity, RNA polymerase II-specific|protein binding|sequence-specific DNA binding|	nucleus|cytosol|
FBgn0000575	emc	6.89901	15.0173	7.07456	7.33635	25.1855	6.18614	upregulated-downregulated	12	ID1;	chorion-containing eggshell pattern formation|cell differentiation|hindgut development|R3/R4 cell differentiation|dorsal appendage formation|photoreceptor cell fate commitment|negative regulation of transcription, DNA-templated|R7 cell differentiation|negative regulation of DNA binding|compound eye cone cell differentiation|progression of morphogenetic furrow involved in compound eye morphogenesi…	transcription corepressor activity|protein heterodimerization activity|	nucleoplasm|cytoplasm|nucleus|
FBgn0001224	Hsp23	4.75888	11.1307	0.782017	4.4855	21.8913	0.783092	upregulated-downregulated	7	CRYAA;CRYAA2;	response to heat|chaperone-mediated protein folding|response to hypoxia|cold acclimation|protein refolding|	protein binding|unfolded protein binding|	cytosol|
FBgn0001225	Hsp26	10.9951	23.2462	2.67367	11.4653	29.6545	3.07248	upregulated-downregulated	9	CRYAA;CRYAA2;	determination of adult lifespan|response to heat|cold acclimation|protein refolding|chaperone-mediated protein folding|	myosin binding|unfolded protein binding|	cytoplasm|cytosol|
FBgn0002121	l(2)gl	14.5664	31.8147	27.0094	14.6191	42.1262	20.4333	upregulated-downregulated	17	LLGL1;	negative regulation of Notch signaling pathway|asymmetric protein localization involved in cell fate determination|basal protein localization|apical protein localization|establishment of protein localization|establishment or maintenance of neuroblast polarity|R8 cell fate specification|negative regulation of imaginal disc growth|epidermis morphogenesis|regulation of protein secretion|establishmen…	syntaxin binding|protein kinase binding|myosin binding|GTPase activator activity|SNARE binding|myosin II binding|protein kinase inhibitor activity|	smooth septate junction|leading edge membrane|extracellular matrix|cortical actin cytoskeleton|presynaptic membrane|cortical cytoskeleton|plasma membrane|cytoplasm|Golgi membrane|apicolateral plasma membrane|cell cortex|
FBgn0002887	mus201	2.35497	4.63729	2.43925	1.75298	5.11273	1.49872	upregulated-downregulated	9	ERCC5;	nucleotide-excision repair|UV-damage excision repair|	single-stranded DNA binding|5'-flap endonuclease activity|	nucleus|
FBgn0003028	ovo	1.935	3.12827	2.50481	2.25264	5.68304	2.50321	upregulated-downregulated	9	OVOL1;	imaginal disc-derived leg joint morphogenesis|oogenesis|cuticle pigmentation|positive regulation of transcription by RNA polymerase II|positive regulation of transcription, DNA-templated|negative regulation of transcription, DNA-templated|non-sensory hair organization|germ-line sex determination|positive regulation of transposon integration|epidermal cell differentiation|regulation of cell shape|…	RNA polymerase II cis-regulatory region sequence-specific DNA binding|DNA-binding transcription factor activity, RNA polymerase II-specific|transcription coactivator binding|DNA binding|sequence-specific DNA binding|	nucleus|
FBgn0003310	S	2.99139	4.12601	3.03757	2.77379	7.14987	2.69154	upregulated-downregulated			regulation of circadian sleep/wake cycle|epithelial cell proliferation involved in Malpighian tubule morphogenesis|positive regulation of protein secretion|behavioral response to ethanol|determination of dorsal identity|dorsal appendage formation|compound eye retinal cell programmed cell death|photoreceptor cell fate determination|determination of genital disc primordium|ommatidial rotation|endos…		late endosome membrane|perinuclear endoplasmic reticulum|integral component of endoplasmic reticulum membrane|plasma membrane|Golgi apparatus|endoplasmic reticulum|
FBgn0003499	sr	0.950106	1.58098	1.34205	1.03585	3.50068	1.15044	upregulated-downregulated	7	EGR1;	muscle organ development|epithelial cell migration, open tracheal system|pigment metabolic process|somatic muscle development|regulation of transcription by RNA polymerase II|ectoderm development|protein sumoylation|germ-band shortening|central nervous system development|	DNA-binding transcription factor activity, RNA polymerase II-specific|SUMO ligase activity|RNA polymerase II cis-regulatory region sequence-specific DNA binding|
FBgn0003997	hid	1.29412	1.72185	2.84423	1.3649	5.55379	2.26945	upregulated-downregulated			positive regulation of cellular response to X-ray|entrainment of circadian clock by photoperiod|regulation of cysteine-type endopeptidase activity involved in apoptotic process|nurse cell apoptotic process|regulation of organ growth|antennal morphogenesis|dendrite morphogenesis|cellular response to gamma radiation|positive regulation of apoptotic process involved in development|positive regulatio…	protein binding|ubiquitin protein ligase binding|BIR domain binding|	cytoplasm|mitochondrion|plasma membrane|nucleus|
FBgn0004240	DptA	12.0112	0.309965	0.130665	0.0397727	126.331	0.240633	upregulated-downregulated			defense response to Gram-negative bacterium|response to hyperoxia|positive regulation of innate immune response|defense response to bacterium|antibacterial humoral response|response to bacterium|
FBgn0004395	unk	4.89309	10.3499	7.69496	5.3932	25.6898	7.01261	upregulated-downregulated	12	UNKL;UNK;	larval development|imaginal disc-derived wing morphogenesis|chaeta morphogenesis|neuron differentiation|compound eye development|regulation of neurogenesis|	DNA binding|zinc ion binding|metal ion binding|	cytoplasm|
FBgn0004396	CrebA	1.79503	3.9356	2.60315	1.74116	4.82936	2.47836	upregulated-downregulated	12	CREB3L2;	regulation of transcription by RNA polymerase II|positive regulation of transcription by RNA polymerase II|positive regulation of transcription, DNA-templated|chitin-based larval cuticle pattern formation|dorsal/ventral pattern formation|salivary gland development|larval chitin-based cuticle development|	DNA-binding transcription factor activity, RNA polymerase II-specific|sequence-specific DNA binding|cAMP response element binding|DNA-binding transcription factor activity|cis-regulatory region sequence-specific DNA binding|DNA binding|	polytene chromosome|nucleus|
FBgn0004635	rho	16.6445	17.717	10.2687	14.6508	40.4818	8.57757	upregulated-downregulated	10	RHBDL3;	photoreceptor cell fate determination|tracheal pit formation in open tracheal system|wing cell fate specification|epidermal growth factor receptor ligand maturation|regulation of epidermal growth factor receptor signaling pathway|protein processing|regulation of circadian sleep/wake cycle|maintenance of epithelial integrity, open tracheal system|behavioral response to ethanol|stem cell fate commi…	serine-type endopeptidase activity|	Golgi apparatus|integral component of membrane|integral component of Golgi membrane|late endosome membrane|apical part of cell|cytoplasm|
FBgn0004636	Rap1	6.43696	16.013	9.10893	6.66745	24.9279	10.5643	upregulated-downregulated	15	RAP1A;	cellular response to cAMP|imaginal disc-derived wing hair organization|negative regulation of hippo signaling|positive regulation of sevenless signaling pathway|positive regulation of smoothened signaling pathway|regulation of JNK cascade|negative regulation of synaptic vesicle exocytosis|border follicle cell migration|hemocyte migration|positive regulation of ERK1 and ERK2 cascade|R7 cell fate c…	GTPase activity|protein binding|GTP binding|GDP binding|protein kinase binding|	cell leading edge|plasma membrane|cytosol|nucleus|
FBgn0004838	Hrb27C	41.4772	76.4278	60.8633	37.9386	102.335	52.2532	upregulated-downregulated	15	DAZAP1;	spermatogenesis|positive regulation of border follicle cell migration|positive regulation of mRNA splicing, via spliceosome|regulation of mRNA splicing, via spliceosome|positive regulation of translation|negative regulation of oskar mRNA translation|pole plasm oskar mRNA localization|	mRNA 3'-UTR binding|mRNA 5'-UTR binding|poly(G) binding|translation repressor activity|protein binding|mRNA binding|single-stranded DNA binding|poly(U) RNA binding|	protein-containing complex|P granule|cytoplasm|nucleolus|nucleoplasm|nucleus|ribonucleoprotein complex|
FBgn0004880	scrt	2.5165	4.17724	2.74712	2.93029	7.86417	2.34631	upregulated-downregulated	11	SCRT1;SCRT2;	negative regulation of transcription by RNA polymerase II|regulation of transcription by RNA polymerase II|	RNA polymerase II cis-regulatory region sequence-specific DNA binding|DNA-binding transcription factor activity, RNA polymerase II-specific|	nucleus|
FBgn0010113	hdc	1.04601	1.73075	1.92899	1.1263	2.93113	1.71309	upregulated-downregulated	13	HECA;	terminal branching, open tracheal system|regulation of neuron remodeling|negative regulation of neurogenesis|RNA interference|instar larval or pupal development|salivary gland cell autophagic cell death|		axon|dendrite|cytoplasm|perinuclear region of cytoplasm|
FBgn0010300	brat	1.94929	3.02793	2.37014	1.93138	5.35978	1.91146	upregulated-downregulated	5	TRIM3;	neuron differentiation|negative regulation of gene expression|regulation of synaptic vesicle endocytosis|asymmetric neuroblast division resulting in ganglion mother cell formation|regulation of neurogenesis|segmentation|negative regulation of translation|neuroblast development|neuroblast differentiation|regulation of neuroblast proliferation|ganglion mother cell fate determination|oogenesis|rRNA …	translation regulator activity|translation repressor activity|mRNA 3'-UTR binding|protein binding|zinc ion binding|	basal cortex|apical cortex|cell cortex region|cytosol|cytoplasm|neuronal cell body|
FBgn0010379	Akt1	10.1119	19.6362	10.384	7.87638	27.4187	8.42728	upregulated-downregulated	14	AKT2;	negative regulation of neuron death|vascular endothelial growth factor receptor signaling pathway|protein kinase B signaling|negative regulation of apoptotic process|positive regulation of cell size|cholesterol homeostasis|negative regulation of synaptic assembly at neuromuscular junction|positive regulation of organ growth|oogenesis|positive regulation of axon regeneration|regulation of dendrite…	protein serine/threonine kinase activity|protein binding|ATP binding|	cell cortex|neuronal cell body|cytosol|nucleus|
FBgn0011206	bol	8.27163	13.9297	13.0667	8.46179	22.0739	9.66637	upregulated-downregulated	14	BOLL;	positive regulation of translational initiation|regulation of female receptivity|3'-UTR-mediated mRNA stabilization|G2/MI transition of meiotic cell cycle|regulation of translation|spermatogenesis|spermatocyte division|	translation activator activity|RNA binding|mRNA binding|mRNA 3'-UTR binding|	nucleus|cytoplasm|perikaryon|
FBgn0011207	pelo	7.05306	13.4894	6.34892	7.2253	18.1013	5.03096	upregulated-downregulated	15	PELO;	meiotic cell cycle|RNA surveillance|nuclear-transcribed mRNA catabolic process, no-go decay|nuclear-transcribed mRNA catabolic process, non-stop decay|meiotic nuclear membrane disassembly|spermatocyte division|female germ-line stem cell asymmetric division|male germ-line stem cell population maintenance|germ-line stem cell population maintenance|posttranscriptional gene silencing|G2/MI transition…	protein binding|	Dom34-Hbs1 complex|nucleus|cytoplasm|
FBgn0011837	Tis11	9.31597	19.5808	9.76561	10.3612	32.1158	9.46264	upregulated-downregulated	9	ZFP36L1;	positive regulation of nuclear-transcribed mRNA catabolic process, deadenylation-dependent decay|negative regulation of gene expression|RNA interference|3'-UTR-mediated mRNA destabilization|	mRNA 3'-UTR binding|mRNA 3'-UTR AU-rich region binding|metal ion binding|	cytosol|nucleus|
FBgn0012042	AttA	24.8065	1.44568	0.820376	1.34845	32.4595	1.26908	upregulated-downregulated			defense response to Gram-positive bacterium|humoral immune response|response to hyperoxia|antibacterial humoral response|defense response to insect|defense response to Gram-negative bacterium|		extracellular space|
FBgn0013674	mt:CoI	36592.1	63283.5	28844.6	38594.1	120070	24272.3	upregulated-downregulated	15	COX1;	aerobic respiration|electron transport coupled proton transport|respiratory electron transport chain|mitochondrial electron transport, cytochrome c to oxygen|	cytochrome-c oxidase activity|heme binding|	integral component of membrane|respiratory chain complex IV|mitochondrial respiratory chain complex IV|
FBgn0013679	mt:ND1	4716.89	7243.93	5312.28	4441.22	14215.5	5914.72	upregulated-downregulated	13	ND1;	aerobic respiration|	NADH dehydrogenase activity|	mitochondrial respiratory chain complex I|
FBgn0013681	mt:ND3	635.966	1182.04	543.437	687.724	2065.99	589.959	upregulated-downregulated	14	ND3;		NADH dehydrogenase (ubiquinone) activity|	mitochondrial respiratory chain complex I|
FBgn0013683	mt:ND4L	241.99	461.303	380.989	326.212	917.861	417.288	upregulated-downregulated	13	ND4L;	ATP synthesis coupled electron transport|	NADH dehydrogenase (ubiquinone) activity|
FBgn0013772	Cyp6a8	3.84387	2.62671	6.86548	0.852892	3.55793	1.40732	upregulated-downregulated	9	CYP3A5;CYP3A43;	response to caffeine|lauric acid metabolic process|insecticide metabolic process|	iron ion binding|alkane 1-monooxygenase activity|heme binding|	endomembrane system|
FBgn0014163	fax	15.2501	18.9167	11.4678	19.0787	62.5393	10.9358	upregulated-downregulated	13	FAXC;	axonogenesis|female germ-line stem cell population maintenance|		cytoplasm|plasma membrane|
FBgn0014388	sty	5.38639	10.6545	8.19556	5.09325	31.0302	8.19982	upregulated-downregulated	13	SPRY2;	negative regulation of photoreceptor cell differentiation|negative regulation of Ras protein signal transduction|animal organ development|muscle cell development|branching involved in open tracheal system development|negative regulation of ERK1 and ERK2 cascade|negative regulation of torso signaling pathway|negative regulation of epidermal growth factor receptor signaling pathway|negative regulat…		apical part of cell|cytoplasmic side of plasma membrane|cytosol|plasma membrane|
FBgn0014859	Hr38	0.657987	1.13465	1.04595	0.668331	2.56815	0.833495	upregulated-downregulated	15	NR4A2;	regulation of transcription by RNA polymerase II|cellular response to corticotropin-releasing hormone stimulus|regulation of adult chitin-containing cuticle pigmentation|positive regulation of transcription by RNA polymerase II|cuticle development|	DNA-binding transcription factor activity, RNA polymerase II-specific|glucocorticoid receptor binding|nuclear receptor activity|RNA polymerase II transcription regulatory region sequence-specific DNA binding|zinc ion binding|RNA polymerase II cis-regulatory region sequence-specific DNA binding|	transcription regulator complex|nucleus|
FBgn0014865	Mtk	42.3142	1.8849	3.5468	3.1652	29.768	2.13768	upregulated-downregulated			defense response to Gram-negative bacterium|response to bacterium|defense response to fungus|defense response to Gram-positive bacterium|antibacterial humoral response|defense response|response to wounding|antifungal humoral response|		extracellular region|
FBgn0015037	Cyp4p1	14.169	19.8061	13.3863	7.16288	21.5727	3.14015	upregulated-downregulated	7	CYP4V2;		oxidoreductase activity, acting on paired donors, with incorporation or reduction of molecular oxygen|iron ion binding|heme binding|
FBgn0015399	kek1	1.80577	2.89149	1.76917	1.84049	5.50548	1.67854	upregulated-downregulated	3	LRRC24;	negative regulation of epidermal growth factor-activated receptor activity|negative regulation of epidermal growth factor receptor signaling pathway|oogenesis|	epidermal growth factor receptor binding|signaling receptor inhibitor activity|	integral component of plasma membrane|apical plasma membrane|
FBgn0015543	snoRNA:Me28S-A1322	4.29526	8.42424	12.1333	2.9726	25.604	15.6959	upregulated-downregulated
FBgn0016076	vri	27.5024	43.3703	52.3328	30.5546	105.811	31.7337	upregulated-downregulated	9	NFIL3;	rhythmic behavior|positive regulation of heart contraction|locomotor rhythm|imaginal disc-derived wing hair organization|multicellular organism aging|circadian rhythm|open tracheal system development|multicellular organism development|regulation of transcription, DNA-templated|chaeta morphogenesis|	DNA-binding transcription repressor activity, RNA polymerase II-specific|	nucleus|
FBgn0016694	Pdp1	9.4719	16.647	12.3928	10.6763	31.3682	11.1704	upregulated-downregulated	12	HLF;	regulation of transcription by RNA polymerase II|circadian rhythm|regulation of lipid metabolic process|positive regulation of transcription, DNA-templated|	RNA polymerase II cis-regulatory region sequence-specific DNA binding|DNA-binding transcription factor activity, RNA polymerase II-specific|DNA-binding transcription activator activity, RNA polymerase II-specific|DNA-binding transcription factor activity|sequence-specific DNA binding|	nucleus|
FBgn0017581	Lk6	66.8612	143.004	116.985	67.1805	270.257	78.1841	upregulated-downregulated	11	MKNK1;	peptidyl-serine phosphorylation|protein autophosphorylation|regulation of growth|positive regulation of peptidyl-serine phosphorylation|microtubule-based process|protein phosphorylation|intracellular signal transduction|	ATP binding|mitogen-activated protein kinase binding|calcium-dependent protein serine/threonine kinase activity|kinase activity|calmodulin-dependent protein kinase activity|protein serine/threonine kinase activity|protein kinase activity|calmodulin binding|	cytoplasm|centrosome|microtubule|nucleus|nuclear envelope|cytosol|
FBgn0019650	toy	0.926295	2.3694	1.57024	0.996175	3.01127	1.64983	upregulated-downregulated	15	PAX6;	mushroom body development|anatomical structure development|brain morphogenesis|compound eye development|eye-antennal disc development|positive regulation of gene expression|ocellus development|regulation of transcription by RNA polymerase II|positive regulation of transcription by RNA polymerase II|	RNA polymerase II transcription regulatory region sequence-specific DNA binding|RNA polymerase II cis-regulatory region sequence-specific DNA binding|DNA-binding transcription factor activity, RNA polymerase II-specific|
FBgn0019662	qm	2.6407	6.07162	2.83739	2.89354	7.6547	2.62832	upregulated-downregulated	16	GGPS1;	oogenesis|isoprenoid biosynthetic process|germ cell migration|embryonic heart tube development|	prenyltransferase activity|farnesyltranstransferase activity|
FBgn0020309	crol	7.48922	15.606	13.4638	7.38211	20.9447	10.4155	upregulated-downregulated	5	ZNF28;ZNF606;ZNF782;ZNF850;	cell adhesion|positive regulation of mitotic cell cycle|heterochromatin organization involved in chromatin silencing|negative regulation of transcription, DNA-templated|imaginal disc-derived wing morphogenesis|regulation of transcription by RNA polymerase II|negative regulation of Wnt signaling pathway|regulation of chromatin silencing|	RNA polymerase II cis-regulatory region sequence-specific DNA binding|DNA-binding transcription factor activity, RNA polymerase II-specific|	heterochromatin|nucleus|
FBgn0020443	eRF3	6.46571	14.9842	8.40806	7.22155	21.3566	8.93328	upregulated-downregulated	16	GSPT1;	cytoplasmic translational termination|translation|translational termination|	GTP binding|translation termination factor activity|GTPase activity|translation release factor activity|	translation release factor complex|cytosol|
FBgn0021800	Reph	4.47248	7.60852	4.24112	5.57528	14.1284	4.08098	upregulated-downregulated			ephrin receptor signaling pathway|peripheral nervous system development|		cytoplasm|
FBgn0022238	lolal	2.26267	4.2884	3.39968	2.28317	6.88938	2.60373	upregulated-downregulated	4	BTBD18;	larval lymph gland hemopoiesis|positive regulation of transcription by RNA polymerase II|embryonic development via the syncytial blastoderm|negative regulation of transcription, DNA-templated|gene silencing|dorsal/ventral pattern formation|salivary gland morphogenesis|tracheal outgrowth, open tracheal system|regulation of transcription by RNA polymerase II|chromatin silencing|positive regulation …	protein homodimerization activity|POZ domain binding|DNA binding|protein binding|	condensed nuclear chromosome|PcG protein complex|nucleus|polytene chromosome|
FBgn0022985	qkr58E-2	10.4486	20.7575	10.2086	10.2328	27.4933	8.0711	upregulated-downregulated	8	KHDRBS1;	regulation of alternative mRNA splicing, via spliceosome|regulation of mRNA splicing, via spliceosome|	mRNA binding|	nucleus|
FBgn0023214	edl	2.74953	5.12072	2.19895	4.00244	10.1898	3.16854	upregulated-downregulated	2	ELF5;EHF;	photoreceptor cell development|nuclear export|regulation of DNA-binding transcription factor activity|positive regulation of epidermal growth factor receptor signaling pathway|negative regulation of DNA-binding transcription factor activity|negative regulation of epidermal growth factor receptor signaling pathway|cell differentiation|embryonic pattern specification|sensory organ development|regul…	DNA-binding transcription factor activity, RNA polymerase II-specific|protein binding|sequence-specific DNA binding|DNA-binding transcription factor binding|	nucleus|
FBgn0023526	CG2865	1.84229	2.36812	2.09676	1.74481	4.60865	1.88859	upregulated-downregulated	2	SERTAD4;
FBgn0024985	Rilpl	3.85856	5.39396	5.27712	3.8738	10.0379	4.95135	upregulated-downregulated	16	RILPL1;	lysosome localization|cilium assembly|	GTP-dependent protein binding|	ciliary basal body|perinuclear region of cytoplasm|lysosomal membrane|cytoplasm|
FBgn0025726	unc-13	9.75319	23.1693	11.6228	10.0391	29.6547	8.18228	upregulated-downregulated	12	UNC13A;	synaptic vesicle maturation|presynaptic dense core vesicle exocytosis|synaptic vesicle tethering involved in synaptic vesicle exocytosis|dense core granule priming|intracellular signal transduction|synaptic transmission, glutamatergic|synaptic vesicle priming|synaptic vesicle docking|synaptic vesicle exocytosis|neuromuscular junction development|chemical synaptic transmission|neurotransmitter sec…	calmodulin binding|diacylglycerol binding|phospholipid binding|calcium ion binding|syntaxin-1 binding|	neuron projection|presynaptic active zone cytoplasmic component|presynaptic active zone|postsynaptic membrane|terminal bouton|neuromuscular junction|synaptic vesicle membrane|synaptic vesicle|plasma membrane|presynaptic membrane|
FBgn0025740	PlexB	8.75432	21.6517	11.1816	9.10533	22.797	7.37455	upregulated-downregulated	9	PLXNA1;PLXNA2;	positive regulation of axonogenesis|negative regulation of cell adhesion|semaphorin-plexin signaling pathway involved in axon guidance|sensory neuron axon guidance|olfactory bulb axon guidance|dendrite self-avoidance|regulation of cell migration|regulation of cell shape|motor neuron axon guidance|axon guidance|regulation of GTPase activity|	protein binding|semaphorin receptor activity|	dendrite|integral component of plasma membrane|semaphorin receptor complex|plasma membrane|
FBgn0026084	cib	8.64591	13.5673	7.63615	10.0586	26.745	7.64243	upregulated-downregulated	5	TMSB4X;	actin filament organization|brain development|larval central nervous system remodeling|	actin monomer binding|	cytosol|
FBgn0026090	CG14812	8.86189	21.5524	5.17185	8.70755	22.8222	3.51216	upregulated-downregulated	12	LAMTOR5;	negative regulation of cysteine-type endopeptidase activity involved in apoptotic process|cellular response to amino acid stimulus|positive regulation of TORC1 signaling|	guanyl-nucleotide exchange factor activity|	Ragulator complex|lysosome|
FBgn0026431	Grip75	9.21429	19.9628	5.03504	8.61513	25.3702	4.13642	upregulated-downregulated	16	TUBGCP4;	mitotic cell cycle|microtubule nucleation|spindle assembly involved in female meiosis II|male meiosis cytokinesis|cytoplasmic microtubule organization|bicoid mRNA localization|spindle assembly|meiotic cell cycle|	structural constituent of cytoskeleton|gamma-tubulin binding|microtubule minus-end binding|	equatorial microtubule organizing center|gamma-tubulin complex|gamma-tubulin large complex|centrosome|spindle pole|
FBgn0026597	Axn	2.18576	3.58637	2.73886	2.61184	7.70005	2.49961	upregulated-downregulated	14	AXIN1;AXIN2;	positive regulation of proteasomal ubiquitin-dependent protein catabolic process|negative regulation of canonical Wnt signaling pathway|oogenesis|response to starvation|somatic stem cell population maintenance|ovarian follicle cell development|imaginal disc-derived wing margin morphogenesis|heart development|eye-antennal disc morphogenesis|dorsal/ventral pattern formation, imaginal disc|segment p…	signaling receptor binding|beta-catenin binding|protein kinase binding|molecular adaptor activity|	nucleus|cytoplasm|plasma membrane|beta-catenin destruction complex|
FBgn0027339	jim	3.90359	6.44229	5.96886	3.93412	10.5048	5.03978	upregulated-downregulated	3	MZF1;	regulation of transcription, DNA-templated|regulation of chromatin silencing|dendrite morphogenesis|	RNA polymerase II cis-regulatory region sequence-specific DNA binding|DNA-binding transcription factor activity, RNA polymerase II-specific|
FBgn0027865	Tsp96F	21.1819	50.1941	22.1525	22.0346	72.3496	20.2505	upregulated-downregulated	9	CD81;			integral component of plasma membrane|integral component of membrane|plasma membrane|
FBgn0027932	Akap200	5.5522	8.88039	6.48314	4.25636	11.0927	4.95806	upregulated-downregulated	1	GAP43;	positive regulation of Notch signaling pathway|positive regulation of protein localization to membrane|regulation of actin cytoskeleton reorganization|behavioral response to ethanol|circadian rhythm|germ cell development|regulation of actin cytoskeleton organization|cellular response to ethanol|	actin filament binding|protein kinase A regulatory subunit binding|protein binding|Notch binding|	cytosol|cytoskeleton|cytoplasm|plasma membrane|
FBgn0028550	Atf3	2.21683	4.62712	3.61335	2.45713	7.31348	3.17031	upregulated-downregulated	7	ATF3;JDP2;	regulation of lipid storage|regulation of transcription by RNA polymerase II|lipid homeostasis|immune response|nervous system development|	sequence-specific DNA binding|RNA polymerase II cis-regulatory region sequence-specific DNA binding|DNA-binding transcription factor activity, RNA polymerase II-specific|protein binding|	nucleus|
FBgn0028708	Mst85C	3.73279	8.45201	2.25926	3.04741	9.87783	1.43584	upregulated-downregulated
FBgn0028875	nAChRalpha5	2.4114	4.17566	2.46617	2.72979	8.32181	2.57732	upregulated-downregulated	15	CHRNA7;	cation transport|regulation of membrane potential|nervous system process|chemical synaptic transmission|signal transduction|ion transmembrane transport|	neurotransmitter receptor activity|acetylcholine binding|acetylcholine-gated cation-selective channel activity|transmembrane signaling receptor activity|	integral component of plasma membrane|postsynaptic membrane|synapse|neuron projection|acetylcholine-gated channel complex|integral component of membrane|
FBgn0028894	GMF	2.56423	4.3754	2.07764	2.11018	6.53168	1.87406	upregulated-downregulated	16	GMFB;	border follicle cell migration|regulation of actin filament polymerization|regulation of cell projection organization|negative regulation of Arp2/3 complex-mediated actin nucleation|actin filament debranching|	actin binding|Arp2/3 complex binding|	perinuclear region of cytoplasm|cell periphery|lamellipodium|nucleus|
FBgn0028978	trbl	6.41121	7.48156	8.59758	5.99636	16.6821	5.32363	upregulated-downregulated	16	TRIB2;	negative regulation of developmental growth|positive regulation of ubiquitin-dependent protein catabolic process|regulation of cell cycle|negative regulation of insulin receptor signaling pathway|negative regulation of mitotic nuclear division|regulation of MAP kinase activity|glucose homeostasis|positive regulation of proteasomal ubiquitin-dependent protein catabolic process|negative regulation …	protein heterodimerization activity|protein kinase activity|protein kinase inhibitor activity|ATP binding|mitogen-activated protein kinase kinase binding|protein homodimerization activity|	nucleus|cytosol|
FBgn0029092	ced-6	35.6838	73.1501	33.5057	38.0249	138.105	29.8977	upregulated-downregulated	12	GULP1;	mushroom body development|neuron remodeling|apoptotic cell clearance|	protein binding|
FBgn0029507	Tsp42Ed	3.58025	5.17402	5.00267	3.05077	14.9767	6.29286	upregulated-downregulated	3	CD63;CD82;TSPAN4;TSPAN3;TSPAN14;			integral component of plasma membrane|integral component of membrane|
FBgn0029761	SK	1.86897	3.02092	1.93995	1.90009	4.80949	1.65042	upregulated-downregulated	14	KCNN3;	regulation of membrane potential in photoreceptor cell|potassium ion transport|ion transport|potassium ion transmembrane transport|	calmodulin binding|photoreceptor activity|small conductance calcium-activated potassium channel activity|	plasma membrane|integral component of membrane|neuron projection|neuronal cell body|
FBgn0029911	CG14435	4.41972	9.13844	7.82701	4.63959	15.5231	5.98172	upregulated-downregulated	15	ZNRF2;	protein ubiquitination|	zinc ion binding|ubiquitin protein ligase activity|
FBgn0030088	Arfrp1	8.75731	17.7541	4.8465	7.9375	26.7894	3.68577	upregulated-downregulated	15	ARFRP1;	intracellular protein transport|protein localization to organelle|Golgi to plasma membrane protein transport|	GTPase activity|GTP binding|	Golgi apparatus|
FBgn0030400	Pits	2.11608	3.60988	2.23673	2.1908	6.76843	2.22272	upregulated-downregulated	13	IRF2BPL;	regulation of transcription by RNA polymerase II|regulation of gene expression|	transcription corepressor activity|	nucleus|nuclear periphery|cytoplasm|nucleoplasm|polytene chromosome|
FBgn0030420	CG12717	1.94432	3.7123	2.04394	1.91959	5.03459	1.35027	upregulated-downregulated	12	SENP7;	protein desumoylation|central nervous system projection neuron axonogenesis|dendritic spine morphogenesis|	SUMO-specific endopeptidase activity|SUMO-specific isopeptidase activity|	cytoplasm|nucleus|
FBgn0030583	CG14410	0.646771	1.37723	0.392138	1.13936	3.38522	0.354517	upregulated-downregulated
FBgn0030753	rngo	7.58383	16.228	8.68383	7.90442	24.7843	5.87573	upregulated-downregulated	16	DDI2;	proteolysis|female germline ring canal formation|	aspartic-type endopeptidase activity|ubiquitin binding|proteasome binding|	cytoplasm|cytosol|nucleus|
FBgn0030806	CG13001	1.03874	1.63556	0.798328	0.850504	3.16509	0.561351	upregulated-downregulated	14	ZC4H2;	nervous system development|positive regulation of neuron differentiation|		nucleus|cytoplasm|
FBgn0030846	CG12992	1.18454	2.35446	1.17522	1.80965	4.58307	0.738403	upregulated-downregulated
FBgn0031037	CG14207	100.712	246.567	83.0392	84.7211	313.983	69.0749	upregulated-downregulated	7	CRYAA;CRYAA2;	protein refolding|chaperone-mediated protein folding|	unfolded protein binding|	nucleoplasm|cytosol|Z disc|
FBgn0031150	bves	4.02721	6.97106	4.12005	3.88145	10.677	3.46073	upregulated-downregulated	11	BVES;	cell-cell adhesion|	cAMP binding|	integral component of membrane|sarcolemma|
FBgn0031306	CG4577	6.07147	7.91876	7.29418	5.4219	25.0757	7.40727	upregulated-downregulated
FBgn0031453	Bacc	42.982	88.7417	53.8173	36.6675	206.301	41.831	upregulated-downregulated			behavioral response to ethanol|		nucleus|nucleoplasm|
FBgn0031697	CG14024	0.709173	1.27615	0.759747	0.806888	2.93636	0.520121	upregulated-downregulated	6	CHST10;	carbohydrate biosynthetic process|	sulfotransferase activity|	integral component of membrane|
FBgn0031736	CG11030	2.2479	3.97369	3.17344	1.85313	4.73027	2.35676	upregulated-downregulated	17	NGDN;	maturation of SSU-rRNA from tricistronic rRNA transcript (SSU-rRNA, 5.8S rRNA, LSU-rRNA)|		nucleoplasm|nucleolus|small-subunit processome|
FBgn0031971	Sirup	56.1048	57.7327	37.0256	42.7108	117.104	21.3097	upregulated-downregulated	14	SDHAF4;	mitochondrial respiratory chain complex II assembly|cellular response to reactive oxygen species|cellular respiration|positive regulation of succinate dehydrogenase activity|	enzyme activator activity|	mitochondrion|
FBgn0032051	CG13097	2.11357	4.39787	2.27853	2.14325	5.83853	1.59959	upregulated-downregulated	13	MPHOSPH10;	rRNA processing|		Mpp10 complex|sno(s)RNA-containing ribonucleoprotein complex|small-subunit processome|
FBgn0032130	brwl	4.01165	5.56832	2.50343	4.18915	12.1075	2.08518	upregulated-downregulated			regulation of transcription by RNA polymerase II|	DNA binding|	nucleus|transcription regulator complex|
FBgn0032587	CG5953	4.13226	5.80201	6.25492	3.16669	23.0332	5.29831	upregulated-downregulated
FBgn0032699	CG10383	15.3123	10.7869	7.51787	9.74706	38.733	4.51398	upregulated-downregulated	11	SERAC1;	determination of adult lifespan|	hydrolase activity, acting on ester bonds|
FBgn0032730	CG10431	0.786612	1.79372	1.02382	0.981954	4.59952	1.08859	upregulated-downregulated	3	THAP1;THAP2;THAP3;	regulation of transcription, DNA-templated|regulation of transcription by RNA polymerase II|dendrite morphogenesis|	transcription cis-regulatory region binding|zinc ion binding|chromatin insulator sequence binding|	nucleus|chromosome|
FBgn0033017	CG10465	22.1501	53.7488	16.8683	24.528	63.7161	13.8301	upregulated-downregulated	16	KCTD10;	protein homooligomerization|
FBgn0033051	Strica	0.201735	0.355287	0.182674	1.29098	3.36041	0.280833	upregulated-downregulated	3	CASP3;CASP6;CASP7;CASP9;CASP14;	positive regulation of compound eye retinal cell programmed cell death|proteolysis|apoptotic process|programmed cell death|salivary gland histolysis|nurse cell apoptotic process|	cysteine-type endopeptidase activity involved in apoptotic process|cysteine-type endopeptidase activity involved in execution phase of apoptosis|cysteine-type endopeptidase activity|	cytoplasm|
FBgn0033174	CG11125	1.38029	3.33938	0.823642	1.2777	4.44987	0.59211	upregulated-downregulated	9	ENKD1;			cytoplasmic microtubule|
FBgn0033474	CG1407	1.35287	2.65337	1.434	1.7547	5.02326	1.39438	upregulated-downregulated	15	ZDHHC15;ZDHHC20;	protein targeting to membrane|peptidyl-L-cysteine S-palmitoylation|protein palmitoylation|	protein-cysteine S-palmitoyltransferase activity|	Golgi apparatus|plasma membrane|endoplasmic reticulum|
FBgn0033527	CG11777	4.9948	10.8719	3.57486	6.557	18.9569	4.66519	upregulated-downregulated	15	PPIL3;	protein polyubiquitination|protein peptidyl-prolyl isomerization|	peptidyl-prolyl cis-trans isomerase activity|	catalytic step 2 spliceosome|
FBgn0033821	CG10799	39.2826	89.7078	23.7198	41.4539	108.771	17.0967	upregulated-downregulated
FBgn0033875	CG6357	48.0522	86.6335	75.0191	49.1197	129.739	76.7145	upregulated-downregulated	4	CTSK;CTSS;		cysteine-type peptidase activity|
FBgn0033984	Lap1	1.80478	3.36318	2.51506	1.96244	7.04508	2.16724	upregulated-downregulated	9	ERBIN;	establishment or maintenance of cell polarity|protein transport|
FBgn0033988	pcs	11.3197	16.7697	10.3337	11.0743	30.786	7.61582	upregulated-downregulated	11	SH3BP5L;	intracellular signal transduction|muscle cell fate specification|muscle organ morphogenesis|muscle organ development|female germline ring canal formation|mesoderm development|negative regulation of protein tyrosine kinase activity|anterior/posterior pattern specification|	protein kinase inhibitor activity|guanyl-nucleotide exchange factor activity|	plasma membrane|cytoplasm|
FBgn0033994	CG7544	1.54282	3.15928	1.16701	1.37546	3.86578	0.85467	upregulated-downregulated	15	METTL16;	rRNA base methylation|	nucleic acid binding|23S rRNA (adenine(1618)-N(6))-methyltransferase activity|	nucleus|
FBgn0034140	Lst	16.0967	29.2041	13.9969	15.8958	44.8838	7.03761	upregulated-downregulated	1	NMU;	cellular response to starvation|negative regulation of peptide hormone secretion|cellular response to carbohydrate stimulus|triglyceride homeostasis|glucose homeostasis|regulation of calcium-mediated signaling|
FBgn0034329	BomS1	885.798	265.627	130.517	96.997	322.838	57.2635	upregulated-downregulated			defense response|response to bacterium|		extracellular region|
FBgn0034407	DptB	36.8956	0.831569	0.529255	0.966593	44.3692	0.903794	upregulated-downregulated			humoral immune response|response to wounding|defense response to Gram-positive bacterium|		extracellular space|
FBgn0034451	TBCB	7.48479	18.2901	4.8913	6.80134	29.1471	3.68503	upregulated-downregulated	15	TBCB;	establishment of apical/basal cell polarity|oocyte axis specification|cytoplasmic microtubule organization|		mitotic spindle|cell cortex|nucleus|cytoplasm|centrosome|
FBgn0034583	CG10527	37.0318	57.483	25.719	33.0262	83.2956	26.0315	upregulated-downregulated	2	CPAMD8;		farnesoic acid O-methyltransferase activity|	cytoplasm|
FBgn0034634	CG10494	4.49682	6.45087	3.10317	5.11515	13.0131	2.59632	upregulated-downregulated	2	MSANTD1;			cytosol|
FBgn0034638	CG10433	28.2575	59.1405	51.502	26.2937	83.534	47.2669	upregulated-downregulated			defense response|multicellular organism reproduction|regulation of female receptivity|		extracellular space|
FBgn0034647	pirk	0.84928	1.89174	1.26389	2.28691	6.82826	1.62932	upregulated-downregulated			negative regulation of peptidoglycan recognition protein signaling pathway|	protein binding|signaling receptor binding|	cytosol|
FBgn0034741	CG4269	4.88005	5.33375	3.05329	1.21705	15.149	2.43662	upregulated-downregulated
FBgn0034742	CG4294	2.5163	4.58968	2.85655	2.4701	7.37503	2.31908	upregulated-downregulated
FBgn0034853	Ice1	1.12305	2.40593	1.57608	1.0305	3.37109	1.28377	upregulated-downregulated			snRNA transcription by RNA polymerase II|	chromatin binding|	super elongation complex|transcriptionally active chromatin|transcription elongation factor complex|
FBgn0034908	CG5543	2.87509	5.65581	2.27718	2.66314	6.75488	1.78783	upregulated-downregulated	16	WDR70;	regulation of DNA double-strand break processing|regulation of histone H2B conserved C-terminal lysine ubiquitination|		nucleus|site of double-strand break|
FBgn0035023	ITP	3.54639	7.67728	5.87796	4.1551	11.7909	4.42674	upregulated-downregulated			circadian rhythm|circadian sleep/wake cycle|locomotor rhythm|neuropeptide signaling pathway|	neuropeptide hormone activity|hormone activity|	extracellular region|extracellular space|
FBgn0035186	CG13912	13.7675	25.212	13.2313	7.78962	21.4563	10.8557	upregulated-downregulated
FBgn0035346	CG1146	5.91988	9.19715	11.1362	7.0891	29.6406	11.981	upregulated-downregulated
FBgn0035589	CHMP2B	9.68779	18.9834	5.30606	6.59883	23.1137	4.85792	upregulated-downregulated	16	CHMP2B;	protein transport|endosomal transport|endosome transport via multivesicular body sorting pathway|late endosome to vacuole transport|		ESCRT III complex|multivesicular body|
FBgn0036059	nudE	17.123	28.8295	14.6071	15.7739	48.6937	10.2276	upregulated-downregulated	14	NDEL1;	border follicle cell migration|nucleus localization|centrosome localization|establishment of chromosome localization|centrosome duplication|positive regulation of dendrite morphogenesis|dendrite morphogenesis|vesicle transport along microtubule|establishment or maintenance of microtubule cytoskeleton polarity|establishment of mitotic spindle orientation|axonogenesis|germarium-derived oocyte fate …	microtubule binding|	nuclear envelope|spindle envelope|spindle pole centrosome|dendrite|axon|kinesin complex|centrosome|kinetochore|spindle|
FBgn0036099	CG11811	3.58348	7.18162	1.94772	4.48404	11.491	2.42497	upregulated-downregulated	16	GUK1;	purine nucleotide metabolic process|	guanylate kinase activity|	cytosol|nucleus|cytoplasm|
FBgn0036165	chrb	20.1452	46.3954	38.3349	22.7327	65.3486	30.0828	upregulated-downregulated	11	DDIT4L;	apoptotic process|negative regulation of growth|regulation of TOR signaling|negative regulation of signal transduction|head involution|response to oxidative stress|cell death|		cytoplasm|
FBgn0036291	CG10681	1.32301	2.39521	0.862446	1.61353	4.08379	0.836756	upregulated-downregulated	14	KXD1;	lysosome localization|		BORC complex|
FBgn0036318	Wbp2	53.8995	128.387	47.6197	46.2859	200.681	48.812	upregulated-downregulated	14	WBP2;	positive regulation of imaginal disc growth|positive regulation of transcription, DNA-templated|positive regulation of transcription by RNA polymerase II|	transcription coactivator activity|chromatin DNA binding|	cytosol|nucleus|
FBgn0036360	CG10713	1.09303	1.53413	0.682028	1.06655	3.32822	0.781877	upregulated-downregulated
FBgn0036373	Tgi	3.9453	7.29389	3.9392	3.83315	11.1148	3.83075	upregulated-downregulated	2	VGLL4;	negative regulation of transcription, DNA-templated|	transcription coactivator binding|transcription factor binding|	nucleus|
FBgn0036395	CG17361	2.74889	3.50396	1.39859	2.2578	6.74591	1.07626	upregulated-downregulated				zinc ion binding|	nucleus|
FBgn0036518	RhoGAP71E	2.4155	3.97569	2.44533	2.59955	8.28737	2.39521	upregulated-downregulated	6	ARHGAP20;	imaginal disc-derived leg morphogenesis|apical constriction involved in gastrulation|Rho protein signal transduction|	GTPase activator activity|	apical part of cell|
FBgn0036519	CG7650	3.96609	6.83736	6.22379	4.41515	12.5501	5.42776	upregulated-downregulated	16	PDCL;	regulation of G protein-coupled receptor signaling pathway|
FBgn0036536	CG12713	1.48925	1.8533	0.975423	1.19736	3.32374	0.777435	upregulated-downregulated	17	CDIN1;	erythrocyte differentiation|		nucleus|cytoplasm|
FBgn0036576	CG5151	1.02726	1.55597	1.31386	1.05663	2.80562	1.05813	upregulated-downregulated	1	LDLRAD4;PMEPA1;
FBgn0036746	Crtc	2.39056	4.08515	3.52499	2.16579	6.37476	2.56861	upregulated-downregulated	11	CRTC1;	positive regulation of transcription by RNA polymerase II|cellular response to cAMP|response to starvation|positive regulation of CREB transcription factor activity|response to oxidative stress|protein homotetramerization|	cAMP response element binding protein binding|	cytosol|nucleus|cytoplasm|
FBgn0036935	CG14186	3.41272	4.70818	2.2511	3.66316	17.1439	2.0604	upregulated-downregulated	1	TMEM237;	cilium assembly|		ciliary transition zone|
FBgn0037007	CG5059	14.3869	19.9289	10.8665	12.7652	42.4109	10.5535	upregulated-downregulated	7	BNIP3L;	positive regulation of apoptotic process|regulation of programmed cell death|mitochondrial outer membrane permeabilization|		integral component of membrane|nucleus|mitochondrial outer membrane|
FBgn0037012	Rcd2	2.82827	6.54494	4.74405	4.49026	14.722	4.02986	upregulated-downregulated	3	CRIM1;	centriole replication|		plasma membrane|
FBgn0037248	srl	1.51418	3.50124	2.62478	1.72114	4.68937	2.7203	upregulated-downregulated	9	PPARGC1A;	negative regulation of insulin receptor signaling pathway|positive regulation of oxidative phosphorylation|energy homeostasis|neuron cellular homeostasis|positive regulation of DNA-binding transcription factor activity|positive regulation of transcription by RNA polymerase II|cellular response to insulin stimulus|positive regulation of cell growth|tissue homeostasis|response to oxidative stress|	transcription factor binding|nuclear receptor coactivator activity|mRNA binding|nucleic acid binding|	cytosol|nuclear speck|nucleus|
FBgn0037351	RpL13A	227.44	268.277	170.194	219.84	761.282	332.896	upregulated-downregulated	16	RPL13A;	cytoplasmic translation|negative regulation of translation|	mRNA binding|structural constituent of ribosome|	cytosolic ribosome|ribosome|cytosolic large ribosomal subunit|
FBgn0037468	CG1943	4.31941	8.48245	2.25801	3.36343	29.2146	2.53041	upregulated-downregulated	5	JPT2;	wing disc dorsal/ventral pattern formation|		nucleus|
FBgn0037521	CG2993	1.78624	2.66238	2.43757	1.04778	2.69934	1.5833	upregulated-downregulated	7	TXNIP;ARRDC2;ARRDC4;	protein transport|	ubiquitin protein ligase binding|	cytoplasm|
FBgn0037556	CG9636	2.00497	4.87638	3.9446	2.86624	7.88673	3.7057	upregulated-downregulated	16	CUEDC2;	negative regulation of macrophage cytokine production|		nucleoplasm|
FBgn0037705	mura	4.15975	7.88067	5.91015	4.95758	12.4623	5.55913	upregulated-downregulated	8	RNF38;	long-term memory|protein ubiquitination|behavioral response to ethanol|	ubiquitin-protein transferase activity|zinc ion binding|ubiquitin protein ligase activity|	nucleus|
FBgn0037719	bocks	5.95787	13.2208	5.44655	4.678	13.7654	6.42257	upregulated-downregulated					nuclear envelope|nucleoplasm|cytoplasm|integral component of membrane|
FBgn0037766	Teh1	0.817447	1.0355	0.837667	0.834465	2.77704	0.804634	upregulated-downregulated	1	KCNMB1;KCNMB2;KCNMB3;KCNMB4;	regulation of sodium ion transport|	sodium channel regulator activity|	integral component of plasma membrane|integral component of membrane|
FBgn0038100	Paip2	34.7668	65.3187	24.4427	32.0532	145.538	16.0973	upregulated-downregulated	14	PAIP2B;	regulation of cell growth|negative regulation of translation|negative regulation of translational initiation|	translation repressor activity, mRNA regulatory element binding|protein binding|translation repressor activity|	cytoplasm|
FBgn0038235	CG8461	2.89999	4.6762	1.14989	2.2788	6.09211	0.783979	upregulated-downregulated	15	RRP36;	cleavage involved in rRNA processing|maturation of SSU-rRNA from tricistronic rRNA transcript (SSU-rRNA, 5.8S rRNA, LSU-rRNA)|		90S preribosome|nucleolus|
FBgn0038246	CG14853	3.44414	5.51203	4.76866	3.16885	10.0549	3.97707	upregulated-downregulated	7	ERICH2;
FBgn0038395	CG10407	1.4168	3.29936	1.325	1.15733	4.94372	1.01849	upregulated-downregulated			multicellular organism reproduction|		extracellular space|
FBgn0038454	CG10324	2.01995	3.03192	1.10939	1.90628	6.21763	0.804041	upregulated-downregulated	14	GPKOW;	mRNA splicing, via spliceosome|		nucleoplasm|spliceosomal complex|
FBgn0038470	CG18213	0.401054	1.94203	0.511788	0.355446	5.30106	0.565508	upregulated-downregulated	3	SMYD2;SMYD1;
FBgn0038478	cal1	6.60855	9.37796	4.45619	7.56888	19.2184	3.94312	upregulated-downregulated			protein localization to chromosome, centromeric region|regulation of kinetochore assembly|female meiosis chromosome segregation|mitotic cell cycle|positive regulation of CENP-A containing nucleosome assembly|protein localization to kinetochore|	protein binding|protein-macromolecule adaptor activity|histone binding|	kinetochore|nucleolus|chromosome, centromeric region|
FBgn0038528	CG14326	0	0	0.0824551	0	2.56648	0	upregulated-downregulated
FBgn0038951	CG5380	3.3876	7.72595	2.23279	2.57546	6.81954	1.2985	upregulated-downregulated	17	POLR3F;	transcription by RNA polymerase III|		RNA polymerase III complex|
FBgn0038957	CG7059	2.01359	1.41485	0.637302	0.98577	3.44445	0.445512	upregulated-downregulated	8	BPGM;PGAM1;PGAM2;	glycolytic process|	phosphoglycerate mutase activity|
FBgn0039186	CG5746	2.3126	4.1373	3.23388	2.68146	7.65106	3.01515	upregulated-downregulated	1	EWSR1;HRNR;
FBgn0039209	REPTOR	12.4255	19.1982	18.4353	11.1538	46.8338	11.5355	upregulated-downregulated	8	CREBRF;	response to starvation|positive regulation of transcription, DNA-templated|response to unfolded protein|regulation of transcription by RNA polymerase II|TORC1 signaling|	RNA polymerase II transcription regulatory region sequence-specific DNA binding|DNA-binding transcription factor activity, RNA polymerase II-specific|protein heterodimerization activity|	cytosol|nucleus|
FBgn0039488	CG6066	0.940394	2.21608	1.44392	0.91283	3.17882	1.65684	upregulated-downregulated	12	NKAPL;	mRNA splicing, via spliceosome|regulation of gene expression|	chromatin binding|	nucleus|catalytic step 2 spliceosome|
FBgn0039532	Mtl	8.50529	17.8547	7.25448	9.19306	28.1377	6.02917	upregulated-downregulated	6	RHOG;RAC1;RAC2;RAC3;	actin filament bundle assembly|positive regulation of wound healing|establishment of ommatidial planar polarity|hemocyte migration|actin cytoskeleton reorganization|lamellipodium assembly|head involution|mesodermal cell migration|salivary gland morphogenesis|dorsal closure, elongation of leading edge cells|dorsal closure|germ-band shortening|Rho protein signal transduction|establishment of imagin…	GTPase activity|GTP binding|
FBgn0039593	Sid	3.46528	3.03939	1.67274	1.34873	4.50618	1.67135	upregulated-downregulated	4	EXOG;	nucleic acid phosphodiester bond hydrolysis|response to paraquat|response to oxidative stress|apoptotic DNA fragmentation|response to bacterium|	nucleic acid binding|metal ion binding|ribonuclease activity|deoxyribonuclease activity|endonuclease activity|single-stranded DNA endodeoxyribonuclease activity|endoribonuclease activity|	nucleus|membrane|cytoplasm|mitochondrial inner membrane|
FBgn0039647	jus	5.03682	6.92915	4.19174	4.77529	13.5673	3.67709	upregulated-downregulated			mechanosensory behavior|regulation of membrane potential|response to mechanical stimulus|
FBgn0039923	MED26	23.2606	50.5937	22.1909	26.233	65.7663	15.1139	upregulated-downregulated	8	MED26;	regulation of transcription by RNA polymerase II|positive regulation of gene expression|	transcription coregulator activity|	chromatin|core mediator complex|mediator complex|polytene chromosome chromocenter|nucleolus|pericentric heterochromatin|
FBgn0039994	conu	30.5079	53.5121	41.4589	33.4665	89.7176	34.0775	upregulated-downregulated	12	ARHGAP18;	regulation of actin filament polymerization|regulation of small GTPase mediated signal transduction|positive regulation of cell population proliferation|negative regulation of GTPase activity|positive regulation of GTPase activity|	protein binding|GTPase activator activity|	cytoplasm|apical cortex|
FBgn0040022	Set1	10.3813	21.9553	11.9314	11.3072	28.4317	8.28065	upregulated-downregulated	12	SETD1A;	histone H3-K4 dimethylation|histone H3-K4 methylation|histone H3-K4 trimethylation|	nucleic acid binding|histone methyltransferase activity (H3-K4 specific)|	euchromatin|polytene chromosome|transcriptionally active chromatin|Set1C/COMPASS complex|
FBgn0040153	l(1)G0469	3.17725	5.89199	4.55479	3.61144	14.399	3.46252	upregulated-downregulated
FBgn0040285	Scamp	7.27317	12.7423	8.56296	7.18121	19.3257	7.00934	upregulated-downregulated	15	SCAMP1;	long-term memory|protein transport|synaptic vesicle exocytosis|neuromuscular synaptic transmission|		recycling endosome membrane|synaptic vesicle|integral component of membrane|axon|trans-Golgi network membrane|terminal bouton|
FBgn0040351	CG11638	0.912729	1.21324	1.33375	1.01761	2.56453	1.42527	upregulated-downregulated	2	CETN3;CABP4;RCN3;MYL6B;		calcium ion binding|
FBgn0040734	BomS5	122.377	42.4152	15.4592	17.7365	57.4027	14.7824	upregulated-downregulated			defense response|		extracellular space|
FBgn0040736	BomS3	83.0097	31.5596	16.4342	17.8033	101.372	17.5694	upregulated-downregulated			response to bacterium|antibacterial humoral response|		extracellular region|
FBgn0040754	CG17059	66.4666	155.56	33.605	65.3845	165.484	21.5006	upregulated-downregulated	13	COPS9;	positive regulation of cell population proliferation|negative regulation of protein neddylation|cellular response to UV|		nucleus|COP9 signalosome|chromatin|cytoplasm|nucleoplasm|
FBgn0040765	luna	1.19568	1.73506	1.48038	1.18566	3.27961	1.38307	upregulated-downregulated	12	KLF7;	mitotic sister chromatid segregation|regulation of transcription by RNA polymerase II|preblastoderm mitotic cell cycle|	DNA-binding transcription factor activity, RNA polymerase II-specific|sequence-specific DNA binding|RNA polymerase II cis-regulatory region sequence-specific DNA binding|
FBgn0040828	CG13306	3.05091	6.28702	2.23762	2.34052	8.62816	1.43854	upregulated-downregulated
FBgn0041094	scyl	46.5965	89.7581	61.1031	62.5728	181.205	51.3329	upregulated-downregulated	12	DDIT4;DDIT4L;	regulation of TOR signaling|apoptotic process|multicellular organism reproduction|negative regulation of signal transduction|head involution|cell death|response to oxidative stress|negative regulation of growth|		cytoplasm|
FBgn0041184	Socs36E	4.77388	4.58324	4.71164	3.37892	9.81245	4.05456	upregulated-downregulated	10	SOCS5;SOCS4;	cell dedifferentiation|positive regulation of lysosomal protein catabolic process|notum morphogenesis|compound eye pigmentation|phosphatidylinositol phosphate biosynthetic process|negative regulation of receptor signaling pathway via JAK-STAT|negative regulation of R7 cell differentiation|negative regulation of sevenless signaling pathway|negative regulation of epidermal growth factor receptor si…	1-phosphatidylinositol-3-kinase regulator activity|sevenless binding|cytokine receptor binding|	phosphatidylinositol 3-kinase complex|
FBgn0041579	AttC	44.1008	2.22072	2.37636	1.79737	25.4277	2.30751	upregulated-downregulated			humoral immune response|defense response to Gram-positive bacterium|defense response|response to bacterium|antibacterial humoral response|		extracellular region|extracellular space|
FBgn0041581	AttB	13.4958	0.899517	0.491541	1.14459	29.7694	0.733233	upregulated-downregulated			defense response to insect|humoral immune response|antibacterial humoral response|defense response to Gram-positive bacterium|		extracellular region|extracellular space|
FBgn0042135	Gdap2	17.4501	30.081	18.8478	17.9388	46.1983	21.2861	upregulated-downregulated	16	GDAP2;	response to oxidative stress|response to starvation|
FBgn0044047	Ilp6	1.63513	2.95816	3.47371	1.4307	8.36937	3.52176	upregulated-downregulated	1	IGF1;IGF2;	insulin receptor signaling pathway|cellular response to starvation|positive regulation of multicellular organism growth|response to starvation|	insulin receptor binding|	extracellular space|
FBgn0045800	Uhg1	6.74706	13.4666	4.17865	6.46462	24.2064	5.37933	upregulated-downregulated
FBgn0050026	CG30026	3.91466	5.69813	1.55249	2.23464	7.57942	1.54099	upregulated-downregulated	1	MUC6;
FBgn0051221	CG31221	8.18349	12.2937	12.2064	8.4403	26.9576	11.0797	upregulated-downregulated	1	C9;LRP5;VLDLR;LRP1B;
FBgn0051510	CG31510	1.96779	4.42439	1.96942	1.96859	4.95309	1.52497	upregulated-downregulated
FBgn0051710	CG31710	1.45067	2.13021	0.722516	1.82098	5.45831	0.973992	upregulated-downregulated
FBgn0051998	CG31998	13.1565	28.8717	19.6669	13.4099	36.4739	17.3003	upregulated-downregulated	1	PRRT3;PRRT4;
FBgn0052017	CG32017	11.5546	23.8377	13.9193	11.5218	41.5419	12.5371	upregulated-downregulated
FBgn0052066	CG32066	6.03382	7.8483	4.24455	6.4548	16.54	4.81153	upregulated-downregulated	15	CYRIB;CYRIA;	regulation of actin filament polymerization|	small GTPase binding|	perivitelline space|
FBgn0052313	CG32313	0.347467	1.05143	0.287277	0.314797	3.00078	0.349174	upregulated-downregulated	5	CRISP2;CRISP3;GLIPR2;			extracellular region|extracellular space|
FBgn0052369	CG32369	3.50015	6.06533	5.01774	3.47028	8.93984	4.70208	upregulated-downregulated	15	LONRF3;		zinc ion binding|
FBgn0052544	CG32544	4.19996	5.84787	2.73022	4.47797	12.1241	2.47495	upregulated-downregulated	1	USP39;
FBgn0052675	Tango5	4.00195	5.08874	3.49588	3.60031	9.85522	2.68863	upregulated-downregulated	15	VMP1;	autophagy|Golgi organization|protein secretion|		endoplasmic reticulum|endomembrane system|membrane|
FBgn0052791	DIP-alpha	0.587573	1.46943	0.973985	0.715918	3.03224	0.778598	upregulated-downregulated	9	LSAMP;OPCML;NTM;	synapse organization|		neuron projection|neuron projection membrane|integral component of plasma membrane|
FBgn0052865	lncRNA:alphagamma-element:CR32865	0.423618	2.08788	0.620874	0.348898	3.51061	0.562908	upregulated-downregulated
FBgn0053100	eIF4EHP	2.63412	3.90465	2.95201	3.03993	7.97676	2.58495	upregulated-downregulated	14	EIF4E2;	negative regulation of translation|positive regulation of ecdysteroid biosynthetic process|translational initiation|	RNA 7-methylguanosine cap binding|eukaryotic initiation factor 4G binding|translation repressor activity|translation repressor activity, mRNA regulatory element binding|translation initiation factor activity|protein binding|	eukaryotic translation initiation factor 4F complex|translation repressor complex|
FBgn0053107	CG33107	2.27746	4.30207	2.49034	1.70095	5.42607	2.59514	upregulated-downregulated	1	DPH5;
FBgn0053469	CG33469	1.20413	1.82183	1.65923	0.939394	3.92151	2.0534	upregulated-downregulated
FBgn0053494	CG33494	11.0797	25.4039	22.8246	9.54995	27.1968	14.8736	upregulated-downregulated
FBgn0053547	Rim	1.06666	1.30482	1.15767	1.00871	2.8762	1.18709	upregulated-downregulated	12	RIMS2;RIMS1;	vesicle-mediated transport|clustering of voltage-gated calcium channels|positive regulation of synaptic transmission|calcium ion-regulated exocytosis of neurotransmitter|regulation of synaptic plasticity|regulation of synaptic vesicle exocytosis|synaptic vesicle exocytosis|neuromuscular synaptic transmission|neurotransmitter secretion|intracellular protein transport|regulation of membrane potenti…	small GTPase binding|ion channel binding|	cytoskeleton of presynaptic active zone|synaptic vesicle|presynaptic membrane|presynaptic active zone|
FBgn0053963	lncRNA:CR33963	8.27844	17.1429	9.48254	9.77098	27.8547	8.64323	upregulated-downregulated
FBgn0053978	CG33978	3.26226	8.08181	3.28396	3.34346	9.84017	2.15626	upregulated-downregulated				calcium ion binding|
FBgn0054054	CG34054	3.49992	8.22109	1.38736	1.95463	8.36469	1.27019	upregulated-downregulated
FBgn0063382	snoRNA:U29:54Ed	2.40272	5.55391	2.48313	2.49425	27.2477	6.03629	upregulated-downregulated
FBgn0082919	snoRNA:Or-CD4	4.01993	9.85529	2.76964	4.55245	66.0435	8.569	upregulated-downregulated
FBgn0082941	snoRNA:Me28S-A992	0	2.16539	0.304271	1.1114	14.7678	3.36208	upregulated-downregulated
FBgn0082974	snoRNA:Psi28S-3305c	30.5991	69.213	14.0705	52.3032	193.747	19.0024	upregulated-downregulated
FBgn0083005	snoRNA:Psi28S-1175a	25.5531	54.1005	32.5637	21.758	54.8056	23.3442	upregulated-downregulated
FBgn0083015	snoRNA:Psi18S-920	8.70984	17.2902	7.96715	12.452	36.858	16.4218	upregulated-downregulated
FBgn0083024	snoRNA:Psi18S-640c	0.612411	0.514763	0.33755	0.462358	3.73961	0.372981	upregulated-downregulated
FBgn0083030	snoRNA:Psi18S-525i	5.76387	6.62126	3.17695	7.10762	18.7714	3.33489	upregulated-downregulated
FBgn0083037	snoRNA:Psi18S-525b	9.09695	14.6421	8.32124	18.5583	54.3674	24.5781	upregulated-downregulated
FBgn0083046	snoRNA:Psi18S-1389a	8.0525	15.0565	3.39673	10.0497	52.3254	7.35641	upregulated-downregulated
FBgn0083123	Uhg5	10.7687	23.3495	6.55048	11.7436	40.4815	5.19958	upregulated-downregulated
FBgn0085391	trv	1.21612	1.57372	1.7233	1.27259	3.32075	1.50888	upregulated-downregulated	7	TIA1;TIAL1;	regulation of alternative mRNA splicing, via spliceosome|	nucleic acid binding|
FBgn0086027	snoRNA:Or-CD1	9.36719	19.2696	8.35597	11.7247	47.3079	13.737	upregulated-downregulated
FBgn0086049	snoRNA:Me28S-U3344a	3.30754	6.67237	2.18767	1.74799	19.3314	8.7627	upregulated-downregulated
FBgn0086075	snoRNA:Me28S-G3253	277.626	313.974	215.541	208.033	727.588	317.644	upregulated-downregulated
FBgn0086347	Myo31DF	3.75181	4.63374	3.15193	4.7605	17.288	5.12465	upregulated-downregulated	16	MYO1D;	actin filament organization|determination of left/right symmetry|mesoderm development|vesicle transport along actin filament|imaginal disc-derived male genitalia morphogenesis|hindgut development|determination of digestive tract left/right asymmetry|	microfilament motor activity|ATP binding|phosphatidylinositol-4,5-bisphosphate binding|actin filament binding|	myosin complex|vesicle|actin cytoskeleton|microvillus|cytoplasm|plasma membrane|cell cortex|
FBgn0086667	snoRNA:Psi28S-3342	125.231	231.953	67.4442	220.007	883.537	138.276	upregulated-downregulated
FBgn0086672	snoRNA:Or-aca5	21.0096	42.5908	13.721	30.3907	112.737	30.9675	upregulated-downregulated
FBgn0086677	jeb	0.511109	0.838064	0.955471	0.703324	3.18472	0.924654	upregulated-downregulated			transmembrane receptor protein tyrosine kinase signaling pathway|muscle cell fate specification|negative regulation of neuromuscular synaptic transmission|synaptic assembly at neuromuscular junction|positive regulation of MAPK cascade|compound eye photoreceptor development|visceral muscle development|mesoderm migration involved in gastrulation|salivary gland morphogenesis|axon guidance|	receptor ligand activity|transmembrane receptor protein tyrosine kinase activator activity|	terminal bouton|extracellular region|type Is terminal bouton|type Ib terminal bouton|cell surface|extracellular space|synaptic vesicle|
FBgn0243512	puc	4.62273	7.4873	5.91347	4.2926	15.3971	5.97711	upregulated-downregulated	11	DUSP10;	negative regulation of stress-activated protein kinase signaling cascade|wound healing|negative regulation of apoptotic process|imaginal disc fusion|imaginal disc fusion, thorax closure|dorsal appendage formation|embryonic anterior midgut (ectodermal) morphogenesis|peptidyl-threonine dephosphorylation|imaginal disc-derived male genitalia morphogenesis|positive regulation of immune response|peptid…	phosphoprotein phosphatase activity|protein tyrosine/threonine phosphatase activity|JUN kinase phosphatase activity|MAP kinase tyrosine/serine/threonine phosphatase activity|mitogen-activated protein kinase binding|protein tyrosine phosphatase activity|	cytoplasm|endoplasmic reticulum|Golgi apparatus|
FBgn0259938	cwo	5.64977	11.8745	5.54506	5.72602	19.0336	5.32546	upregulated-downregulated	5	HELT;	peripheral nervous system development|regulation of neurogenesis|dendrite morphogenesis|regulation of circadian rhythm|anterior/posterior pattern specification|regulation of transcription by RNA polymerase II|regulation of transcription, DNA-templated|negative regulation of transcription by RNA polymerase II|circadian regulation of gene expression|	RNA polymerase II cis-regulatory region sequence-specific DNA binding|DNA-binding transcription factor activity, RNA polymerase II-specific|DNA-binding transcription factor activity|protein dimerization activity|	nucleus|
FBgn0259977	Tdc1	4.52484	9.18584	2.52874	4.16859	10.4226	2.49068	upregulated-downregulated	8	DDC;	cellular amino acid metabolic process|behavioral response to ethanol|	pyridoxal phosphate binding|carboxy-lyase activity|tyrosine decarboxylase activity|	cytoplasm|
FBgn0260011	NimC4	12.596	2.67259	0.353875	3.40072	18.2599	0.409639	upregulated-downregulated	2	SCARF1;STAB1;STAB2;MEGF11;MEGF10;PEAR1;	engulfment of apoptotic cell|phagocytosis|phagocytosis, engulfment|apoptotic cell clearance|	phosphatidylserine binding|	integral component of membrane|plasma membrane|
FBgn0260400	elav	2.62637	5.93201	3.75209	3.40417	10.9236	3.35506	upregulated-downregulated	10	ELAVL2;	embryo development ending in birth or egg hatching|negative regulation of mRNA 3'-end processing|central nervous system development|nervous system development|negative regulation of oskar mRNA translation|germ cell development|	poly(U) RNA binding|translation repressor activity, mRNA regulatory element binding|RNA binding|mRNA binding|	nucleus|Cajal body|ribonucleoprotein complex|
FBgn0260446	GABA-B-R1	2.42215	3.68649	2.81049	2.80769	7.04175	2.35662	upregulated-downregulated	16	GABBR1;	adenylate cyclase-inhibiting G protein-coupled receptor signaling pathway|gamma-aminobutyric acid signaling pathway|G protein-coupled receptor signaling pathway|	transmembrane signaling receptor activity|G protein-coupled GABA receptor activity|protein heterodimerization activity|	integral component of membrane|G protein-coupled receptor heterodimeric complex|integral component of plasma membrane|
FBgn0260722	lncRNA:CR42549	2.3899	4.74307	4.20429	3.38812	9.42792	3.76014	upregulated-downregulated
FBgn0260768	CG42566	1.10744	1.58497	0.593903	1.12986	3.26371	0.464838	upregulated-downregulated	5	LITAFD;
FBgn0261530	nbs	2.67428	5.54362	2.12791	2.55794	7.0074	1.91958	upregulated-downregulated	12	NBN;	signal transduction in response to DNA damage|double-strand break repair via synthesis-dependent strand annealing|DNA duplex unwinding|intrinsic apoptotic signaling pathway in response to DNA damage|mitotic G2 DNA damage checkpoint signaling|DNA repair|double-strand break repair via homologous recombination|telomere maintenance|	damaged DNA binding|	Mre11 complex|
FBgn0261560	Thor	9.06747	5.81807	7.92595	7.57736	21.5258	5.46973	upregulated-downregulated	14	EIF4EBP1;EIF4EBP2;	cellular response to oxidative stress|negative regulation of eukaryotic translation initiation factor 4F complex assembly|regulation of terminal button organization|regulation of mitochondrial translation|vascular endothelial growth factor receptor signaling pathway|negative regulation of translational initiation|negative regulation of cell size|response to starvation|antibacterial humoral respon…	eukaryotic initiation factor 4E binding|	cytoplasm|cytosol|
FBgn0261628	CG42711	7.78835	15.0592	5.05467	8.74984	24.9503	6.14376	upregulated-downregulated
FBgn0261793	Trf2	4.58759	8.82185	6.5759	4.85354	13.7464	5.91225	upregulated-downregulated	11	TBPL1;	transcription by RNA polymerase II|mRNA transcription by RNA polymerase II|spiracle morphogenesis, open tracheal system|pupal development|response to ecdysone|transcription initiation from RNA polymerase II promoter|DNA-templated transcription, initiation|salivary gland cell autophagic cell death|	RNA polymerase II core promoter sequence-specific DNA binding|core promoter sequence-specific DNA binding|TFIIA-class transcription factor complex binding|chromatin binding|DNA-binding transcription factor activity|RNA polymerase II general transcription initiation factor activity|general transcription initiation factor activity|	transcription factor TFIID complex|nucleus|polytene chromosome|male germ cell nucleus|heterochromatin|female germ cell nucleus|
FBgn0261983	l(2)gd1	4.61109	10.1552	6.15511	4.86861	12.5916	5.09892	upregulated-downregulated	16	CC2D1A;	endosomal transport|compound eye development|female germ-line stem cell asymmetric division|mitotic cytokinesis|sensory organ precursor cell division|imaginal disc-derived wing vein morphogenesis|wing disc morphogenesis|sensory organ development|intracellular protein transport|regulation of transcription by RNA polymerase II|negative regulation of Notch signaling pathway|	DNA-binding transcription repressor activity, RNA polymerase II-specific|phospholipid binding|RNA polymerase II cis-regulatory region sequence-specific DNA binding|DNA-binding transcription factor activity, RNA polymerase II-specific|	nucleus|cytoplasm|cytoplasmic side of apical plasma membrane|
FBgn0262141	CG42867	1.61072	3.00866	1.28238	1.53134	4.31937	1.03549	upregulated-downregulated
FBgn0262142	lncRNA:CR42868	4.18693	7.36452	2.37187	4.21473	12.9864	1.84166	upregulated-downregulated
FBgn0262737	mub	11.3328	23.7022	19.2302	11.59	33.0616	15.038	upregulated-downregulated	15	PCBP3;	regulation of alternative mRNA splicing, via spliceosome|regulation of gene expression|regulation of RNA metabolic process|	mRNA binding|	nucleus|cytoplasm|
FBgn0262945	lncRNA:CR43264	0.164337	1.51947	0.747282	0.434248	5.44757	0.97585	upregulated-downregulated
FBgn0262985	CG43293	0.490486	1.1244	0.405521	0.976265	5.36782	0.366616	upregulated-downregulated
FBgn0263232	Nxf3	10.3516	20.6124	7.27585	10.9561	27.676	6.61277	upregulated-downregulated	5	NXF1;	poly(A)+ mRNA export from nucleus|	RNA binding|	nucleus|
FBgn0263402	CG43448	6.22367	9.25859	3.38954	5.7802	16.9768	2.07572	upregulated-downregulated
FBgn0263473	snoRNA:abba-a	6.22132	14.0445	4.40882	6.30736	19.5375	7.145	upregulated-downregulated
FBgn0263662	lncRNA:CR43653	1.01233	1.44495	0.379004	0.677765	2.61595	0.436235	upregulated-downregulated
FBgn0263995	cpo	3.68696	5.98928	5.36252	3.83595	9.60744	4.38574	upregulated-downregulated	10	RBPMS;	regulation of hemocyte proliferation|chemical synaptic transmission|dormancy process|	mRNA binding|	nucleus|
FBgn0264001	bru3	1.11923	1.97407	1.65855	1.11588	3.43587	1.24224	upregulated-downregulated	14	CELF6;CELF5;	negative regulation of translation|regulation of alternative mRNA splicing, via spliceosome|mRNA splice site selection|	RNA binding|mRNA binding|protein homodimerization activity|	cytoplasm|protein-containing complex|nucleus|ribonucleoprotein complex|
FBgn0264270	Sxl	5.93827	10.217	7.9555	5.89973	17.0408	7.0584	upregulated-downregulated	3	ELAVL2;	oocyte differentiation|epithelium regeneration|protein stabilization|oogenesis|negative regulation of mRNA splicing, via spliceosome|regulation of mRNA splicing, via spliceosome|negative regulation of translational initiation|positive regulation of smoothened signaling pathway|regulation of stem cell division|positive regulation of RNA splicing|negative regulation of translation|dosage compensati…	poly-pyrimidine tract binding|pre-mRNA binding|RNA binding|poly(U) RNA binding|mRNA 5'-UTR binding|mRNA 3'-UTR binding|translation repressor activity, mRNA regulatory element binding|protein binding|poly(A) binding|	nucleus|cytoplasm|cytosol|cytoplasmic stress granule|protein-containing complex|messenger ribonucleoprotein complex|ribonucleoprotein complex|
FBgn0264343	CG43799	0.305966	1.46593	0.354151	0.346498	2.69575	0.251566	upregulated-downregulated
FBgn0264381	asRNA:CR43833	2.25398	4.9119	2.7608	2.89922	9.32142	1.52529	upregulated-downregulated
FBgn0264490	Eip93F	7.06276	13.8781	10.977	7.29471	24.6948	9.91825	upregulated-downregulated	7	LCORL;	regulation of transcription by RNA polymerase II|positive regulation of transcription, DNA-templated|cellular response to hypoxia|	DNA binding|	nucleus|polytene chromosome|transcriptionally active chromatin|
FBgn0264602	lncRNA:CR43951	1.54939	2.58261	2.45343	1.64559	5.61254	2.63898	upregulated-downregulated
FBgn0264704	lncRNA:CR43973	1.41241	1.9504	0.959217	1.63759	5.1484	0.691239	upregulated-downregulated
FBgn0265182	CG44247	2.54887	2.99581	2.65501	2.50056	8.12135	2.50614	upregulated-downregulated	8	NPDC1;			integral component of membrane|
FBgn0265348	lncRNA:CR44302	0.736043	2.03281	1.04321	0.595391	3.0728	1.00863	upregulated-downregulated
FBgn0265577	IBIN	31.4013	0.674309	1.80027	0.865231	25.1931	2.61741	upregulated-downregulated
FBgn0265634	lncRNA:CR44441	0.469393	1.89759	1.58929	0.405008	3.06127	1.14351	upregulated-downregulated
FBgn0266095	lncRNA:CR44832	17.6877	38.858	11.7433	15.1748	59.9652	9.09947	upregulated-downregulated
FBgn0266405	CG45045	1.54308	0.432347	0	0.232999	8.52523	0.375918	upregulated-downregulated
FBgn0266451	fau	342.681	445.681	251.889	320.549	826.811	224.83	upregulated-downregulated			response to anoxia|
FBgn0266549	lncRNA:CR45102	8.5209	18.044	18.1262	9.30454	44.9495	15.435	upregulated-downregulated
FBgn0266629	asRNA:CR45136	1.00045	1.90447	1.70296	1.22185	3.79896	1.63977	upregulated-downregulated
FBgn0266958	lncRNA:CR45409	2.04629	3.87475	2.88167	2.17306	7.43446	3.12251	upregulated-downregulated
FBgn0267073	lncRNA:CR45517	0.438868	1.75933	1.59094	0.535236	2.94493	1.357	upregulated-downregulated
FBgn0267185	lncRNA:CR45625	0.348394	0.6833	1.05616	0.482222	3.59635	0.901786	upregulated-downregulated
FBgn0267252	Ggamma30A	6.07668	9.25596	6.38813	6.53172	16.6042	5.83876	upregulated-downregulated	14	GNG13;	cellular response to carbon dioxide|sensory perception of taste|G protein-coupled receptor signaling pathway|phospholipase C-activating G protein-coupled receptor signaling pathway|phototransduction|	G-protein beta-subunit binding|protein heterodimerization activity|	rhabdomere|heterotrimeric G-protein complex|cytoplasm|
FBgn0267461	lncRNA:CR45811	1.52581	3.58706	2.34561	1.31395	4.36742	1.32858	upregulated-downregulated
FBgn0267763	lncRNA:CR46094	2.58853	3.28422	2.18051	1.43806	5.45347	1.29393	upregulated-downregulated
FBgn0267816	lncRNA:CR46141	0.0642003	2.15855	1.69853	0.19388	3.36026	1.23166	upregulated-downregulated
FBgn0267910	lncRNA:CR34335	4731.91	10976.7	2792.14	6377.1	16043.3	3108.49	upregulated-downregulated
FBgn0278604	dmt	1.62183	3.43562	2.55988	1.713	5.48051	1.5864	upregulated-downregulated			salivary gland development|cellular response to radiation|trachea development|negative regulation of apoptotic process|peripheral nervous system development|nervous system development|mitotic sister chromatid cohesion|mitotic spindle assembly checkpoint signaling|primary branching, open tracheal system|		chromatin|heterochromatin|
FBgn0283472	S6k	4.66427	8.11537	5.21396	4.65216	13.1537	5.11622	upregulated-downregulated	16	RPS6KB2;	response to oxidative stress|positive regulation of cell size|vascular endothelial growth factor receptor signaling pathway|dendrite morphogenesis|synaptic assembly at neuromuscular junction|lipid homeostasis|cellular response to amino acid stimulus|positive regulation of axon guidance|regulation of terminal button organization|TORC1 signaling|regulation of response to drug|protein phosphorylatio…	ribosomal protein S6 kinase activity|protein binding|ATP binding|protein serine/threonine kinase activity|	nucleus|nucleoplasm|cytoplasm|cytosol|presynaptic active zone|
FBgn0283499	InR	3.96759	5.70189	4.43012	2.92777	19.7578	3.11431	upregulated-downregulated	15	IGF1R;	positive regulation of multicellular organism growth|female germ-line stem cell asymmetric division|protein autophosphorylation|positive regulation of organ growth|regulation of organ growth|positive regulation of cell size|positive regulation of MAPK cascade|cholesterol homeostasis|glucose homeostasis|negative regulation of circadian sleep/wake cycle, sleep|regulation of cell population prolifer…	insulin receptor substrate binding|protein tyrosine kinase activity|transmembrane receptor protein tyrosine kinase activity|insulin-activated receptor activity|protein binding|ATP binding|phosphatidylinositol 3-kinase binding|insulin binding|	integral component of plasma membrane|insulin receptor complex|axon|receptor complex|
FBgn0285926	Imp	1.45675	3.50446	2.72691	1.48569	7.03685	2.3591	upregulated-downregulated	15	IGF2BP1;IGF2BP3;IGF2BP2;	response to starvation|neuron remodeling|regulation of RNA metabolic process|synaptic assembly at neuromuscular junction|positive regulation of axon regeneration|regulation of gene expression|nervous system development|spermatogenesis|carbohydrate metabolic process|mRNA splicing, via spliceosome|positive regulation of receptor signaling pathway via JAK-STAT|	mRNA binding|mRNA 3'-UTR binding|	neuronal cell body|catalytic step 2 spliceosome|precatalytic spliceosome|cytosol|nucleus|cytoplasm|axon|
FBgn0286042	sisRNA:CR46364	2.47493	4.48065	2.63646	2.37159	7.01667	2.34795	upregulated-downregulated
FBgn0286516	aqz	15.2239	35.3315	33.1179	18.8692	64.7017	23.9256	upregulated-downregulated	2	PNRC1;PNRC2;			nucleus|
FBgn0286778	CG46385	9.92536	16.65	16.5668	9.69499	25.2059	14.3015	upregulated-downregulated	10	TENT5C;	mRNA stabilization|	RNA adenylyltransferase activity|	nucleoplasm|cytosol|
FBgn0286833	CG46387	1.4745	2.21938	1.64434	0.983775	3.97844	1.94224	upregulated-downregulated

## Sheet: GO-term analysis Yki-flies
Source	Gene Set Category	Gene Set Name	Fold Enrichment	log2 fold change	P value
downregulated	SLIM2 GO BP	lipid metabolic process	2.8588	1.515	2.34021e-06
downregulated	SLIM2 GO BP	carbohydrate metabolic process	3.7407	1.903	3.25982e-06
downregulated	SLIM2 GO CC	extracellular space	2.0397	1.028	0.000570118
downregulated	SLIM2 GO MF	lyase activity	3.8162	1.932	0.000605955
downregulated	SLIM2 GO MF	carboxylic ester hydrolase activity	4.2804	2.098	0.00125448
downregulated	SLIM2 GO BP	generation of precursor metabolites and energy	2.9178	1.545	0.00146426
downregulated	SLIM2 GO CC	peroxisome	4.0664	2.024	0.00169048
downregulated	SLIM2 GO MF	hydrolase activity, acting on glycosyl bonds	3.948	1.981	0.00200363
downregulated	SLIM2 GO CC	mitochondrion	1.7929	0.842	0.00336459
downregulated	SLIM2 GO BP	cellular amino acid metabolic process	2.723	1.445	0.00607202
downregulated	SLIM2 GO MF	metal ion binding	1.5447	0.627	0.0141985
downregulated	SLIM2 GO MF	isomerase activity	2.7402	1.454	0.0362124
downregulated	SLIM2 GO BP	nucleobase-containing small molecule metabolic process	1.9879	0.991	0.0385945
upregulated	SLIM2 GO BP	nervous system development	1.7276	0.789	0.000446608
upregulated	SLIM2 GO BP	response to stress	1.6976	0.763	0.000537125
upregulated	SLIM2 GO BP	cell surface receptor signaling pathway	1.9697	0.978	0.000763274
upregulated	SLIM2 GO BP	intracellular signal transduction	1.9764	0.983	0.00116195
upregulated	SLIM2 GO MF	translation regulator activity	3.7949	1.924	0.00248901
upregulated	SLIM2 GO BP	immune response	2.358	1.238	0.00265695
upregulated	SLIM2 GO CC	nucleus	1.346	0.429	0.00283868
upregulated	SLIM2 GO BP	circadian rhythm	2.9834	1.577	0.00333831
upregulated	SLIM2 GO BP	cell death	2.0818	1.058	0.00464674
upregulated	SLIM2 GO MF	DNA-binding transcription factor activity	1.9722	0.98	0.00482884
upregulated	SLIM2 GO BP	pattern specification process	1.8488	0.887	0.00618241
upregulated	SLIM2 GO BP	respiratory system development	2.3046	1.205	0.00626587
upregulated	SLIM2 GO BP	cell differentiation	1.4014	0.487	0.0072912
upregulated	SLIM2 GO BP	epithelium development	1.5321	0.616	0.0102643
upregulated	SLIM2 GO BP	cell growth	2.6352	1.398	0.0113611
upregulated	SLIM2 GO BP	cell morphogenesis	1.7176	0.78	0.0132354
upregulated	SLIM2 GO BP	response to chemical	1.4561	0.542	0.0153233
upregulated	SLIM2 GO BP	response to external stimulus	1.4538	0.54	0.0245674
upregulated	SLIM2 GO BP	muscle structure development	2.041	1.029	0.0258029
upregulated	SLIM2 GO BP	cell motility	1.8042	0.851	0.0295135
upregulated	SLIM2 GO CC	secretory vesicle	2.7392	1.454	0.0361591

## Sheet: KEGG analysis Yki-flies
Source	Gene Set Category	Gene Set Name	Fold Enrichment	log2 fold change	P value
downregulated	KEGG pathway	Peroxisome	5.7611	2.526	1.14977e-06
downregulated	KEGG pathway	Ascorbate and aldarate metabolism	12.3224	3.623	1.19743e-06
downregulated	KEGG pathway	Drug metabolism - cytochrome P450	5.7139	2.514	1.256e-06
downregulated	KEGG pathway	Starch and sucrose metabolism	15.1542	3.922	1.93119e-06
downregulated	KEGG pathway	Insect hormone biosynthesis	12.9092	3.69	5.34525e-06
downregulated	KEGG pathway	Fatty acid metabolism	6.8792	2.782	5.97129e-06
downregulated	KEGG pathway	Glycine, serine and threonine metabolism	12.4481	3.638	6.70564e-06
downregulated	KEGG pathway	beta-Alanine metabolism	10.8921	3.445	1.52259e-05
downregulated	KEGG pathway	Histidine metabolism	23.2365	4.538	1.65807e-05
downregulated	KEGG pathway	Biosynthesis of amino acids	7.0414	2.816	1.66715e-05
downregulated	KEGG pathway	Glyoxylate and dicarboxylate metabolism	10.5621	3.401	1.83433e-05
downregulated	KEGG pathway	Drug metabolism - other enzymes	5.3899	2.43	4.37931e-05
downregulated	KEGG pathway	Glycolysis / Gluconeogenesis	6.7773	2.761	7.29212e-05
downregulated	KEGG pathway	Fructose and mannose metabolism	10.0157	3.324	0.000122849
downregulated	KEGG pathway	Galactose metabolism	7.4159	2.891	0.000145421
downregulated	KEGG pathway	Metabolism of xenobiotics by cytochrome P450	5.8933	2.559	0.000178663
downregulated	KEGG pathway	Tryptophan metabolism	11.065	3.468	0.000407067
downregulated	KEGG pathway	Synthesis and degradation of ketone bodies	17.4274	4.123	0.000552832
downregulated	KEGG pathway	Primary bile acid biosynthesis	7.2614	2.86	0.000583527
downregulated	KEGG pathway	Porphyrin and chlorophyll metabolism	5.7139	2.514	0.000615423
downregulated	KEGG pathway	PPAR signaling pathway	4.2248	2.079	0.00062176
downregulated	KEGG pathway	Butanoate metabolism	9.6819	3.275	0.000694019
downregulated	KEGG pathway	Glycerolipid metabolism	6.9156	2.79	0.0007336
downregulated	KEGG pathway	One carbon pool by folate	14.5228	3.86	0.000987996
downregulated	KEGG pathway	Pyruvate metabolism	6.3143	2.659	0.00111796
downregulated	KEGG pathway	Sphingolipid metabolism	4.8409	2.275	0.00148027
downregulated	KEGG pathway	Arginine and proline metabolism	4.8409	2.275	0.00148027
downregulated	KEGG pathway	Antifolate resistance	5.8091	2.538	0.0016344
downregulated	KEGG pathway	Biosynthesis of unsaturated fatty acids	5.8091	2.538	0.0016344
downregulated	KEGG pathway	Linoleic acid metabolism	5.5857	2.482	0.00194982
downregulated	KEGG pathway	Lysine degradation	5.4803	2.454	0.00212321
downregulated	KEGG pathway	Fatty acid elongation	10.8921	3.445	0.0023901
downregulated	KEGG pathway	Retinol metabolism	6.8343	2.773	0.00264753
downregulated	KEGG pathway	alpha-Linolenic acid metabolism	7.5771	2.922	0.00691747
downregulated	KEGG pathway	Citrate cycle (TCA cycle)	5.1637	2.368	0.00734198
downregulated	KEGG pathway	Pentose phosphate pathway	7.2614	2.86	0.00780653
downregulated	KEGG pathway	Carbohydrate digestion and absorption	4.9439	2.306	0.0085581
downregulated	KEGG pathway	Tyrosine metabolism	6.7028	2.745	0.00977853
downregulated	KEGG pathway	Vitamin digestion and absorption	3.4578	1.79	0.0148898
downregulated	KEGG pathway	Alanine, aspartate and glutamate metabolism	5.281	2.401	0.0187937
downregulated	KEGG pathway	Hypertrophic cardiomyopathy (HCM)	3.7478	1.906	0.0219398
downregulated	KEGG pathway	Ovarian steroidogenesis	3.1232	1.643	0.0221632
downregulated	KEGG pathway	Pancreatic secretion	2.435	1.284	0.0255895
downregulated	KEGG pathway	Ether lipid metabolism	3.5207	1.816	0.0268905
downregulated	KEGG pathway	Purine metabolism	2.8758	1.524	0.0302917
downregulated	KEGG pathway	Cholesterol metabolism	2.7929	1.482	0.0337649
downregulated	KEGG pathway	Phenylalanine metabolism	6.8343	2.773	0.0338612
downregulated	KEGG pathway	Platelet activation	2.4546	1.295	0.0362102
downregulated	KEGG pathway	Arrhythmogenic right ventricular cardiomyopathy (ARVC)	4.0529	2.019	0.0375311
downregulated	KEGG pathway	Proximal tubule bicarbonate reclamation	3.9608	1.986	0.0397813
downregulated	KEGG pathway	Glycosaminoglycan degradation	6.1149	2.612	0.0416327
downregulated	KEGG pathway	Salivary secretion	2.5257	1.337	0.0485563
upregulated	KEGG pathway	PI3K-Akt signaling pathway	4.0034	2.001	4.78903e-05
upregulated	KEGG pathway	Longevity regulating pathway - multiple species	5.4375	2.443	0.000290758
upregulated	KEGG pathway	Longevity regulating pathway	4.7313	2.242	0.000683279
upregulated	KEGG pathway	MAPK signaling pathway	3.1805	1.669	0.000723512
upregulated	KEGG pathway	AMPK signaling pathway	3.6523	1.869	0.00159257
upregulated	KEGG pathway	Toll and Imd signaling pathway	4.6607	2.221	0.00178089
upregulated	KEGG pathway	MAPK signaling pathway - fly	3.9173	1.97	0.00207666
upregulated	KEGG pathway	mTOR signaling pathway	3.4696	1.795	0.00220392
upregulated	KEGG pathway	Insulin resistance	3.7558	1.909	0.0026396
upregulated	KEGG pathway	Insulin signaling pathway	3.3577	1.747	0.0027046
upregulated	KEGG pathway	EGFR tyrosine kinase inhibitor resistance	4.5653	2.191	0.00467918
upregulated	KEGG pathway	VEGF signaling pathway	4.4106	2.141	0.00542422
upregulated	KEGG pathway	Signaling pathways regulating pluripotency of stem cells	3.1542	1.657	0.0120483
upregulated	KEGG pathway	Autophagy - animal	2.8024	1.487	0.0127696
upregulated	KEGG pathway	Dorso-ventral axis formation	5.5762	2.479	0.0161192
upregulated	KEGG pathway	HIF-1 signaling pathway	2.9459	1.559	0.0164325
upregulated	KEGG pathway	Proteoglycans in cancer	2.3523	1.234	0.0211375
upregulated	KEGG pathway	Circadian rhythm - fly	8.0069	3.001	0.0249518
upregulated	KEGG pathway	Breast cancer	2.8596	1.516	0.03084
upregulated	KEGG pathway	Colorectal cancer	3.3044	1.724	0.0328111
upregulated	KEGG pathway	Apoptosis - fly	3.3044	1.724	0.0328111
upregulated	KEGG pathway	FoxO signaling pathway	3.2027	1.679	0.0362154
upregulated	KEGG pathway	GnRH secretion	3.8081	1.929	0.0437655
upregulated	KEGG pathway	Serotonergic synapse	2.5512	1.351	0.0467532
upregulated	KEGG pathway	Apelin signaling pathway	2.2961	1.199	0.047434

## Sheet: DEG Yki-thoraces - 14 days
FBgn	Gene	RPKM control 14 days	RPKM Yki[S3A] 14 days	log2FC Control vs Yki[S3A]	Direction
FBgn0250848	26-29-p	34.7164	14.1731	-1.29246	downregulated
FBgn0267523	5.8SrRNA-Psi:CR45863	71.6036	19.8287	-1.85244	downregulated
FBgn0010387	Acbp2	14.7438	4.43212	-1.73404	downregulated
FBgn0016122	Acer	29.9917	14.6613	-1.03255	downregulated
FBgn0000044	Act57B	1369.25	378.953	-1.8533	downregulated
FBgn0000047	Act88F	2090.32	140.164	-3.89854	downregulated
FBgn0035039	Adck1	3.14071	1.31958	-1.25101	downregulated
FBgn0000055	Adh	1379.45	411.107	-1.74651	downregulated
FBgn0053138	AGBE	52.3825	21.7336	-1.26916	downregulated
FBgn0036622	Agpat4	2.45535	1.19009	-1.04486	downregulated
FBgn0020764	Alas	52.2252	20.9995	-1.31439	downregulated
FBgn0012036	Aldh	264.163	94.4125	-1.48438	downregulated
FBgn0010548	Aldh-III	22.1955	8.06315	-1.46085	downregulated
FBgn0015568	alpha-Est1	25.5427	8.37454	-1.60883	downregulated
FBgn0015570	alpha-Est2	9.83779	2.92774	-1.74855	downregulated
FBgn0261393	alpha-Est5	3.75756	1.45551	-1.36827	downregulated
FBgn0015576	alpha-Est8	25.4245	9.06238	-1.48826	downregulated
FBgn0051202	alpha-Man-Ic	5.90115	2.83908	-1.05557	downregulated
FBgn0032881	Amacr	8.01205	2.97088	-1.43128	downregulated
FBgn0025686	Amnionless	3.85197	1.52922	-1.3328	downregulated
FBgn0000078	Amy-d	19.8982	2.22828	-3.15864	downregulated
FBgn0000079	Amy-p	13.9048	1.18888	-3.54791	downregulated
FBgn0012037	Ance	20.5748	8.69777	-1.24216	downregulated
FBgn0026268	antdh	21.9632	7.342	-1.58084	downregulated
FBgn0267408	AOX1	15.7503	5.36419	-1.55395	downregulated
FBgn0087002	apolpp	1259.39	542.399	-1.2153	downregulated
FBgn0038742	Arc42	16.3253	4.45266	-1.87437	downregulated
FBgn0000116	Argk	174.784	78.1064	-1.16206	downregulated
FBgn0032076	Argl	27.526	3.46162	-2.99128	downregulated
FBgn0264679	asRNA:CR43964	12.7457	2.19699	-2.53641	downregulated
FBgn0264791	asRNA:CR44021	20.4635	8.73594	-1.22802	downregulated
FBgn0264822	asRNA:CR44030	28.2051	12.1688	-1.21277	downregulated
FBgn0264916	asRNA:CR44107	25.6045	12.2966	-1.05814	downregulated
FBgn0264950	asRNA:CR44119	9.85461	4.51524	-1.126	downregulated
FBgn0265053	asRNA:CR44168	332.035	79.5428	-2.06153	downregulated
FBgn0265380	asRNA:CR44321	10.2229	4.93175	-1.05163	downregulated
FBgn0266042	asRNA:CR44807	9.56508	4.45396	-1.10269	downregulated
FBgn0266275	asRNA:CR44960	11.5725	5.18041	-1.15956	downregulated
FBgn0266685	asRNA:CR45175	37.662	14.8042	-1.3471	downregulated
FBgn0266869	asRNA:CR45330	38.1192	14.5262	-1.39186	downregulated
FBgn0267481	asRNA:CR45831	7.98229	3.59035	-1.15268	downregulated
FBgn0267914	asRNA:CR46195	12.0214	3.66593	-1.71335	downregulated
FBgn0267988	asRNA:CR46255	34.1492	13.9704	-1.28948	downregulated
FBgn0267996	asRNA:CR46263	4.46505	1.91618	-1.22044	downregulated
FBgn0026565	Ass	3.83149	0.673168	-1.93791	downregulated
FBgn0039636	Atg14	13.4298	5.66791	-1.24455	downregulated
FBgn0020236	ATPCL	33.9597	10.1755	-1.73872	downregulated
FBgn0019644	ATPsynB	526.686	262.426	-1.00503	downregulated
FBgn0010612	ATPsynG	356.032	153.894	-1.21007	downregulated
FBgn0000150	awd	128.788	50.1338	-1.36114	downregulated
FBgn0000153	b	64.9946	23.7546	-1.45211	downregulated
FBgn0010520	Bka	8.51871	4.11972	-1.04809	downregulated
FBgn0034328	BomBc1	6.19475	0.584456	-2.63105	downregulated
FBgn0034331	BomBc2	117.662	42.7343	-1.46118	downregulated
FBgn0040582	BomBc3	58.6305	23.0391	-1.34757	downregulated
FBgn0000114	bru1	22.0816	8.45514	-1.38494	downregulated
FBgn0285896	btl	2.9668	1.27526	-1.21812	downregulated
FBgn0027843	CAH2	13.4624	3.20481	-2.07062	downregulated
FBgn0039486	CAH9	24.5094	11.9415	-1.03735	downregulated
FBgn0000261	Cat	67.7741	32.6753	-1.05253	downregulated
FBgn0031148	Cbs	3.96974	1.90466	-1.05951	downregulated
FBgn0038147	CCHa2	31.1309	15.1698	-1.03715	downregulated
FBgn0010621	CCT5	42.5405	17.8001	-1.25695	downregulated
FBgn0039774	CDase	12.5408	6.13293	-1.03198	downregulated
FBgn0038865	cDIP	13.6042	5.03798	-1.43313	downregulated
FBgn0032785	CG10026	8.90713	3.91342	-1.18653	downregulated
FBgn0034440	CG10073	2.20099	0.718359	-1.13815	downregulated
FBgn0039094	CG10184	13.2935	3.82181	-1.79839	downregulated
FBgn0039118	CG10208	12.2614	6.1269	-1.00089	downregulated
FBgn0035695	CG10226	6.94237	2.78822	-1.31608	downregulated
FBgn0032783	CG10237	28.15	6.70066	-2.07076	downregulated
FBgn0034655	CG10307	13.2231	6.20888	-1.09066	downregulated
FBgn0027562	CG10345	92.3397	35.503	-1.37901	downregulated
FBgn0036208	CG10361	5.89369	0.732714	-2.55917	downregulated
FBgn0035679	CG10467	5.4908	2.59826	-1.07947	downregulated
FBgn0039312	CG10514	8.5071	4.14585	-1.037	downregulated
FBgn0036549	CG10516	11.5187	2.46976	-2.22154	downregulated
FBgn0039325	CG10560	18.6213	7.88695	-1.23941	downregulated
FBgn0037045	CG10584	5.50604	2.42487	-1.18311	downregulated
FBgn0032726	CG10621	31.7809	3.24125	-3.29354	downregulated
FBgn0036290	CG10638	79.9242	36.949	-1.1131	downregulated
FBgn0036362	CG10725	14.5669	0	-3.86462	downregulated
FBgn0027552	CG10863	47.4559	20.4914	-1.21157	downregulated
FBgn0030073	CG10962	2.06544	0.891377	-1.04645	downregulated
FBgn0030518	CG11134	7.57592	3.67874	-1.04221	downregulated
FBgn0034500	CG11200	14.0523	3.57841	-1.97342	downregulated
FBgn0031860	CG11236	13.4085	2.95296	-2.18291	downregulated
FBgn0037290	CG1124	22.1403	2.38967	-3.21179	downregulated
FBgn0037070	CG11309	37.1532	13.1491	-1.49852	downregulated
FBgn0038733	CG11407	40.9677	9.44114	-2.11745	downregulated
FBgn0035022	CG11413	2.62683	1.21163	-1.11637	downregulated
FBgn0034688	CG11474	11.4021	5.14657	-1.14762	downregulated
FBgn0036264	CG11529	20.7411	2.83084	-2.87319	downregulated
FBgn0035484	CG11594	11.9413	5.74766	-1.05491	downregulated
FBgn0036836	CG11619	17.2328	8.43342	-1.03097	downregulated
FBgn0038113	CG11668	2.9306	1.0307	-1.50757	downregulated
FBgn0030678	CG11679	4.20636	1.59026	-1.40331	downregulated
FBgn0037603	CG11753	6.55618	1.92783	-1.76588	downregulated
FBgn0031264	CG11835	3.23505	1.18455	-1.44945	downregulated
FBgn0039628	CG11841	85.9749	18.9807	-2.17938	downregulated
FBgn0039299	CG11854	5.51723	0.394887	-2.46394	downregulated
FBgn0039313	CG11892	8.70601	2.48221	-1.81039	downregulated
FBgn0039316	CG11893	27.4734	2.44852	-3.48805	downregulated
FBgn0039656	CG11951	10.2162	4.08883	-1.3211	downregulated
FBgn0034436	CG11961	6.24057	2.91358	-1.09888	downregulated
FBgn0035179	CG12038	2.83591	1.31503	-1.10872	downregulated
FBgn0037387	CG1213	43.2552	21.6135	-1.00094	downregulated
FBgn0037356	CG12170	10.2104	3.71359	-1.45915	downregulated
FBgn0038002	CG12256	15.0571	3.75427	-2.00384	downregulated
FBgn0038577	CG12321	25.9278	12.0153	-1.10963	downregulated
FBgn0035517	CG1265	21.3531	6.71701	-1.66855	downregulated
FBgn0035392	CG1271	7.26056	3.39081	-1.09845	downregulated
FBgn0039538	CG12883	31.3921	7.14641	-2.13511	downregulated
FBgn0033547	CG12935	2.37935	0.797782	-1.25057	downregulated
FBgn0037739	CG12948	6.43425	2.94113	-1.1294	downregulated
FBgn0040794	CG13056	5.51812	1.07732	-2.35673	downregulated
FBgn0032770	CG13086	6.81178	2.54365	-1.42113	downregulated
FBgn0032084	CG13101	17.5954	4.60466	-1.93403	downregulated
FBgn0033653	CG13192	11.2351	4.76921	-1.23619	downregulated
FBgn0033608	CG13220	74.4219	35.7829	-1.05646	downregulated
FBgn0040636	CG13255	9.63327	3.59103	-1.42363	downregulated
FBgn0025620	CG13360	9.54982	2.31777	-2.04274	downregulated
FBgn0026879	CG13364	67.5922	29.6849	-1.18713	downregulated
FBgn0029529	CG13365	35.4316	13.3839	-1.40454	downregulated
FBgn0025640	CG13369	8.46752	3.51121	-1.26997	downregulated
FBgn0034515	CG13428	86.8048	30.7858	-1.49551	downregulated
FBgn0036479	CG13458	9.53613	3.79202	-1.33044	downregulated
FBgn0040660	CG13551	22.8252	7.90805	-1.52923	downregulated
FBgn0039151	CG13607	26.3122	8.53221	-1.62474	downregulated
FBgn0031935	CG13793	2.25673	0.626918	-1.17423	downregulated
FBgn0031936	CG13794	19.2327	6.5109	-1.56263	downregulated
FBgn0039040	CG13833	25.3108	3.09284	-3.03275	downregulated
FBgn0032834	CG13965	17.5295	1.78942	-3.29222	downregulated
FBgn0036359	CG14105	16.9836	4.89416	-1.79501	downregulated
FBgn0036146	CG14141	10.5889	3.92476	-1.43188	downregulated
FBgn0031002	CG14196	8.3827	2.33044	-1.84681	downregulated
FBgn0040608	CG14246	3.77829	1.88089	-1.00632	downregulated
FBgn0039483	CG14259	84.7182	17.4993	-2.27537	downregulated
FBgn0029665	CG14270	14.3016	6.86169	-1.05954	downregulated
FBgn0032008	CG14277	17.4375	7.01772	-1.31312	downregulated
FBgn0032896	CG14400	24.3658	11.2332	-1.11709	downregulated
FBgn0033464	CG1441	9.54564	4.44638	-1.10221	downregulated
FBgn0029898	CG14439	25.8891	6.78744	-1.93141	downregulated
FBgn0040602	CG14545	9.86048	2.07471	-2.24875	downregulated
FBgn0037126	CG14567	4.30176	0.911751	-2.10493	downregulated
FBgn0037488	CG14607	8.46001	3.80929	-1.15114	downregulated
FBgn0040398	CG14629	196.121	64.4897	-1.6046	downregulated
FBgn0040687	CG14645	99.9353	1.11461	-6.48638	downregulated
FBgn0037288	CG14661	46.4817	8.75551	-2.4084	downregulated
FBgn0037291	CG14662	3.60197	0.706607	-1.84879	downregulated
FBgn0037340	CG14671	7.15081	2.91548	-1.29437	downregulated
FBgn0037845	CG14694	14.8079	2.79719	-2.40432	downregulated
FBgn0037850	CG14695	13.0087	2.71646	-2.25968	downregulated
FBgn0033274	CG14757	68.8914	32.6639	-1.07663	downregulated
FBgn0026088	CG14818	36.3101	17.2424	-1.07441	downregulated
FBgn0035515	CG14997	13.9859	6.03561	-1.2124	downregulated
FBgn0030611	CG15027	7.88049	3.02907	-1.37941	downregulated
FBgn0030929	CG15043	6.32385	0.176696	-2.6608	downregulated
FBgn0034390	CG15093	16.5479	5.88114	-1.49248	downregulated
FBgn0030040	CG15347	6.82947	3.0847	-1.14664	downregulated
FBgn0031528	CG15412	21.5795	7.90361	-1.44908	downregulated
FBgn0039827	CG1544	4.3447	1.41489	-1.61857	downregulated
FBgn0039748	CG15529	2.53846	0.605434	-1.34395	downregulated
FBgn0039755	CG15531	5.70892	1.92901	-1.56536	downregulated
FBgn0034151	CG15617	91.3724	24.146	-1.91997	downregulated
FBgn0030642	CG15642	4.6316	2.05129	-1.17498	downregulated
FBgn0035309	CG15879	3.17826	1.01743	-1.64331	downregulated
FBgn0029712	CG15912	4.8972	2.07916	-1.23596	downregulated
FBgn0032835	CG16772	17.2095	1.33224	-3.69128	downregulated
FBgn0034940	CG16787	15.8521	6.72534	-1.23699	downregulated
FBgn0034480	CG16898	35.6881	11.87	-1.58812	downregulated
FBgn0040732	CG16926	41.9073	5.21533	-3.00637	downregulated
FBgn0033883	CG16935	21.2623	9.457	-1.16884	downregulated
FBgn0032387	CG16965	7.9163	3.19113	-1.31076	downregulated
FBgn0035355	CG16985	26.5203	8.67657	-1.6119	downregulated
FBgn0035356	CG16986	46.6111	15.4132	-1.59651	downregulated
FBgn0036550	CG17026	5.42517	1.83894	-1.56079	downregulated
FBgn0036551	CG17029	7.82922	3.63294	-1.10773	downregulated
FBgn0032285	CG17108	41.7754	15.1175	-1.46643	downregulated
FBgn0032299	CG17127	2.01368	0.243004	-1.00983	downregulated
FBgn0040514	CG17169	10.4862	1.49959	-2.80585	downregulated
FBgn0039485	CG17189	8.15883	1.18738	-2.78058	downregulated
FBgn0031500	CG17221	20.1768	6.09524	-1.72694	downregulated
FBgn0046763	CG17278	10.1299	3.19396	-1.6652	downregulated
FBgn0032029	CG17292	12.656	3.54131	-1.83747	downregulated
FBgn0032715	CG17597	9.41994	4.60284	-1.03319	downregulated
FBgn0033439	CG1773	6.45401	1.72526	-1.90338	downregulated
FBgn0040900	CG17777	3.58517	0.905047	-1.84204	downregulated
FBgn0030163	CG1791	6.05691	2.02526	-1.58047	downregulated
FBgn0032603	CG17928	60.196	21.9654	-1.45443	downregulated
FBgn0032595	CG17996	33.7959	16.2874	-1.05309	downregulated
FBgn0061356	CG18003	22.6776	4.98291	-2.18621	downregulated
FBgn0033426	CG1814	54.0444	25.5711	-1.07963	downregulated
FBgn0030403	CG1824	6.65286	2.79812	-1.24952	downregulated
FBgn0037553	CG18249	12.4598	5.44462	-1.19438	downregulated
FBgn0032266	CG18302	12.6514	1.95618	-2.69319	downregulated
FBgn0034326	CG18540	14.1868	4.94411	-1.52077	downregulated
FBgn0037870	CG18577	2.44036	0.0562809	-1.28709	downregulated
FBgn0038460	CG18622	6.23327	2.77754	-1.16618	downregulated
FBgn0040963	CG18662	2.27792	0.176422	-1.18772	downregulated
FBgn0030164	CG1889	4.09783	1.54508	-1.40718	downregulated
FBgn0039870	CG1896	4.55046	2.10194	-1.11429	downregulated
FBgn0039674	CG1907	12.7476	6.27777	-1.0219	downregulated
FBgn0033214	CG1941	4.87056	1.63974	-1.57062	downregulated
FBgn0039886	CG2003	4.03495	2.01454	-1.0021	downregulated
FBgn0030060	CG2004	30.573	13.8022	-1.14736	downregulated
FBgn0033204	CG2065	2.6363	1.29405	-1.02662	downregulated
FBgn0030251	CG2145	18.7197	7.61279	-1.29806	downregulated
FBgn0029990	CG2233	346.959	146.65	-1.24239	downregulated
FBgn0037478	CG2656	107.676	22.9284	-2.23149	downregulated
FBgn0037323	CG2663	2.91063	0.124708	-1.54133	downregulated
FBgn0035090	CG2736	42.8575	12.1628	-1.81707	downregulated
FBgn0260474	CG30002	12.7001	1.23249	-3.36519	downregulated
FBgn0050083	CG30083	4.85822	1.18171	-2.03955	downregulated
FBgn0050090	CG30090	3.45168	0.0912664	-1.7873	downregulated
FBgn0050197	CG30197	213.513	35.1147	-2.60418	downregulated
FBgn0050371	CG30371	25.8391	12.8464	-1.00819	downregulated
FBgn0050373	CG30373	38.6186	12.5999	-1.61588	downregulated
FBgn0043792	CG30427	6.84931	1.80126	-1.92695	downregulated
FBgn0050431	CG30431	4.53756	1.46699	-1.62906	downregulated
FBgn0051075	CG31075	22.4789	4.13548	-2.44244	downregulated
FBgn0051077	CG31077	9.64596	0.0289537	-3.26992	downregulated
FBgn0051098	CG31098	8.22697	3.6329	-1.17924	downregulated
FBgn0051103	CG31103	52.4759	24.0734	-1.12422	downregulated
FBgn0051199	CG31199	60.9463	20.6562	-1.56096	downregulated
FBgn0051200	CG31200	53.6718	26.655	-1.00976	downregulated
FBgn0051205	CG31205	461.227	52.6715	-3.13038	downregulated
FBgn0051207	CG31207	91.5616	21.7019	-2.07692	downregulated
FBgn0051229	CG31229	7.94294	1.96549	-2.01478	downregulated
FBgn0051248	CG31248	27.1112	13.4383	-1.01254	downregulated
FBgn0051300	CG31300	11.1753	3.21649	-1.79675	downregulated
FBgn0051313	CG31313	47.1392	11.3538	-2.05375	downregulated
FBgn0051321	CG31321	3.30747	1.0785	-1.6167	downregulated
FBgn0051344	CG31344	5.68014	2.24794	-1.33732	downregulated
FBgn0051436	CG31436	21.0076	6.1618	-1.76949	downregulated
FBgn0051664	CG31664	4.75252	1.12047	-2.08459	downregulated
FBgn0031360	CG31937	41.0326	17.1723	-1.25669	downregulated
FBgn0052191	CG32191	6.00152	2.40282	-1.3206	downregulated
FBgn0052262	CG32262	9.32026	4.03391	-1.20819	downregulated
FBgn0052271	CG32271	5.5561	2.61204	-1.0889	downregulated
FBgn0043783	CG32444	114.157	8.24494	-3.79137	downregulated
FBgn0031538	CG3246	34.1585	14.0443	-1.28226	downregulated
FBgn0052551	CG32551	12.4626	2.84197	-2.13264	downregulated
FBgn0052686	CG32686	2.24513	0.968736	-1.1668	downregulated
FBgn0033093	CG3270	5.15355	1.90341	-1.43698	downregulated
FBgn0052750	CG32750	2.17629	0.526543	-1.12187	downregulated
FBgn0038878	CG3301	14.9649	4.79498	-1.64199	downregulated
FBgn0053056	CG33056	40.656	20.2453	-1.00588	downregulated
FBgn0053080	CG33080	10.6645	3.65439	-1.54511	downregulated
FBgn0053178	CG33178	13.3667	5.02999	-1.41002	downregulated
FBgn0038871	CG3337	11.6322	5.70855	-1.02693	downregulated
FBgn0053460	CG33460	7.84732	3.46967	-1.1774	downregulated
FBgn0040609	CG3348	7.83002	2.64099	-1.56794	downregulated
FBgn0053506	CG33506	11.6264	3.6538	-1.66993	downregulated
FBgn0053509	CG33509	7.80046	2.17393	-1.84325	downregulated
FBgn0053965	CG33965	5.71557	0.377675	-2.5149	downregulated
FBgn0053970	CG33970	49.3604	16.1882	-1.60841	downregulated
FBgn0083953	CG34117	42.233	19.9712	-1.08045	downregulated
FBgn0083956	CG34120	23.8667	7.58588	-1.65361	downregulated
FBgn0085201	CG34172	56.2938	12.6901	-2.14927	downregulated
FBgn0085285	CG34256	33.3483	10.9183	-1.61086	downregulated
FBgn0085353	CG34324	3.5226	0.044046	-1.81664	downregulated
FBgn0085431	CG34402	4.10906	1.98207	-1.0518	downregulated
FBgn0085438	CG34409	2.30147	0.803033	-1.20256	downregulated
FBgn0085452	CG34423	713.495	131.631	-2.4384	downregulated
FBgn0085474	CG34445	4.95943	1.73008	-1.51934	downregulated
FBgn0029714	CG3527	8.78528	4.32377	-1.0228	downregulated
FBgn0035063	CG3594	2.74858	1.16214	-1.2419	downregulated
FBgn0031417	CG3597	15.6548	3.93188	-1.99331	downregulated
FBgn0029648	CG3603	4.05607	1.38823	-1.54684	downregulated
FBgn0031418	CG3609	6.89168	2.69047	-1.357	downregulated
FBgn0035044	CG3663	14.9519	6.31212	-1.24413	downregulated
FBgn0027521	CG3679	9.04488	1.48886	-2.60289	downregulated
FBgn0040349	CG3699	59.2143	4.15667	-3.83245	downregulated
FBgn0029853	CG3781	4.71135	2.13317	-1.14314	downregulated
FBgn0035091	CG3829	24.1918	10.454	-1.21046	downregulated
FBgn0029866	CG3842	13.4366	6.39651	-1.07081	downregulated
FBgn0031286	CG3862	4.75655	1.14489	-2.05471	downregulated
FBgn0036824	CG3902	67.5663	23.6135	-1.51669	downregulated
FBgn0034871	CG3906	13.7367	0.268478	-3.77996	downregulated
FBgn0027524	CG3909	7.13505	3.20602	-1.15414	downregulated
FBgn0037801	CG3999	4.13571	1.29048	-1.68023	downregulated
FBgn0038820	CG4000	81.1693	19.3257	-2.07041	downregulated
FBgn0058006	CG40006	27.8907	9.97998	-1.48268	downregulated
FBgn0058198	CG40198	2.01832	0.392745	-1.01315	downregulated
FBgn0259098	CG42246	13.9835	4.45622	-1.64983	downregulated
FBgn0259229	CG42329	7.76737	0.92942	-2.95743	downregulated
FBgn0261508	CG42656	18.0012	5.98895	-1.58772	downregulated
FBgn0264979	CG4267	8.35447	3.9278	-1.08883	downregulated
FBgn0261554	CG42672	11.742	5.1774	-1.18138	downregulated
FBgn0261995	CG42813	9.26121	4.57211	-1.01834	downregulated
FBgn0036787	CG4306	29.3056	13.0472	-1.16744	downregulated
FBgn0262537	CG43091	31.6046	15.3619	-1.04078	downregulated
FBgn0262539	CG43093	199.376	36.7765	-2.43864	downregulated
FBgn0262574	CG43114	27.8885	9.67506	-1.52733	downregulated
FBgn0262877	CG43232	5.1361	1.85531	-1.46901	downregulated
FBgn0263748	CG43673	3.54004	0.103491	-1.82377	downregulated
FBgn0034664	CG4377	3.14955	1.44631	-1.12277	downregulated
FBgn0039073	CG4408	9.67892	4.12343	-1.231	downregulated
FBgn0035982	CG4461	460.973	171.006	-1.43064	downregulated
FBgn0038752	CG4462	16.4974	5.32963	-1.63013	downregulated
FBgn0031895	CG4497	4.90386	1.98749	-1.30297	downregulated
FBgn0032162	CG4592	7.0163	2.45472	-1.51515	downregulated
FBgn0032160	CG4598	23.643	10.0473	-1.23461	downregulated
FBgn0038756	CG4783	14.2493	2.00141	-2.8318	downregulated
FBgn0034229	CG4847	74.5001	11.4787	-2.69828	downregulated
FBgn0037999	CG4860	6.24367	1.6854	-1.8893	downregulated
FBgn0030799	CG4872	4.93017	2.00756	-1.29619	downregulated
FBgn0038396	CG5013	3.67935	1.66327	-1.14543	downregulated
FBgn0039341	CG5112	19.7218	7.54736	-1.38575	downregulated
FBgn0030828	CG5162	84.3284	11.4489	-2.88081	downregulated
FBgn0036772	CG5290	17.9425	8.54865	-1.06961	downregulated
FBgn0030575	CG5321	7.84753	2.8044	-1.48455	downregulated
FBgn0032213	CG5390	59.5562	19.9629	-1.57693	downregulated
FBgn0031327	CG5397	8.42818	3.01509	-1.48302	downregulated
FBgn0036766	CG5506	3.25627	0	-1.70322	downregulated
FBgn0036759	CG5577	8.92954	4.33314	-1.04317	downregulated
FBgn0039537	CG5590	25.9672	12.3594	-1.07108	downregulated
FBgn0036975	CG5618	42.0582	17.1983	-1.29012	downregulated
FBgn0026593	CG5707	28.506	11.209	-1.34661	downregulated
FBgn0031682	CG5828	3.15544	1.39001	-1.18275	downregulated
FBgn0027586	CG5867	105.987	30.9157	-1.77748	downregulated
FBgn0032494	CG5945	583.623	53.8897	-3.43696	downregulated
FBgn0031913	CG5958	28.1743	7.00899	-2.0071	downregulated
FBgn0031914	CG5973	66.8892	33.232	-1.0092	downregulated
FBgn0039145	CG6000	18.4591	6.62383	-1.47859	downregulated
FBgn0038924	CG6028	24.4595	11.658	-1.06907	downregulated
FBgn0036183	CG6083	7.42182	3.55499	-1.06193	downregulated
FBgn0086254	CG6084	79.4199	30.0171	-1.40372	downregulated
FBgn0038337	CG6125	2.61095	0.936238	-1.38457	downregulated
FBgn0038407	CG6126	20.4756	6.64729	-1.62307	downregulated
FBgn0032453	CG6180	34.4306	14.2573	-1.27199	downregulated
FBgn0038723	CG6195	10.0152	4.46758	-1.16463	downregulated
FBgn0038072	CG6225	28.8602	14.3697	-1.00605	downregulated
FBgn0032350	CG6287	20.0303	7.52692	-1.41205	downregulated
FBgn0039178	CG6356	9.33455	4.08977	-1.19056	downregulated
FBgn0032287	CG6415	14.8173	5.14405	-1.52631	downregulated
FBgn0025827	CG6421	40.1561	12.6126	-1.67075	downregulated
FBgn0034162	CG6426	266.177	94.4999	-1.494	downregulated
FBgn0034165	CG6435	14.052	5.22477	-1.42734	downregulated
FBgn0037818	CG6465	4.37031	1.70498	-1.35798	downregulated
FBgn0040606	CG6503	602.642	297.995	-1.01601	downregulated
FBgn0032513	CG6565	15.6489	6.7392	-1.21541	downregulated
FBgn0037842	CG6567	7.23468	3.36191	-1.10565	downregulated
FBgn0039030	CG6660	2.56764	0.676434	-1.36044	downregulated
FBgn0037895	CG6723	7.37257	2.32519	-1.66482	downregulated
FBgn0032298	CG6724	6.79643	2.99957	-1.18002	downregulated
FBgn0039052	CG6733	2.75603	0.688581	-1.46259	downregulated
FBgn0037934	CG6830	4.70697	2.04906	-1.19984	downregulated
FBgn0036488	CG6878	27.3403	12.3198	-1.15005	downregulated
FBgn0046301	CG7148	20.9022	8.30815	-1.33106	downregulated
FBgn0031942	CG7203	5.68636	1.43632	-1.98513	downregulated
FBgn0031970	CG7227	7.23494	3.07548	-1.23417	downregulated
FBgn0036501	CG7272	34.835	13.8944	-1.32603	downregulated
FBgn0032283	CG7296	2.67844	0.797662	-1.42139	downregulated
FBgn0032286	CG7300	45.2107	4.90471	-3.20442	downregulated
FBgn0030968	CG7322	17.4827	5.90815	-1.56515	downregulated
FBgn0036768	CG7402	7.75786	1.79318	-2.11314	downregulated
FBgn0036742	CG7497	6.84693	2.01416	-1.76528	downregulated
FBgn0035575	CG7509	2.17613	0.721764	-1.12176	downregulated
FBgn0036157	CG7560	8.98765	2.32674	-1.94963	downregulated
FBgn0040793	CG7630	739.744	327.64	-1.17491	downregulated
FBgn0038610	CG7675	20.4147	9.54387	-1.09696	downregulated
FBgn0038652	CG7720	33.2647	14.4829	-1.19964	downregulated
FBgn0036698	CG7724	11.3224	2.70053	-2.06787	downregulated
FBgn0036689	CG7730	2.58634	0.783771	-1.37091	downregulated
FBgn0036415	CG7768	8.63825	3.91023	-1.14349	downregulated
FBgn0038115	CG7966	17.2518	5.56303	-1.6328	downregulated
FBgn0035252	CG7970	10.2015	4.78652	-1.09173	downregulated
FBgn0034117	CG7997	27.378	7.12457	-1.94214	downregulated
FBgn0038110	CG8031	6.89891	2.95731	-1.22208	downregulated
FBgn0037607	CG8036	93.1358	29.1226	-1.6772	downregulated
FBgn0037612	CG8112	17.943	8.0581	-1.15491	downregulated
FBgn0034142	CG8306	26.8704	11.8453	-1.1817	downregulated
FBgn0036020	CG8336	14.7	7.20533	-1.02868	downregulated
FBgn0032000	CG8372	17.0062	5.43463	-1.64581	downregulated
FBgn0034063	CG8389	7.61879	3.00418	-1.34259	downregulated
FBgn0033724	CG8501	2.85501	0.973551	-1.5135	downregulated
FBgn0035791	CG8539	13.652	6.44688	-1.08244	downregulated
FBgn0033320	CG8586	51.7059	16.3451	-1.66147	downregulated
FBgn0033321	CG8738	12.4175	4.12779	-1.58893	downregulated
FBgn0031520	CG8837	2.12701	0.669676	-1.08883	downregulated
FBgn0033717	CG8839	9.64993	4.65219	-1.05261	downregulated
FBgn0040931	CG9034	50.6843	14.5956	-1.79601	downregulated
FBgn0035189	CG9119	8.13653	2.08755	-1.9626	downregulated
FBgn0035203	CG9149	18.0254	8.98129	-1.00504	downregulated
FBgn0035181	CG9205	14.9661	7.08019	-1.07984	downregulated
FBgn0038179	CG9312	4.81721	1.77944	-1.43677	downregulated
FBgn0037714	CG9396	25.6721	7.22975	-1.82818	downregulated
FBgn0030562	CG9400	9.86064	2.52388	-1.96604	downregulated
FBgn0034438	CG9416	19.8213	9.44202	-1.06988	downregulated
FBgn0033101	CG9436	11.2429	3.70858	-1.60008	downregulated
FBgn0036877	CG9452	6.83359	0.965838	-2.77264	downregulated
FBgn0034618	CG9485	50.1582	17.1856	-1.54529	downregulated
FBgn0031800	CG9497	14.3491	3.54627	-2.01659	downregulated
FBgn0031801	CG9498	11.4168	3.73372	-1.61247	downregulated
FBgn0032077	CG9515	7.21435	2.19299	-1.71797	downregulated
FBgn0030589	CG9519	5.77695	2.05077	-1.49414	downregulated
FBgn0031813	CG9527	9.85948	4.33453	-1.18564	downregulated
FBgn0031824	CG9547	8.18476	2.78397	-1.5558	downregulated
FBgn0029950	CG9657	6.85438	2.16617	-1.66188	downregulated
FBgn0031515	CG9664	3.57997	1.43234	-1.32157	downregulated
FBgn0030160	CG9691	119.65	42.6013	-1.48985	downregulated
FBgn0036659	CG9701	35.7546	5.29771	-2.75469	downregulated
FBgn0034490	CG9864	2.20509	0.689145	-1.14084	downregulated
FBgn0038200	CG9920	2.24554	0.446937	-1.16706	downregulated
FBgn0030743	CG9921	57.9739	28.3013	-1.03454	downregulated
FBgn0032472	CG9928	262.601	71.4106	-1.87866	downregulated
FBgn0035726	CG9953	39.0228	13.4325	-1.53859	downregulated
FBgn0029948	CheA7a	134.094	57.0951	-1.23181	downregulated
FBgn0261290	CheA84a	15.5478	5.6397	-1.46302	downregulated
FBgn0039689	CIA30	38.1003	17.6391	-1.11103	downregulated
FBgn0035767	Cln7	5.61237	2.60741	-1.10599	downregulated
FBgn0019830	colt	41.7004	15.1856	-1.45736	downregulated
FBgn0052649	Coq8	27.2036	13.2164	-1.04147	downregulated
FBgn0031830	COX5B	145.156	69.0067	-1.0728	downregulated
FBgn0040773	COX7C	166.951	68.2745	-1.29001	downregulated
FBgn0263911	COX8	195.143	94.552	-1.04535	downregulated
FBgn0033942	Cpr51A	6.84874	2.41593	-1.50326	downregulated
FBgn0050163	Cpr60D	2.37084	0.273389	-1.2454	downregulated
FBgn0042119	Cpr65Au	183.18	37.3541	-2.29392	downregulated
FBgn0035383	CPT2	7.85334	2.57787	-1.60713	downregulated
FBgn0042701	CR12628	18.3853	5.11022	-1.8471	downregulated
FBgn0037440	CRAT	21.3432	6.10808	-1.80499	downregulated
FBgn0025680	cry	44.7489	14.0177	-1.6746	downregulated
FBgn0039867	CstF50	3.05955	1.36082	-1.16884	downregulated
FBgn0062412	Ctr1B	7.12133	3.4681	-1.038	downregulated
FBgn0261808	cu	26.5543	11.1201	-1.25578	downregulated
FBgn0265048	cv-d	2.28706	0.860052	-1.19349	downregulated
FBgn0038681	Cyp12a4	27.1402	12.4782	-1.12102	downregulated
FBgn0034387	Cyp12b2	60.1215	19.8646	-1.59768	downregulated
FBgn0037817	Cyp12e1	10.7716	4.3169	-1.31916	downregulated
FBgn0031689	Cyp28d1	81.8085	33.1123	-1.30488	downregulated
FBgn0036910	Cyp305a1	36.7192	15.1241	-1.27969	downregulated
FBgn0031432	Cyp309a1	7.35773	0.467975	-2.87926	downregulated
FBgn0041337	Cyp309a2	5.20495	1.52041	-1.77542	downregulated
FBgn0030367	Cyp311a1	8.5805	1.94563	-2.14082	downregulated
FBgn0031694	Cyp4ac2	51.5731	14.6312	-1.81757	downregulated
FBgn0035344	Cyp4d20	16.7897	5.6075	-1.58215	downregulated
FBgn0031925	Cyp4d21	160.183	30.1539	-2.4093	downregulated
FBgn0015033	Cyp4d8	7.73529	2.73873	-1.49795	downregulated
FBgn0015034	Cyp4e1	7.68464	3.35732	-1.19467	downregulated
FBgn0030615	Cyp4s3	13.0071	5.19037	-1.32539	downregulated
FBgn0000473	Cyp6a2	29.0744	9.28636	-1.64656	downregulated
FBgn0013771	Cyp6a9	15.6113	7.19559	-1.11741	downregulated
FBgn0038194	Cyp6d5	101.366	49.4375	-1.0359	downregulated
FBgn0025454	Cyp6g1	74.7215	21.3431	-1.80775	downregulated
FBgn0031182	Cyp6t1	16.3278	3.49888	-2.22237	downregulated
FBgn0015039	Cyp9b2	48.5773	7.78024	-2.6424	downregulated
FBgn0033775	Cyp9h1	8.97816	2.36819	-1.92263	downregulated
FBgn0004629	Cys	685.715	228.409	-1.58599	downregulated
FBgn0023507	D2hgdh	37.3643	17.748	-1.074	downregulated
FBgn0033735	Dera	8.00111	2.91125	-1.45856	downregulated
FBgn0261436	DhpD	4.98662	1.96399	-1.34427	downregulated
FBgn0031601	Dim1	14.4609	6.92088	-1.06313	downregulated
FBgn0000455	Dip-C	19.6217	8.24829	-1.25028	downregulated
FBgn0000477	DNaseII	80.4483	34.9888	-1.20117	downregulated
FBgn0052282	Drsl4	400.506	2.18764	-7.5163	downregulated
FBgn0035434	Drsl5	457.245	9.95663	-5.52117	downregulated
FBgn0035290	dsb	16.5499	7.85639	-1.07488	downregulated
FBgn0283531	Duox	2.00451	0.576679	-1.00325	downregulated
FBgn0033879	Echs1	29.0954	9.97735	-1.54406	downregulated
FBgn0260746	Ect3	8.48668	2.41598	-1.81259	downregulated
FBgn0032198	eEF1delta	153.529	73.6622	-1.05951	downregulated
FBgn0034885	Eglp4	40.1522	9.98176	-2.00811	downregulated
FBgn0033690	EndoG	8.20689	2.87964	-1.51095	downregulated
FBgn0263916	Ent2	6.27126	3.11563	-1.00923	downregulated
FBgn0000592	Est-6	347.382	58.2191	-2.57696	downregulated
FBgn0037090	Est-Q	25.4134	7.13631	-1.83234	downregulated
FBgn0286783	Etf-QO	33.9379	16.8476	-1.01035	downregulated
FBgn0038665	euc	2.99289	1.43357	-1.06193	downregulated
FBgn0016013	Faa	24.9617	9.17526	-1.4439	downregulated
FBgn0037913	fabp	40.0814	9.96114	-2.00855	downregulated
FBgn0283427	FASN1	163.968	45.3008	-1.85581	downregulated
FBgn0034999	Fatp3	2.62815	1.07449	-1.2904	downregulated
FBgn0026721	fat-spondin	48.6474	19.8007	-1.29681	downregulated
FBgn0011768	Fdh	32.8873	11.1156	-1.56494	downregulated
FBgn0011769	Fdx1	49.0245	14.3038	-1.7771	downregulated
FBgn0266084	Fhos	66.9364	12.0416	-2.47476	downregulated
FBgn0039667	FipoQ	21.3453	6.63292	-1.6862	downregulated
FBgn0038914	fit	87.191	0.600966	-6.44611	downregulated
FBgn0030594	fiz	2.4248	0.657807	-1.27787	downregulated
FBgn0005633	fln	204.41	42.9926	-2.24931	downregulated
FBgn0031702	fusl	7.49101	2.41977	-1.63029	downregulated
FBgn0036927	Gabat	41.9658	19.0176	-1.14188	downregulated
FBgn0001089	Gal	5.20748	2.07039	-1.33068	downregulated
FBgn0001092	Gapdh2	274.746	91.807	-1.58142	downregulated
FBgn0020300	geko	5.64911	1.98884	-1.5061	downregulated
FBgn0287209	Gfat1	22.4389	9.59478	-1.22568	downregulated
FBgn0030932	Ggt-1	6.27913	2.52102	-1.31656	downregulated
FBgn0011770	Gip	37.2669	9.8178	-1.92442	downregulated
FBgn0025592	Gk1	32.4693	14.2755	-1.18554	downregulated
FBgn0035266	Gk2	11.5454	5.48205	-1.07453	downregulated
FBgn0033799	GLaz	12.5633	5.70314	-1.13939	downregulated
FBgn0283450	Glo1	11.6832	4.49544	-1.3779	downregulated
FBgn0004507	GlyP	140.316	69.4833	-1.01394	downregulated
FBgn0040321	GNBP3	34.4296	12.8038	-1.42708	downregulated
FBgn0039690	Gnpnat	8.24322	3.00225	-1.45716	downregulated
FBgn0001124	Got1	108.637	53.4688	-1.02275	downregulated
FBgn0039562	Gp93	23.4784	11.6657	-1.00906	downregulated
FBgn0001128	Gpdh1	122.156	44.8355	-1.44601	downregulated
FBgn0022160	Gpo1	36.9603	18.0545	-1.03362	downregulated
FBgn0036919	Grasp65	10.8533	5.17522	-1.06844	downregulated
FBgn0039494	grass	2.93685	1.24538	-1.23768	downregulated
FBgn0001137	grk	54.2177	26.4026	-1.03808	downregulated
FBgn0036820	Grx1	34.712	14.2461	-1.28487	downregulated
FBgn0019982	Gs1l	31.4882	12.8	-1.29867	downregulated
FBgn0038020	GstD9	253.974	114.027	-1.15531	downregulated
FBgn0063498	GstE2	7.94624	3.27821	-1.27736	downregulated
FBgn0063497	GstE3	32.3194	9.41942	-1.77869	downregulated
FBgn0063495	GstE5	9.84454	3.10542	-1.66454	downregulated
FBgn0063492	GstE8	70.6855	20.9248	-1.7562	downregulated
FBgn0063491	GstE9	71.4919	27.7402	-1.3658	downregulated
FBgn0010226	GstS1	101.552	45.317	-1.16409	downregulated
FBgn0037697	GstZ2	22.4072	8.84301	-1.34135	downregulated
FBgn0027790	GV1	2.89827	1.32138	-1.13315	downregulated
FBgn0032394	Hacd1	18.37	5.5826	-1.71834	downregulated
FBgn0286508	Had1	30.9765	2.44501	-3.66326	downregulated
FBgn0035207	Herc4	76.3128	27.941	-1.44954	downregulated
FBgn0040211	hgo	117.188	46.8968	-1.32126	downregulated
FBgn0036815	HipHop	9.4128	1.75337	-2.42449	downregulated
FBgn0027087	HisRS	14.8186	7.39882	-1.00204	downregulated
FBgn0286723	hll	4.01232	0.867941	-2.00444	downregulated
FBgn0031877	Hmgcl	2.72286	0.673708	-1.44512	downregulated
FBgn0001216	Hsc70-1	71.1178	26.3244	-1.43381	downregulated
FBgn0015245	Hsp60A	66.9789	29.7238	-1.17209	downregulated
FBgn0020415	Idgf2	129.297	56.5022	-1.19431	downregulated
FBgn0026415	Idgf4	64.0693	22.1102	-1.53492	downregulated
FBgn0064237	Idgf5	20.024	8.32469	-1.26626	downregulated
FBgn0013763	Idgf6	176.458	62.4406	-1.49877	downregulated
FBgn0001248	Idh	106.324	35.9606	-1.56398	downregulated
FBgn0031305	Iris	41.8134	12.087	-1.79051	downregulated
FBgn0039081	Irk2	12.0503	5.97915	-1.01106	downregulated
FBgn0024958	Irp-1A	6.15762	2.79188	-1.14114	downregulated
FBgn0024957	Irp-1B	17.3904	5.31148	-1.71111	downregulated
FBgn0259682	Jabba	31.3319	14.3722	-1.12435	downregulated
FBgn0028841	jhamt	6.09975	0.509833	-2.60875	downregulated
FBgn0034405	Jheh2	39.0799	12.0833	-1.69341	downregulated
FBgn0034406	Jheh3	28.6943	2.18392	-3.71577	downregulated
FBgn0032671	JMJD4	5.55268	2.43461	-1.18949	downregulated
FBgn0261534	l(2)34Fc	29.5478	6.44304	-2.19724	downregulated
FBgn0021856	l(2)k14505	12.3868	5.35816	-1.20899	downregulated
FBgn0029994	Ldsdh1	90.2619	28.0052	-1.68842	downregulated
FBgn0040096	lectin-33A	17.2619	3.42652	-2.33278	downregulated
FBgn0016675	Lectin-galC1	10.4752	3.24338	-1.69141	downregulated
FBgn0032253	LManI	8.67574	3.49486	-1.31175	downregulated
FBgn0027611	LManII	93.1245	42.0427	-1.14731	downregulated
FBgn0261833	lncRNA:CR42765	4.6317	1.5506	-1.57872	downregulated
FBgn0263406	lncRNA:CR43452	2.8158	0.736923	-1.49354	downregulated
FBgn0266590	lncRNA:CR45115	21.4535	4.09414	-2.38958	downregulated
FBgn0266618	lncRNA:CR45125	2.34091	0.500177	-1.22707	downregulated
FBgn0266691	lncRNA:CR45181	5.91615	2.92948	-1.01401	downregulated
FBgn0027794	Lrpprc2	4.85762	2.08932	-1.21722	downregulated
FBgn0039114	Lsd-1	68.3885	15.851	-2.10918	downregulated
FBgn0261067	LSm1	12.4383	5.34956	-1.2173	downregulated
FBgn0002563	Lsp1beta	118.493	0.140958	-6.88866	downregulated
FBgn0002565	Lsp2	42.4013	1.73001	-4.61526	downregulated
FBgn0010100	mAcon1	318.781	137.24	-1.21586	downregulated
FBgn0050359	Mal-A5	28.1071	12.8608	-1.12795	downregulated
FBgn0262782	Mdh1	149.875	49.1242	-1.60925	downregulated
FBgn0004512	Mdr49	12.3306	4.5629	-1.43422	downregulated
FBgn0030731	Mfe2	24.0217	10.1877	-1.23751	downregulated
FBgn0038799	MFS9	2.45779	0.206229	-1.29736	downregulated
FBgn0025814	Mgstl	24.0054	8.99805	-1.41567	downregulated
FBgn0264695	Mhc	449.7	127.608	-1.81724	downregulated
FBgn0026061	Mipp1	19.3209	7.96356	-1.27868	downregulated
FBgn0259209	Mlp60A	226.633	93.4633	-1.27789	downregulated
FBgn0051217	modSP	9.71985	4.44125	-1.12997	downregulated
FBgn0027378	MRG15	7.51488	3.42435	-1.13392	downregulated
FBgn0035122	mRpL17	18.4435	8.9547	-1.0424	downregulated
FBgn0036335	mRpL20	38.4539	14.6153	-1.39565	downregulated
FBgn0031651	mRpL24	17.3698	5.96546	-1.54188	downregulated
FBgn0031660	mRpL28	31.7059	13.5789	-1.22338	downregulated
FBgn0030686	mRpL3	9.40018	3.77757	-1.31523	downregulated
FBgn0038923	mRpL35	5.93679	2.24599	-1.40233	downregulated
FBgn0042112	mRpL36	7.40981	2.62474	-1.49726	downregulated
FBgn0030552	mRpL38	13.4228	5.53959	-1.27683	downregulated
FBgn0036462	mRpL39	9.8902	4.87149	-1.02164	downregulated
FBgn0033480	mRpL42	8.03713	3.2288	-1.31568	downregulated
FBgn0032053	mRpL51	15.2483	5.84363	-1.38371	downregulated
FBgn0033208	mRpL52	3.18821	1.34802	-1.2419	downregulated
FBgn0038319	mRpL9	17.6204	8.7558	-1.00894	downregulated
FBgn0038307	mRpS10	17.3069	6.63727	-1.38269	downregulated
FBgn0044030	mRpS14	3.52734	1.54437	-1.19156	downregulated
FBgn0033907	mRpS16	14.1594	5.38534	-1.39465	downregulated
FBgn0034986	mRpS17	39.5215	9.71853	-2.02383	downregulated
FBgn0051450	mRpS18A	14.1759	5.92403	-1.25879	downregulated
FBgn0031639	mRpS2	10.9341	3.72496	-1.55354	downregulated
FBgn0030692	mRpS30	36.1156	17.8358	-1.01785	downregulated
FBgn0028479	Mtpalpha	30.4563	14.5403	-1.06668	downregulated
FBgn0025352	Mtpbeta	19.4953	5.45162	-1.83837	downregulated
FBgn0036203	Muc68D	33.9602	0.0569607	-5.08577	downregulated
FBgn0051901	Mur29B	6.03872	1.48813	-2.02074	downregulated
FBgn0030853	ND-24	217.465	108.378	-1.00471	downregulated
FBgn0266582	ND-30	58.6886	28.609	-1.03661	downregulated
FBgn0037001	ND-39	122.904	54.8123	-1.16496	downregulated
FBgn0031771	ND-51	480.607	187.024	-1.36163	downregulated
FBgn0017566	ND-75	86.6271	38.9935	-1.15158	downregulated
FBgn0029888	ND-ASHI	47.7827	21.328	-1.16374	downregulated
FBgn0031436	ND-B17.2	206.988	68.8478	-1.58806	downregulated
FBgn0021967	ND-PDSW	108.477	42.9005	-1.33832	downregulated
FBgn0011455	ND-SGDH	294.747	127.214	-1.21222	downregulated
FBgn0033742	Nepl10	3.99236	0.91954	-1.99724	downregulated
FBgn0037230	Nepl11	44.0271	20.1927	-1.12456	downregulated
FBgn0039024	Nepl15	85.8282	35.6893	-1.26596	downregulated
FBgn0039613	Nepl20	2.0393	0.878312	-1.02807	downregulated
FBgn0259716	Nepl6	9.77669	3.59786	-1.44221	downregulated
FBgn0015773	NetA	2.85791	1.41822	-1.01088	downregulated
FBgn0038079	NijC	2.58488	1.07647	-1.26379	downregulated
FBgn0039801	Npc2h	21.7739	3.92996	-2.47001	downregulated
FBgn0039348	Npl4	212.101	81.3709	-1.38217	downregulated
FBgn0042201	Nplp3	7.63405	1.18629	-2.68599	downregulated
FBgn0022774	Oat	4.12633	0.971887	-2.04486	downregulated
FBgn0033268	Obp44a	6.42975	1.5676	-2.03621	downregulated
FBgn0034468	Obp56a	41.718	9.04251	-2.20587	downregulated
FBgn0034470	Obp56d	137.782	49.0239	-1.49083	downregulated
FBgn0034474	Obp56g	43.7933	14.1828	-1.62657	downregulated
FBgn0043535	Obp57a	170.274	60.8243	-1.48514	downregulated
FBgn0046875	Obp83g	3.28097	0.480712	-1.71412	downregulated
FBgn0030103	Obp8a	4.96655	1.10724	-2.16528	downregulated
FBgn0039685	Obp99b	1105.44	1.68843	-9.35472	downregulated
FBgn0039682	Obp99c	306.303	95.5363	-1.68084	downregulated
FBgn0031097	obst-A	2.77855	0.358957	-1.47433	downregulated
FBgn0019952	Orct	5.71408	2.02471	-1.49681	downregulated
FBgn0042129	OS9	81.498	14.9259	-2.44895	downregulated
FBgn0014868	Ost48	13.5002	6.44794	-1.06607	downregulated
FBgn0267339	p38c	2.8567	0.404282	-1.51435	downregulated
FBgn0053092	P5CDh2	8.89368	3.38403	-1.39404	downregulated
FBgn0015781	P5cr	15.0057	6.2839	-1.25578	downregulated
FBgn0038516	P5cr-2	20.9044	10.1724	-1.03915	downregulated
FBgn0027580	PCB	24.262	11.558	-1.06981	downregulated
FBgn0086768	Pcmt	22.2493	7.74258	-1.52287	downregulated
FBgn0011693	Pdh	11.3186	0.120602	-3.50062	downregulated
FBgn0035876	Pex2	5.78859	2.62421	-1.14133	downregulated
FBgn0003071	Pfk	28.7223	14.2116	-1.0151	downregulated
FBgn0016053	pgc	2.2833	0.865111	-1.19112	downregulated
FBgn0004654	Pgd	15.7162	5.31654	-1.56369	downregulated
FBgn0003074	Pgi	128.253	56.9196	-1.172	downregulated
FBgn0250906	Pgk	13.9142	6.74532	-1.0446	downregulated
FBgn0014869	Pglym78	24.7666	10.7147	-1.2088	downregulated
FBgn0275436	PheRS-m	49.2085	19.3583	-1.34596	downregulated
FBgn0003087	pim	2.20081	0.815728	-1.13803	downregulated
FBgn0026576	Pisd	35.0266	13.0389	-1.42563	downregulated
FBgn0038603	PKD	14.3453	6.51704	-1.13829	downregulated
FBgn0037292	plh	24.9825	3.58838	-2.79951	downregulated
FBgn0283437	PPO1	17.9708	4.02645	-2.15807	downregulated
FBgn0033367	PPO2	5.31741	1.29965	-2.0326	downregulated
FBgn0020018	Ppox	7.48474	3.55335	-1.07477	downregulated
FBgn0020385	pug	38.2037	15.735	-1.27974	downregulated
FBgn0267385	PyK	230.633	99.0848	-1.21886	downregulated
FBgn0036726	QIL1	343.168	162.638	-1.07725	downregulated
FBgn0032782	Rab9	17.6363	7.75898	-1.18461	downregulated
FBgn0020618	Rack1	266.503	113.78	-1.2279	downregulated
FBgn0024194	rasp	3.75462	1.53957	-1.28614	downregulated
FBgn0016715	Reg-2	18.2819	4.54327	-2.00861	downregulated
FBgn0030362	regucalcin	108.337	43.7593	-1.30786	downregulated
FBgn0028500	Rich	14.8543	7.20445	-1.04392	downregulated
FBgn0065098	RNaseMRP:RNA	892.155	241.483	-1.88537	downregulated
FBgn0050499	Rpe	10.0078	3.07501	-1.70246	downregulated
FBgn0050410	Rpi	12.4906	5.23225	-1.25534	downregulated
FBgn0026373	RpII33	11.0269	3.94779	-1.48191	downregulated
FBgn0036213	RpL10Ab	420.046	138.662	-1.59897	downregulated
FBgn0036825	RpL26	161.622	77.4293	-1.06167	downregulated
FBgn0004403	RpS14a	222.587	69.6549	-1.67607	downregulated
FBgn0004404	RpS14b	117.211	41.1968	-1.5085	downregulated
FBgn0010411	RpS18	1246.77	410.176	-1.60388	downregulated
FBgn0004867	RpS2	91.8164	39.6816	-1.21028	downregulated
FBgn0039757	RpS7	345.106	114.329	-1.59385	downregulated
FBgn0010408	RpS9	186.04	74.9642	-1.31134	downregulated
FBgn0011286	RyR	11.4468	4.49206	-1.3495	downregulated
FBgn0261453	scaRNA:MeU2-C41	61.569	20.7386	-1.56989	downregulated
FBgn0037298	Sccpdh1	98.2898	28.6828	-1.77686	downregulated
FBgn0038038	Sccpdh2	22.883	7.26046	-1.65614	downregulated
FBgn0038042	Scgbeta	2.48328	1.14542	-1.11637	downregulated
FBgn0035298	SCOT	6.92937	2.64234	-1.39091	downregulated
FBgn0015808	ScpX	37.3713	14.8045	-1.33589	downregulated
FBgn0261439	SdhA	223.945	111.789	-1.00237	downregulated
FBgn0038437	Sdhaf3	16.4958	4.60725	-1.84012	downregulated
FBgn0014028	SdhB	86.8979	36.6122	-1.247	downregulated
FBgn0037873	SdhC	67.5138	33.1089	-1.02796	downregulated
FBgn0019929	Ser7	42.4187	12.1793	-1.80027	downregulated
FBgn0263006	SERCA	55.6761	25.4168	-1.13128	downregulated
FBgn0003366	sev	6.38118	3.16619	-1.01108	downregulated
FBgn0259967	Sfp53D	2.46416	1.11189	-1.14808	downregulated
FBgn0032055	Sgp	15.7509	7.67831	-1.03657	downregulated
FBgn0029823	Shmt	14.2961	6.67157	-1.09952	downregulated
FBgn0026176	SkpB	10.8439	5.09416	-1.08997	downregulated
FBgn0052351	S-Lap2	2.24564	0.196029	-1.16713	downregulated
FBgn0037203	slif	7.20449	3.15774	-1.19	downregulated
FBgn0035539	slow	2.24835	0.935278	-1.16887	downregulated
FBgn0038257	smp-30	19.7748	3.54357	-2.48039	downregulated
FBgn0036839	SmydA-2	15.8571	7.23359	-1.13235	downregulated
FBgn0262599	SmydA-3	3.11683	0.735588	-1.64008	downregulated
FBgn0030257	SmydA-4	9.77839	4.61281	-1.08395	downregulated
FBgn0053548	SmydA-8	2.69427	1.11261	-1.27595	downregulated
FBgn0086074	snoRNA:Me18S-A1806	157.966	69.8425	-1.17744	downregulated
FBgn0086603	snoRNA:Or-CD2	743.925	190.002	-1.96914	downregulated
FBgn0086660	snoRNA:Psi28S-1837a	86.2497	15.9723	-2.43295	downregulated
FBgn0086664	snoRNA:Psi28S-2149	27.3015	12.0301	-1.18233	downregulated
FBgn0065055	snoRNA:Psi28S-2648	11.5239	4.08037	-1.49786	downregulated
FBgn0065046	snoRNA:U3:9B	137.009	53.1855	-1.36517	downregulated
FBgn0041721	snRNA:U12	10.5202	3.25625	-1.69188	downregulated
FBgn0004192	snRNA:U2:34ABb	126.174	46.2999	-1.44633	downregulated
FBgn0003930	snRNA:U4:39B	92.1533	32.517	-1.50284	downregulated
FBgn0039594	snu	50.4454	21.6975	-1.21719	downregulated
FBgn0024289	Sodh-1	19.3346	2.23501	-3.11283	downregulated
FBgn0022359	Sodh-2	24.6066	7.09554	-1.79406	downregulated
FBgn0039102	SPE	90.0544	36.9162	-1.28654	downregulated
FBgn0024293	Spn43Ab	64.1213	29.6714	-1.11173	downregulated
FBgn0261270	Sps1	12.5238	5.71355	-1.13221	downregulated
FBgn0036945	Ssk	10.9816	5.0258	-1.12766	downregulated
FBgn0011016	SsRbeta	34.3551	16.6275	-1.04695	downregulated
FBgn0038398	sxe2	91.1191	7.15343	-3.67105	downregulated
FBgn0017482	T3dh	2.78044	1.12864	-1.30073	downregulated
FBgn0023477	Taldo	152.66	34.0886	-2.16296	downregulated
FBgn0033055	Tbce	146.908	72.0109	-1.02863	downregulated
FBgn0035638	Tektin-C	15.7091	0.0833919	-3.97353	downregulated
FBgn0003714	tko	15.7155	7.28373	-1.10944	downregulated
FBgn0039298	to	169.693	5.03901	-5.07364	downregulated
FBgn0261575	tobi	6.93135	0.48751	-2.79314	downregulated
FBgn0033357	Tom7	28.1977	14.0822	-1.0017	downregulated
FBgn0028396	TotA	716.441	19.9593	-5.16571	downregulated
FBgn0044812	TotC	25.5685	1.41924	-4.17118	downregulated
FBgn0044810	TotX	116.857	1.89317	-5.9478	downregulated
FBgn0013348	TpnC41C	82.362	40.6166	-1.01991	downregulated
FBgn0033644	Tret1-2	3.26533	1.45235	-1.16884	downregulated
FBgn0022355	Tsf1	590.259	152.169	-1.95567	downregulated
FBgn0003867	tsl	11.691	3.88568	-1.58916	downregulated
FBgn0032075	Tsp29Fb	26.1594	12.8053	-1.03059	downregulated
FBgn0033130	Tsp42Ei	83.1536	37.9139	-1.13305	downregulated
FBgn0031263	Tspo	88.4193	29.2872	-1.59409	downregulated
FBgn0250874	ttm50	9.61772	2.62348	-1.87421	downregulated
FBgn0035064	TyrRS-m	5.64768	2.75302	-1.03664	downregulated
FBgn0032684	Ugt301D1	10.346	3.64792	-1.50393	downregulated
FBgn0026314	Ugt35B1	76.0568	21.7304	-1.80736	downregulated
FBgn0040256	Ugt35C1	11.4351	1.75966	-2.7001	downregulated
FBgn0027074	Ugt36F1	2.24861	0.651251	-1.16903	downregulated
FBgn0040260	Ugt37D1	18.7485	8.6789	-1.11119	downregulated
FBgn0050438	Ugt50B3	8.55081	2.30275	-1.8927	downregulated
FBgn0053519	Unc-89	25.7195	9.60842	-1.42049	downregulated
FBgn0003996	w	4.96787	2.41312	-1.04173	downregulated
FBgn0010516	wal	62.3566	29.1887	-1.09513	downregulated
FBgn0033692	wash	3.76024	1.44441	-1.38034	downregulated
FBgn0034718	wdp	13.9642	6.27821	-1.15331	downregulated
FBgn0041713	yellow-c	56.6102	27.3383	-1.05014	downregulated
FBgn0041712	yellow-d	22.0008	10.1797	-1.11186	downregulated
FBgn0041711	yellow-e	15.1622	1.08777	-3.80103	downregulated
FBgn0038105	yellow-f2	12.3937	5.02025	-1.30378	downregulated
FBgn0040064	yip2	36.8369	14.5513	-1.34	downregulated
FBgn0037000	ZnT77C	4.19172	1.18643	-1.82092	downregulated
FBgn0004057	Zw	2.0984	0.707769	-1.06929	downregulated
FBgn0032536	Ance-3	8.96863	19.9595	1.15412	upregulated
FBgn0033926	Arc1	304.595	798.878	1.39108	upregulated
FBgn0267439	asRNA:CR45789	10.5949	22.7135	1.10018	upregulated
FBgn0012042	AttA	1.44568	32.4595	4.48882	upregulated
FBgn0041581	AttB	0.899517	29.7694	4.89576	upregulated
FBgn0041579	AttC	2.22072	25.4277	3.5173	upregulated
FBgn0031453	Bacc	88.7417	206.301	1.21707	upregulated
FBgn0040736	BomS3	31.5596	101.372	1.68351	upregulated
FBgn0032130	brwl	5.56832	12.1075	1.12059	upregulated
FBgn0038478	cal1	9.37796	19.2184	1.03514	upregulated
FBgn0000276	CecA1	0.777459	18.625	4.21917	upregulated
FBgn0000277	CecA2	0.371209	9.31014	3.2188	upregulated
FBgn0000279	CecC	0.0568995	2.89351	1.53282	upregulated
FBgn0032805	CG10337	7.94198	19.4723	1.29385	upregulated
FBgn0032699	CG10383	10.7869	38.733	1.84428	upregulated
FBgn0036360	CG10713	1.53413	3.32822	1.11733	upregulated
FBgn0035346	CG1146	9.19715	29.6406	1.68832	upregulated
FBgn0040351	CG11638	1.21324	2.56453	1.07983	upregulated
FBgn0039645	CG11898	2.12658	5.0919	1.25967	upregulated
FBgn0037796	CG12814	8.73447	20.839	1.25449	upregulated
FBgn0032140	CG13117	1.22859	3.68543	1.58483	upregulated
FBgn0031277	CG13947	2.00079	7.1732	1.84205	upregulated
FBgn0031697	CG14024	1.27615	2.93636	1.20223	upregulated
FBgn0036935	CG14186	4.70818	17.1439	1.86445	upregulated
FBgn0038528	CG14326	0	2.56648	1.35979	upregulated
FBgn0030583	CG14410	1.37723	3.38522	1.29748	upregulated
FBgn0035495	CG14989	28.8375	61.2861	1.08761	upregulated
FBgn0034396	CG15097	1.39103	2.9368	1.07809	upregulated
FBgn0031393	CG15382	2.56026	5.55571	1.11768	upregulated
FBgn0034595	CG15657	2.59856	9.56822	1.88054	upregulated
FBgn0030482	CG1673	9.62531	22.2035	1.20588	upregulated
FBgn0032419	CG17217	0.245595	3.02218	1.59559	upregulated
FBgn0038470	CG18213	1.94203	5.30106	1.44872	upregulated
FBgn0037683	CG18473	3.15229	10.259	1.70242	upregulated
FBgn0037468	CG1943	8.48245	29.2146	1.78414	upregulated
FBgn0051221	CG31221	12.2937	26.9576	1.13277	upregulated
FBgn0031484	CG3165	4.00086	8.94178	1.16025	upregulated
FBgn0051710	CG31710	2.13021	5.45831	1.35746	upregulated
FBgn0051815	CG31815	2.72344	5.77443	1.08425	upregulated
FBgn0052066	CG32066	7.8483	16.54	1.07551	upregulated
FBgn0052313	CG32313	1.05143	3.00078	1.51298	upregulated
FBgn0052368	CG32368	1.17851	3.72484	1.66021	upregulated
FBgn0053469	CG33469	1.82183	3.92151	1.10602	upregulated
FBgn0085330	CG34301	0.143083	46.2558	5.53156	upregulated
FBgn0259738	CG42392	2.05905	4.73683	1.20194	upregulated
FBgn0260768	CG42566	1.58497	3.26371	1.04206	upregulated
FBgn0034741	CG4269	5.33375	15.149	1.506	upregulated
FBgn0031287	CG4291	2.98431	27.4917	3.20353	upregulated
FBgn0262985	CG43293	1.1244	5.36782	2.25518	upregulated
FBgn0263321	CG43402	4.58933	14.2697	1.6366	upregulated
FBgn0265182	CG44247	2.99581	8.12135	1.43877	upregulated
FBgn0266000	CG44774	13.3719	31.0662	1.21614	upregulated
FBgn0266405	CG45045	0.432347	8.52523	3.09174	upregulated
FBgn0031306	CG4577	7.91876	25.0757	1.66294	upregulated
FBgn0037007	CG5059	19.9289	42.4109	1.08957	upregulated
FBgn0039380	CG5890	1.11966	2.35341	1.07169	upregulated
FBgn0032587	CG5953	5.80201	23.0332	1.98909	upregulated
FBgn0032652	CG6870	4.34805	10.8994	1.32581	upregulated
FBgn0034187	CG6967	2.3392	5.40647	1.20867	upregulated
FBgn0038957	CG7059	1.41485	3.44445	1.28362	upregulated
FBgn0086758	chinmo	1.23758	2.48387	1.00507	upregulated
FBgn0030028	Corp	0.758598	2.3806	1.25133	upregulated
FBgn0052029	Cpr66D	13.9657	30.6808	1.13545	upregulated
FBgn0058354	CR40354	3.78081	8.41742	1.15468	upregulated
FBgn0085789	CR41506	7.13403	15.9931	1.16466	upregulated
FBgn0031452	Cwc25	1.00294	2.09492	1.06266	upregulated
FBgn0033697	Cyp6t3	1.02426	3.25625	1.66863	upregulated
FBgn0052791	DIP-alpha	1.46943	3.03224	1.04513	upregulated
FBgn0004240	DptA	0.309965	126.331	6.98106	upregulated
FBgn0034407	DptB	0.831569	44.3692	5.47149	upregulated
FBgn0010388	Dro	0.0291289	2.38821	1.25593	upregulated
FBgn0052185	edin	0.260846	2.11154	1.0783	upregulated
FBgn0053100	eIF4EHP	3.90465	7.97676	1.03061	upregulated
FBgn0014163	fax	18.9167	62.5393	1.7251	upregulated
FBgn0030897	Frq1	1.68977	4.02033	1.25049	upregulated
FBgn0026077	Gasp	4.39264	12.0696	1.45822	upregulated
FBgn0028430	He	2.70869	6.02867	1.15424	upregulated
FBgn0003997	hid	1.72185	5.55379	1.68951	upregulated
FBgn0026582	Hmg-2	2.13599	4.83966	1.18	upregulated
FBgn0004362	HmgD	9.33297	20.3926	1.12764	upregulated
FBgn0285992	hpRNA:CR46342	29.1641	82.2617	1.49603	upregulated
FBgn0014859	Hr38	1.13465	2.56815	1.17848	upregulated
FBgn0001226	Hsp27	1.07663	2.16485	1.00774	upregulated
FBgn0265577	IBIN	0.674309	25.1931	4.65496	upregulated
FBgn0044047	Ilp6	2.95816	8.36937	1.50042	upregulated
FBgn0285926	Imp	3.50446	7.03685	1.00574	upregulated
FBgn0283499	InR	5.70189	19.7578	1.79291	upregulated
FBgn0260874	Ir76a	1.74956	3.64225	1.05784	upregulated
FBgn0086677	jeb	0.838064	3.18472	1.67117	upregulated
FBgn0040153	l(1)G0469	5.89199	14.399	1.28914	upregulated
FBgn0033984	Lap1	3.36318	7.04508	1.06679	upregulated
FBgn0051451	lncRNA:CR31451	13.3353	34.5042	1.37152	upregulated
FBgn0262945	lncRNA:CR43264	1.51947	5.44757	1.84204	upregulated
FBgn0264549	lncRNA:CR43928	0.548638	2.16734	1.11593	upregulated
FBgn0264602	lncRNA:CR43951	2.58261	5.61254	1.11982	upregulated
FBgn0264704	lncRNA:CR43973	1.9504	5.1484	1.40035	upregulated
FBgn0265583	lncRNA:CR44410	4.48813	10.8023	1.26715	upregulated
FBgn0266549	lncRNA:CR45102	18.044	44.9495	1.31679	upregulated
FBgn0267185	lncRNA:CR45625	0.6833	3.59635	1.84653	upregulated
FBgn0019660	lncRNA:roX2	92.9101	226.655	1.28659	upregulated
FBgn0036844	Mkp3	3.63116	8.48029	1.22368	upregulated
FBgn0013673	mt:ATPase8	1025.36	2222.25	1.11589	upregulated
FBgn0013685	mt:ND6	650.111	1529.05	1.23388	upregulated
FBgn0013704	mt:tRNA:Arg-TCG	1.02953	6.0546	2.55605	upregulated
FBgn0013698	mt:tRNA:Leu-TAG	625.782	1339.57	1.09804	upregulated
FBgn0013707	mt:tRNA:Thr-TGT	36.9381	78.0514	1.07931	upregulated
FBgn0013710	mt:tRNA:Tyr-GTA	380.363	957.339	1.33165	upregulated
FBgn0014865	Mtk	1.8849	29.768	3.9812	upregulated
FBgn0002872	mu2	5.11604	16.3271	1.67417	upregulated
FBgn0262656	Myc	14.718	36.1693	1.29718	upregulated
FBgn0086347	Myo31DF	4.63374	17.288	1.89952	upregulated
FBgn0032151	nAChRalpha6	0.948661	2.06284	1.04463	upregulated
FBgn0260011	NimC4	2.67259	18.2599	2.77237	upregulated
FBgn0259937	Nop60B	8.92175	26.8221	1.58802	upregulated
FBgn0266420	Ote	2.50249	7.38513	1.56126	upregulated
FBgn0038100	Paip2	65.3187	145.538	1.15583	upregulated
FBgn0003068	per	1.16438	2.48229	1.09211	upregulated
FBgn0035977	PGRP-LF	4.70061	10.0091	1.09039	upregulated
FBgn0043791	phu	5.35515	11.556	1.10964	upregulated
FBgn0034647	pirk	1.89174	6.82826	1.8518	upregulated
FBgn0035194	Psf1	1.17433	2.47042	1.07292	upregulated
FBgn0243512	puc	7.4873	15.3971	1.04014	upregulated
FBgn0037012	Rcd2	6.54494	14.722	1.16952	upregulated
FBgn0039209	REPTOR	19.1982	46.8338	1.28658	upregulated
FBgn0004635	rho	17.717	40.4818	1.19214	upregulated
FBgn0036518	RhoGAP71E	3.97569	8.28737	1.05971	upregulated
FBgn0053547	Rim	1.30482	2.8762	1.14031	upregulated
FBgn0261454	scaRNA:MeU4-A65	2.24114	11.9396	2.41345	upregulated
FBgn0263474	scaRNA:PsiU2-38.40.42	29.498	61.0607	1.04963	upregulated
FBgn0263487	scaRNA:PsiU5-44	5.3723	17.0543	1.66652	upregulated
FBgn0041094	scyl	89.7581	181.205	1.01351	upregulated
FBgn0031971	Sirupregulated	57.7327	117.104	1.02033	upregulated
FBgn0005638	slbo	1.13521	2.33992	1.0435	upregulated
FBgn0065070	snoRNA:291	0.5936	4.00431	2.00155	upregulated
FBgn0263472	snoRNA:2R:9445205	112.289	256.468	1.19156	upregulated
FBgn0065058	snoRNA:684	23.0895	70.1347	1.60289	upregulated
FBgn0263460	snoRNA:CG31191-a	8.21753	21.2432	1.37022	upregulated
FBgn0263465	snoRNA:kis-a	44.176	170.953	1.95227	upregulated
FBgn0263466	snoRNA:lola-a	21.9632	52.5905	1.25971	upregulated
FBgn0263482	snoRNA:lola-c	28.5136	69.581	1.28704	upregulated
FBgn0082952	snoRNA:Me18S-A1061	62.9997	171.253	1.44271	upregulated
FBgn0025881	snoRNA:Me18S-A1576	16.3266	33.283	1.02756	upregulated
FBgn0063386	snoRNA:Me18S-A28a	11.8011	58.1752	2.30148	upregulated
FBgn0086533	snoRNA:Me18S-C419	26.0421	59.2638	1.18631	upregulated
FBgn0082947	snoRNA:Me18S-U1356c	3.33618	9.23292	1.46859	upregulated
FBgn0015543	snoRNA:Me28S-A1322	8.42424	25.604	1.60375	upregulated
FBgn0063377	snoRNA:Me28S-A1666a	1.20346	3.12244	1.37549	upregulated
FBgn0082945	snoRNA:Me28S-A2634b	21.1498	53.1855	1.33039	upregulated
FBgn0082944	snoRNA:Me28S-A2634c	9.1939	57.7796	2.65181	upregulated
FBgn0063385	snoRNA:Me28S-A3407a	90.1249	428.366	2.24885	upregulated
FBgn0086067	snoRNA:Me28S-A771	1.17137	2.43134	1.05355	upregulated
FBgn0086079	snoRNA:Me28S-A774a	43.6255	136.138	1.64183	upregulated
FBgn0086078	snoRNA:Me28S-A774b	28.5823	77.4364	1.43789	upregulated
FBgn0082943	snoRNA:Me28S-A982a	5.13426	13.321	1.37547	upregulated
FBgn0082942	snoRNA:Me28S-A982b	146.041	1018.62	2.80217	upregulated
FBgn0082941	snoRNA:Me28S-A992	2.16539	14.7678	2.76976	upregulated
FBgn0086038	snoRNA:Me28S-C1237	0.878528	3.19113	1.67407	upregulated
FBgn0082940	snoRNA:Me28S-C3227a	245.988	990.105	2.00899	upregulated
FBgn0082939	snoRNA:Me28S-C3227b	34.8666	88.3259	1.34099	upregulated
FBgn0086069	snoRNA:Me28S-C3351	112.383	755.155	2.74835	upregulated
FBgn0083988	snoRNA:Me28S-C3420a	415.853	1691	2.02373	upregulated
FBgn0083989	snoRNA:Me28S-C3420b	24.1354	62.6203	1.37548	upregulated
FBgn0086062	snoRNA:Me28S-C788b	0.94128	3.25625	1.70321	upregulated
FBgn0086057	snoRNA:Me28S-G2017	722.424	2016.15	1.48069	upregulated
FBgn0086028	snoRNA:Me28S-G2173	163.249	493.979	1.59738	upregulated
FBgn0082931	snoRNA:Me28S-G2703a	1978.86	5427.93	1.45573	upregulated
FBgn0082929	snoRNA:Me28S-G2703c	1.55034	4.02243	1.37548	upregulated
FBgn0063381	snoRNA:Me28S-G3081a	39.4701	173.761	2.13827	upregulated
FBgn0086065	snoRNA:Me28S-G3113a	12.3543	49.2916	1.99633	upregulated
FBgn0086064	snoRNA:Me28S-G3113b	25.8852	87.6475	1.75959	upregulated
FBgn0086075	snoRNA:Me28S-G3253	313.974	727.588	1.21248	upregulated
FBgn0082928	snoRNA:Me28S-G3255a	113.95	479.206	2.07225	upregulated
FBgn0082927	snoRNA:Me28S-G3255b	18.4812	75.0527	2.02185	upregulated
FBgn0082926	snoRNA:Me28S-U1848	11.5307	36.755	1.67246	upregulated
FBgn0260002	snoRNA:Me28S-U2134b	49.0607	354.932	2.8549	upregulated
FBgn0086049	snoRNA:Me28S-U3344a	6.67237	19.3314	1.53467	upregulated
FBgn0086048	snoRNA:Me28S-U3344b	47.9937	358.228	2.89996	upregulated
FBgn0086672	snoRNA:Or-aca5	42.5908	112.737	1.40435	upregulated
FBgn0086027	snoRNA:Or-CD1	19.2696	47.3079	1.29575	upregulated
FBgn0082919	snoRNA:Or-CD4	9.85529	66.0435	2.74445	upregulated
FBgn0086061	snoRNA:Or-CD8	307.485	766.565	1.31789	upregulated
FBgn0083055	snoRNA:Psi18S-1295	16.0018	32.3997	1.01775	upregulated
FBgn0083054	snoRNA:Psi18S-1347a	4.64915	13.4766	1.53542	upregulated
FBgn0086665	snoRNA:Psi18S-1377a	370.056	879.774	1.24939	upregulated
FBgn0083046	snoRNA:Psi18S-1389a	15.0565	52.3254	1.79712	upregulated
FBgn0083045	snoRNA:Psi18S-1389b	5.52623	12.0586	1.12569	upregulated
FBgn0083040	snoRNA:Psi18S-1854c	39.22	99.8042	1.34751	upregulated
FBgn0083039	snoRNA:Psi18S-301	14.8013	294.172	4.31286	upregulated
FBgn0083037	snoRNA:Psi18S-525b	14.6421	54.3674	1.89262	upregulated
FBgn0083036	snoRNA:Psi18S-525c	5.57275	22.4536	2.01049	upregulated
FBgn0083035	snoRNA:Psi18S-525d	1.12221	7.48701	2.73805	upregulated
FBgn0083030	snoRNA:Psi18S-525i	6.62126	18.7714	1.50336	upregulated
FBgn0083029	snoRNA:Psi18S-525j	6.78276	16.4249	1.27594	upregulated
FBgn0083028	snoRNA:Psi18S-525k	2.82384	9.44314	1.74161	upregulated
FBgn0083026	snoRNA:Psi18S-640a	0.166388	2.41752	1.27353	upregulated
FBgn0083025	snoRNA:Psi18S-640b	1.12221	3.16118	1.49412	upregulated
FBgn0083024	snoRNA:Psi18S-640c	0.514763	3.73961	1.90289	upregulated
FBgn0083018	snoRNA:Psi18S-841b	2.54646	6.27655	1.30148	upregulated
FBgn0083015	snoRNA:Psi18S-920	17.2902	36.858	1.09202	upregulated
FBgn0083009	snoRNA:Psi28S-1135d	2.93874	11.0759	1.91415	upregulated
FBgn0082989	snoRNA:Psi28S-2442a	5.17704	14.9788	1.53272	upregulated
FBgn0082988	snoRNA:Psi28S-2442b	3.66053	10.2889	1.49096	upregulated
FBgn0086671	snoRNA:Psi28S-2876	7.21648	16.1185	1.15935	upregulated
FBgn0082980	snoRNA:Psi28S-2996	36.1747	82.2923	1.18578	upregulated
FBgn0082974	snoRNA:Psi28S-3305c	69.213	193.747	1.48506	upregulated
FBgn0082970	snoRNA:Psi28S-3316c	4.29356	26.2214	2.6105	upregulated
FBgn0082968	snoRNA:Psi28S-3316e	2.32943	6.56185	1.49413	upregulated
FBgn0086667	snoRNA:Psi28S-3342	231.953	883.537	1.92946	upregulated
FBgn0263468	snoRNA:SC35-a	4.45006	12.6632	1.50875	upregulated
FBgn0263469	snoRNA:SC35-b	2.25264	9.3513	2.05355	upregulated
FBgn0063374	snoRNA:snR38:54Eb	32.0778	194.647	2.60121	upregulated
FBgn0063373	snoRNA:snR38:54Ec	15.688	81.1103	2.37022	upregulated
FBgn0063388	snoRNA:U27:54Ea	89.4444	316.14	1.8215	upregulated
FBgn0063387	snoRNA:U27:54Eb	57.9585	121.567	1.06866	upregulated
FBgn0063384	snoRNA:U29:54Eb	5.10772	19.8783	1.96044	upregulated
FBgn0063383	snoRNA:U29:54Ec	20.2161	66.8272	1.72493	upregulated
FBgn0063382	snoRNA:U29:54Ed	5.55391	27.2477	2.29456	upregulated
FBgn0063380	snoRNA:U31:54Eb	71.1346	191.536	1.42899	upregulated
FBgn0063379	snoRNA:U31:54Ec	20.9798	102.742	2.29195	upregulated
FBgn0060292	snoRNA:U49:66Da	11.5307	29.0621	1.33366	upregulated
FBgn0060291	snoRNA:U49:66Db	26.4081	93.6173	1.82579	upregulated
FBgn0063376	snoRNA:U76:54Eb	74.3139	246.672	1.73089	upregulated
FBgn0041184	Socs36E	4.58324	9.81245	1.09825	upregulated
FBgn0003499	sr	1.58098	3.50068	1.14682	upregulated
FBgn0033051	Strica	0.355287	3.36041	1.74864	upregulated
FBgn0014388	sty	10.6545	31.0302	1.54221	upregulated
FBgn0034709	Swim	3.74315	9.03982	1.27204	upregulated
FBgn0051858	t-cupregulated	1.95772	4.28574	1.13037	upregulated
FBgn0037766	Teh1	1.0355	2.77704	1.42322	upregulated
FBgn0261560	Thor	5.81807	21.5258	1.88745	upregulated
FBgn0028978	trbl	7.48156	16.6821	1.15689	upregulated
FBgn0085391	trv	1.57372	3.32075	1.07733	upregulated
FBgn0029507	Tsp42Ed	5.17402	14.9767	1.53336	upregulated
FBgn0039226	Ude	4.39811	11.5812	1.39683	upregulated
FBgn0004395	unk	10.3499	25.6898	1.31158	upregulated
FBgn0028938	Vajk1	1.76933	4.24397	1.26221	upregulated
FBgn0016076	vri	43.3703	105.811	1.28671	upregulated

## Sheet: DEG dMef>REPTOR
FBgn	Gene	baseMean	log2FoldChange	lfcSE	stat	pvalue	padj	Direction	Best DIOPT score fly2human	Human ortholog with best score	GO_BP	GO_MF	GO_CC
FBgn0267798	lncRNA:CR46123	28.5125	-8.25819	1.04894	-7.8729	3.46517e-15	5.25076e-14	downregulated			-	-	-
FBgn0286030	lncRNA:CR46350	47.5621	-7.56078	1.00887	-7.49433	6.66384e-14	8.96069e-13	downregulated			-	-	-
FBgn0051658	Nnf1b	83.5975	-5.65189	0.434058	-13.0211	9.28738e-39	5.32625e-37	downregulated			mitotic metaphase plate congression ; GO:0007080 | inferred from genetic interaction with Nnf1a <newline> chromosome segregation ; GO:0007059 | inferred from genetic interaction with Nnf1a	molecular_function ; GO:0003674 | no biological data available	NMS complex ; GO:0031617 | inferred from sequence or structural similarity with HGNC:9112 <newline> kinetochore ; GO:0000776 | inferred from direct assay <newline> Ndc80 complex ; GO:0031262 | inferred from direct assay
FBgn0085792	CR41509	4.51295	-5.60007	1.19892	-4.67093	2.99835e-06	1.84583e-05	downregulated			-	-	-
FBgn0039769	CG15534	6.00214	-5.25934	1.16003	-4.5338	5.79325e-06	3.38227e-05	downregulated	8	SMPD1;	ceramide biosynthetic process ; GO:0046513 | inferred from biological aspect of ancestor with PANTHER:PTN000038098 <newline> sphingomyelin catabolic process ; GO:0006685 | inferred from biological aspect of ancestor with PANTHER:PTN000038098	phosphoric diester hydrolase activity ; GO:0008081 | inferred from biological aspect of ancestor with PANTHER:PTN001308764 <newline> sphingomyelin phosphodiesterase activity ; GO:0004767 | inferred from biological aspect of ancestor with PANTHER:PTN000038098 <newline> acid sphingomyelin phosphodiesterase activity ; GO:0061750 | inferred from biological aspect of ancestor with PANTHER:PTN000038098	extracellular space ; GO:0005615 | inferred from biological aspect of ancestor with PANTHER:PTN001308764 <newline> lysosome ; GO:0005764 | inferred from biological aspect of ancestor with PANTHER:PTN000038098
FBgn0266156	lncRNA:CR44862	5.35186	-5.09954	1.18227	-4.31335	1.60802e-05	8.74883e-05	downregulated			-	-	-
FBgn0250844	CG4218	2.57745	-4.79292	1.27941	-3.7462	0.000179532	0.00081356	downregulated			-	-	-
FBgn0000055	Adh	288.991	-4.78438	0.211814	-22.5876	5.7366e-113	3.438e-110	downregulated	4	HPGD;	alcohol catabolic process ; GO:0046164 | inferred from mutant phenotype <newline> ethanol metabolic process ; GO:0006067 | inferred from mutant phenotype <newline> behavioral response to ethanol ; GO:0048149 | inferred from mutant phenotype <newline> alcohol metabolic process ; GO:0006066 | inferred from direct assay <newline> ethanol oxidation ; GO:0006069 | inferred from direct assay <newline> …	protein homodimerization activity ; GO:0042803 | inferred from physical interaction with Adh <newline> oxidoreductase activity ; GO:0016491 | inferred from biological aspect of ancestor with PANTHER:PTN002451405 <newline> alcohol dehydrogenase (NAD) activity ; GO:0004022 | inferred from direct assay <newline> alcohol dehydrogenase (NAD) activity ; GO:0004022 | inferred from mutant phenotype <newl…	protein-containing complex ; GO:0032991 | inferred from physical interaction with Adh <newline> cytosol ; GO:0005829 | inferred from direct assay
FBgn0265089	eIF4E3	6.89374	-4.73405	1.09997	-4.30381	1.67885e-05	9.10527e-05	downregulated	15	EIF4E;	"positive regulation of translation ; GO:0045727 | inferred from mutant phenotype <newline> translational initiation ; GO:0006413 | inferred from electronic annotation with InterPro:IPR001040, InterPro:IPR019770 <newline> spermatogenesis ; GO:0007283 | inferred from mutant phenotype"	RNA cap binding ; GO:0000339 | inferred from sequence or structural similarity <newline> RNA 7-methylguanosine cap binding ; GO:0000340 | inferred from direct assay <newline> translation initiation factor activity ; GO:0003743 | inferred from sequence or structural similarity <newline> translation initiation factor activity ; GO:0003743 | inferred from biological aspect of ancestor with PANTHER:P…	eukaryotic translation initiation factor 4F complex ; GO:0016281 | inferred from biological aspect of ancestor with PANTHER:PTN000238660 <newline> eukaryotic translation initiation factor 4F complex ; GO:0016281 | inferred from sequence or structural similarity <newline> cytoplasm ; GO:0005737 | inferred from direct assay <newline> eukaryotic translation initiation factor 4F complex ; GO:0016281 …
FBgn0036532	CG13445	5.12543	-4.24984	1.18362	-3.59055	0.000329977	0.00142043	downregulated			-	-	-
FBgn0035638	Tektin-C	138.795	-4.20532	0.226187	-18.5922	3.71325e-77	8.39755e-75	downregulated	13	TEKT1;	cilium movement involved in cell motility ; GO:0060294 | inferred from biological aspect of ancestor with PANTHER:PTN000462267 <newline> cilium assembly ; GO:0060271 | inferred from biological aspect of ancestor with PANTHER:PTN000462267	-	microtubule cytoskeleton ; GO:0015630 | inferred from biological aspect of ancestor with PANTHER:PTN000462267
FBgn0266689	lncRNA:CR45179	2.96711	-4.20058	1.24438	-3.37563	0.000736461	0.00294437	downregulated			-	-	-
FBgn0015714	Cyp6a17	547.299	-3.95455	0.129808	-30.4646	7.6669e-204	2.2974e-200	downregulated	10	CYP3A5;CYP3A43;	"oxidation-reduction process ; GO:0055114 | inferred from electronic annotation with InterPro:IPR001128, InterPro:IPR002401, InterPro:IPR017972 <newline> thermosensory behavior ; GO:0040040 | inferred from mutant phenotype"	"oxidoreductase activity, acting on paired donors, with incorporation or reduction of molecular oxygen ; GO:0016705 | inferred from electronic annotation with InterPro:IPR001128, InterPro:IPR002401, InterPro:IPR017972 <newline> heme binding ; GO:0020037 | inferred from electronic annotation with InterPro:IPR001128, InterPro:IPR002401 <newline> iron ion binding ; GO:0005506 | inferred from electro…	-
FBgn0013704	mt:tRNA:Arg-TCG	50.8885	-3.6654	0.799512	-4.58455	4.54959e-06	2.71435e-05	downregulated			-	-	-
FBgn0053177	CG33177	40.4335	-3.6472	0.357873	-10.1913	2.16772e-24	6.08485e-23	downregulated	13	MGST1;	prostaglandin biosynthetic process ; GO:0001516 | inferred from biological aspect of ancestor with PANTHER:PTN000074809 <newline> oxidation-reduction process ; GO:0055114 | inferred from biological aspect of ancestor with PANTHER:PTN000841525	prostaglandin-E synthase activity ; GO:0050220 | inferred from biological aspect of ancestor with PANTHER:PTN000074809 <newline> glutathione peroxidase activity ; GO:0004602 | inferred from sequence or structural similarity with UniProtKB:P10620	-
FBgn0036756	Cln3	511.659	-3.51572	0.111969	-31.3991	2.0807e-216	2.4939e-212	downregulated	14	CLN3;	response to oxidative stress ; GO:0006979 | inferred from mutant phenotype <newline> arginine transport ; GO:0015809 | inferred from biological aspect of ancestor with PANTHER:PTN000104831 <newline> determination of adult lifespan ; GO:0008340 | inferred from mutant phenotype <newline> regulation of JNK cascade ; GO:0046328 | inferred from mutant phenotype <newline> lysosome organization ; GO:000…	-	late endosome ; GO:0005770 | inferred from direct assay <newline> apical plasma membrane ; GO:0016324 | inferred from direct assay <newline> lysosome ; GO:0005764 | inferred from direct assay <newline> microvillus membrane ; GO:0031528 | inferred from direct assay <newline> mitochondrial membrane ; GO:0031966 | inferred from direct assay <newline> lysosome ; GO:0005764 | inferred from biological …
FBgn0263445	asRNA:CR43468	28.3306	-3.29611	0.400163	-8.23691	1.7672e-16	2.95833e-15	downregulated			-	-	-
FBgn0034151	CG15617	4060.78	-3.13528	0.394938	-7.93865	2.04397e-15	3.1571e-14	downregulated	2	MPDZ;GRIP1;	muscle structure development ; GO:0061061 | inferred from biological aspect of ancestor with PANTHER:PTN001198141 <newline> actin cytoskeleton organization ; GO:0030036 | inferred from biological aspect of ancestor with PANTHER:PTN001198141	actin binding ; GO:0003779 | inferred from biological aspect of ancestor with PANTHER:PTN001198141 <newline> muscle alpha-actinin binding ; GO:0051371 | inferred from biological aspect of ancestor with PANTHER:PTN001198141	cell-cell adherens junction ; GO:0005913 | inferred from biological aspect of ancestor with PANTHER:PTN001198141 <newline> filamentous actin ; GO:0031941 | inferred from biological aspect of ancestor with PANTHER:PTN001198141 <newline> Z disc ; GO:0030018 | inferred from biological aspect of ancestor with PANTHER:PTN001198150 <newline> stress fiber ; GO:0001725 | inferred from biological aspect o…
FBgn0266967	lncRNA:CR45418	67.3932	-3.09222	0.26119	-11.839	2.45356e-32	1.06552e-30	downregulated			-	-	-
FBgn0047334	BG642312	13.9467	-3.06019	0.547824	-5.58608	2.32248e-08	1.90536e-07	downregulated			multicellular organism reproduction ; GO:0032504 | inferred from high throughput expression pattern <newline> regulation of post-mating oviposition ; GO:0048042 | inferred from mutant phenotype	molecular_function ; GO:0003674 | no biological data available	extracellular space ; GO:0005615 | inferred from high throughput direct assay <newline> extracellular space ; GO:0005615 | inferred from sequence model
FBgn0040837	CG8620	381.385	-3.01692	0.217527	-13.8691	9.74541e-44	6.87109e-42	downregulated			-	-	-
FBgn0033207	CG12826	12.2417	-2.98648	0.565153	-5.28437	1.26137e-07	9.46105e-07	downregulated			biological_process ; GO:0008150 | no biological data available	molecular_function ; GO:0003674 | no biological data available	cellular_component ; GO:0005575 | no biological data available
FBgn0040607	CG14244	7.53439	-2.90903	0.706372	-4.11828	3.81717e-05	0.000197209	downregulated			chitin metabolic process ; GO:0006030 | inferred from electronic annotation with InterPro:IPR002557	chitin binding ; GO:0008061 | inferred from electronic annotation with InterPro:IPR002557	extracellular region ; GO:0005576 | inferred from electronic annotation with InterPro:IPR002557
FBgn0267763	lncRNA:CR46094	32.9217	-2.86979	0.445349	-6.4439	1.1644e-10	1.19185e-09	downregulated			-	-	-
FBgn0052364	tut	114.946	-2.77709	0.196677	-14.1201	2.85735e-45	2.12722e-43	downregulated	2	HNRNPR;SYNCRIP;A1CF;RBM47;RBM46;DND1;	negative regulation of translation ; GO:0017148 | inferred from mutant phenotype <newline> male germline stem cell symmetric division ; GO:0098730 | inferred from mutant phenotype	RNA binding ; GO:0003723 | inferred from direct assay	cytoplasm ; GO:0005737 | inferred from direct assay
FBgn0039779	PH4alphaSG2	35.4867	-2.75468	0.39336	-7.00296	2.50616e-12	2.98301e-11	downregulated	8	P4HA3;	"oxidation-reduction process ; GO:0055114 | inferred from electronic annotation with InterPro:IPR005123, InterPro:IPR006620, InterPro:IPR013547 <newline> salivary gland morphogenesis ; GO:0007435 | inferred from mutant phenotype <newline> peptidyl-proline hydroxylation to 4-hydroxy-L-proline ; GO:0018401 | inferred from biological aspect of ancestor with PANTHER:PTN001653950"	"L-ascorbic acid binding ; GO:0031418 | inferred from electronic annotation with InterPro:IPR006620 <newline> oxidoreductase activity, acting on single donors with incorporation of molecular oxygen, incorporation of two atoms of oxygen ; GO:0016702 | inferred from electronic annotation with InterPro:IPR013547 <newline> iron ion binding ; GO:0005506 | inferred from electronic annotation with Inter…	endoplasmic reticulum ; GO:0005783 | inferred from direct assay <newline> endoplasmic reticulum ; GO:0005783 | inferred from biological aspect of ancestor with PANTHER:PTN001653950
FBgn0033942	Cpr51A	13.9439	-2.74781	0.558722	-4.91802	8.74242e-07	5.82148e-06	downregulated			multicellular organism reproduction ; GO:0032504 | inferred from high throughput expression pattern <newline> chitin-based cuticle development ; GO:0040003 | inferred from sequence model	structural constituent of cuticle ; GO:0042302 | inferred from electronic annotation with InterPro:IPR000618 <newline> structural constituent of chitin-based larval cuticle ; GO:0008010 | inferred from sequence model	chitin-based extracellular matrix ; GO:0062129 | inferred from sequence model <newline> extracellular space ; GO:0005615 | inferred from high throughput direct assay <newline> extracellular matrix ; GO:0031012 | inferred from biological aspect of ancestor with PANTHER:PTN000955699
FBgn0013707	mt:tRNA:Thr-TGT	70.8904	-2.71945	0.680267	-3.99762	6.3982e-05	0.000316243	downregulated			-	-	-
FBgn0041337	Cyp309a2	200.504	-2.70864	0.203298	-13.3235	1.68969e-40	1.06593e-38	downregulated	4	CYP3A5;	"oxidation-reduction process ; GO:0055114 | inferred from electronic annotation with InterPro:IPR001128, InterPro:IPR002401, InterPro:IPR017972"	"oxidoreductase activity, acting on paired donors, with incorporation or reduction of molecular oxygen ; GO:0016705 | inferred from electronic annotation with InterPro:IPR001128, InterPro:IPR002401, InterPro:IPR017972 <newline> heme binding ; GO:0020037 | inferred from electronic annotation with InterPro:IPR001128, InterPro:IPR002401 <newline> iron ion binding ; GO:0005506 | inferred from electro…	-
FBgn0259229	CG42329	395.283	-2.68121	0.13698	-19.5737	2.59307e-85	7.96938e-83	downregulated			-	"transferase activity, transferring acyl groups other than amino-acyl groups ; GO:0016747 | inferred from electronic annotation with InterPro:IPR002656"	-
FBgn0053509	CG33509	94.0642	-2.66117	0.200871	-13.2482	4.6243e-40	2.79934e-38	downregulated			biological_process ; GO:0008150 | no biological data available	molecular_function ; GO:0003674 | no biological data available	cellular_component ; GO:0005575 | no biological data available
FBgn0052704	Ir8a	8.98739	-2.61871	0.717193	-3.65134	0.00026088	0.00114539	downregulated	4	GRIA1;GRIA2;GRIA3;GRIA4;GRIK4;	"ion transport ; GO:0006811 | inferred from electronic annotation with InterPro:IPR001508 <newline> response to acetate ; GO:0010034 | inferred from mutant phenotype <newline> detection of chemical stimulus involved in sensory perception ; GO:0050907 | inferred from expression pattern <newline> positive regulation of calcium-mediated signaling ; GO:0050850 | inferred from mutant phenotype <newlin…	"olfactory receptor activity ; GO:0004984 | contributes_to inferred from direct assay <newline> transmitter-gated ion channel activity involved in regulation of postsynaptic membrane potential ; GO:1904315 | inferred from biological aspect of ancestor with PANTHER:PTN001826301 <newline> extracellular phenylacetaldehyde-gated ion channel activity ; GO:0036082 | contributes_to inferred from direct …	receptor complex ; GO:0043235 | inferred from direct assay <newline> postsynaptic density membrane ; GO:0098839 | inferred from biological aspect of ancestor with PANTHER:PTN001826301 <newline> sensory dendrite ; GO:0071683 | inferred from direct assay <newline> integral component of membrane ; GO:0016021 | inferred from sequence model <newline> plasma membrane ; GO:0005886 | inferred from direct…
FBgn0052010	CR32010	8.66853	-2.55309	0.626677	-4.07402	4.62092e-05	0.000234887	downregulated			-	-	-
FBgn0037292	plh	2857.11	-2.53221	0.16924	-14.9623	1.29508e-50	1.23198e-48	downregulated	9	MPV17L;	response to hypoxia ; GO:0001666 | inferred from mutant phenotype	-	integral component of membrane ; GO:0016021 | inferred from electronic annotation with InterPro:IPR007248 <newline> cytoplasm ; GO:0005737 | inferred from biological aspect of ancestor with PANTHER:PTN000745045
FBgn0010314	Cks30A	12.1113	-2.4893	0.512724	-4.85505	1.20357e-06	7.85732e-06	downregulated	15	CKS1B;	female meiotic nuclear division ; GO:0007143 | inferred from mutant phenotype <newline> syncytial blastoderm mitotic cell cycle ; GO:0035186 | inferred from mutant phenotype <newline> histoblast morphogenesis ; GO:0007488 | inferred from mutant phenotype <newline> anaphase-promoting complex-dependent catabolic process ; GO:0031145 | inferred from mutant phenotype <newline> protein phosphorylation…	cyclin-dependent protein serine/threonine kinase activator activity ; GO:0061575 | inferred from biological aspect of ancestor with PANTHER:PTN000602176 <newline> histone binding ; GO:0042393 | inferred from biological aspect of ancestor with PANTHER:PTN000602176 <newline> protein kinase binding ; GO:0019901 | inferred from biological aspect of ancestor with PANTHER:PTN000602176 <newline> ubiquit…	SCF ubiquitin ligase complex ; GO:0019005 | inferred from biological aspect of ancestor with PANTHER:PTN000602176 <newline> cyclin-dependent protein kinase holoenzyme complex ; GO:0000307 | inferred from biological aspect of ancestor with PANTHER:PTN000602176
FBgn0259967	Sfp53D	95.2531	-2.48028	0.334973	-7.40442	1.31728e-13	1.72557e-12	downregulated	1	MUC6;VWF;ZAN;FCGBP;MUC19;MUC5B;	multicellular organism reproduction ; GO:0032504 | inferred from high throughput expression pattern	molecular_function ; GO:0003674 | no biological data available	extracellular space ; GO:0005615 | inferred from high throughput direct assay
FBgn0004045	Yp1	18.7023	-2.48021	0.796755	-3.11289	0.00185268	0.0066987	downregulated	4	LIPC;PNLIP;PNLIPRP1;PNLIPRP3;LIPI;	lipid catabolic process ; GO:0016042 | inferred from biological aspect of ancestor with PANTHER:PTN000176726 <newline> sex differentiation ; GO:0007548 | non-traceable author statement <newline> sex differentiation ; GO:0007548 | traceable author statement	lipase activity ; GO:0016298 | inferred from biological aspect of ancestor with PANTHER:PTN000176726 <newline> carboxylic ester hydrolase activity ; GO:0052689 | inferred from electronic annotation with InterPro:IPR000734	extracellular space ; GO:0005615 | inferred from biological aspect of ancestor with PANTHER:PTN000176726 <newline> extracellular region ; GO:0005576 | traceable author statement
FBgn0013689	mt:tRNA:Ala-TGC	176.418	-2.475	0.54769	-4.51899	6.21357e-06	3.61358e-05	downregulated			-	-	-
FBgn0000473	Cyp6a2	1009.08	-2.45397	0.190278	-12.8967	4.6966e-38	2.64288e-36	downregulated	9	CYP3A5;TBXAS1;CYP3A43;	"oxidation-reduction process ; GO:0055114 | inferred from electronic annotation with InterPro:IPR001128, InterPro:IPR002401, InterPro:IPR017972 <newline> response to caffeine ; GO:0031000 | inferred from direct assay <newline> response to DDT ; GO:0046680 | inferred from mutant phenotype"	"oxidoreductase activity, acting on paired donors, with incorporation or reduction of molecular oxygen ; GO:0016705 | inferred from electronic annotation with InterPro:IPR001128, InterPro:IPR002401, InterPro:IPR017972 <newline> heme binding ; GO:0020037 | inferred from electronic annotation with InterPro:IPR001128, InterPro:IPR002401 <newline> iron ion binding ; GO:0005506 | inferred from electro…	-
FBgn0035384	CG2113	6.44357	-2.43057	0.704268	-3.4512	0.000558095	0.00228617	downregulated	5	ABRA;	"positive regulation of transcription, DNA-templated ; GO:0045893 | inferred from sequence or structural similarity with MGI:MGI:2444891 <newline> positive regulation of DNA-binding transcription factor activity ; GO:0051091 | inferred from biological aspect of ancestor with PANTHER:PTN001100454 <newline> positive regulation of transcription by RNA polymerase II ; GO:0045944 | inferred from biolo…	actin binding ; GO:0003779 | inferred from sequence or structural similarity with MGI:MGI:2444891	actin cytoskeleton ; GO:0015629 | inferred from sequence or structural similarity with MGI:MGI:2444891 <newline> sarcomere ; GO:0030017 | inferred from biological aspect of ancestor with PANTHER:PTN001100454
FBgn0013696	mt:tRNA:Ile-GAT	10.4709	-2.42115	0.77934	-3.10667	0.00189206	0.00682669	downregulated			-	-	-
FBgn0069354	Porin2	67.7307	-2.38807	0.247028	-9.6672	4.15586e-22	1.00226e-20	downregulated	11	VDAC3;	anion transmembrane transport ; GO:0098656 | inferred from electronic annotation with InterPro:IPR001925 <newline> ion transport ; GO:0006811 | inferred from direct assay <newline> mitochondrial transport ; GO:0006839 | inferred from sequence or structural similarity with UniProtKB:P21796	porin activity ; GO:0015288 | inferred from direct assay <newline> voltage-gated anion channel activity ; GO:0008308 | inferred from direct assay <newline> voltage-gated anion channel activity ; GO:0008308 | inferred from biological aspect of ancestor with PANTHER:PTN000201897 <newline> cation channel activity ; GO:0005261 | inferred from direct assay <newline> voltage-gated anion channel activit…	mitochondrion ; GO:0005739 | inferred from direct assay <newline> mitochondrial outer membrane ; GO:0005741 | inferred from sequence or structural similarity with UniProtKB:P21796 <newline> mitochondrion ; GO:0005739 | inferred from sequence or structural similarity with UniProtKB:P21796 <newline> mitochondrial outer membrane ; GO:0005741 | inferred from biological aspect of ancestor with PANTHER…
FBgn0267793	lncRNA:CR45232	14.0905	-2.38558	0.482404	-4.94519	7.60696e-07	5.10509e-06	downregulated			biological_process ; GO:0008150 | no biological data available	molecular_function ; GO:0003674 | no biological data available	cellular_component ; GO:0005575 | no biological data available
FBgn0035317	Oseg2	344.267	-2.36597	0.166703	-14.1927	1.01674e-45	7.76221e-44	downregulated	16	IFT172;	cilium assembly ; GO:0060271 | inferred from sequence model inferred from expression pattern <newline> cilium assembly ; GO:0060271 | inferred from sequence or structural similarity with MGI:MGI:2682064 <newline> cilium assembly ; GO:0060271 | inferred from sequence or structural similarity with UniProtKB:Q6VH22 <newline> intraciliary transport ; GO:0042073 | inferred from mutant phenotype <newli…	molecular_function ; GO:0003674 | no biological data available	cilium ; GO:0005929 | inferred from sequence or structural similarity with MGI:MGI:2682064 <newline> intraciliary transport particle B ; GO:0030992 | inferred from biological aspect of ancestor with PANTHER:PTN000404408 <newline> ciliary basal body ; GO:0036064 | inferred from biological aspect of ancestor with PANTHER:PTN000404360 <newline> cilium ; GO:0005929 | inferred from sequence or structu…
FBgn0035409	CG14963	68.0408	-2.35851	0.292144	-8.07309	6.8543e-16	1.0896e-14	downregulated			-	-	-
FBgn0266360	asRNA:CR45008	27.7878	-2.32243	0.340961	-6.81143	9.66336e-12	1.09063e-10	downregulated			-	-	-
FBgn0037165	CG11437	76.3751	-2.28718	0.232548	-9.83531	7.932e-23	1.98897e-21	downregulated	7	PLPP1;PLPP2;PLPP3;	phospholipid metabolic process ; GO:0006644 | inferred from biological aspect of ancestor with PANTHER:PTN001606015 <newline> phospholipid dephosphorylation ; GO:0046839 | inferred from biological aspect of ancestor with PANTHER:PTN001606015 <newline> phospholipid metabolic process ; GO:0006644 | inferred from sequence or structural similarity with SGD:S000002911	phosphatidate phosphatase activity ; GO:0008195 | inferred from biological aspect of ancestor with PANTHER:PTN000017950 <newline> phosphatase activity ; GO:0016791 | inferred from biological aspect of ancestor with PANTHER:PTN001606015 <newline> phosphatidate phosphatase activity ; GO:0008195 | inferred from sequence or structural similarity with SGD:S000002911 <newline> lipid phosphatase activit…	integral component of plasma membrane ; GO:0005887 | inferred from biological aspect of ancestor with PANTHER:PTN001606015 <newline> membrane ; GO:0016020 | inferred from sequence or structural similarity with SGD:S000002911
FBgn0052282	Drsl4	2992.81	-2.23544	0.0772914	-28.9223	6.263e-184	1.2511e-180	downregulated			defense response to fungus ; GO:0050832 | inferred from direct assay <newline> defense response to fungus ; GO:0050832 | inferred from sequence or structural similarity with Drs	molecular_function ; GO:0003674 | no biological data available	extracellular region ; GO:0005576 | inferred from sequence or structural similarity with Drs inferred from sequence model
FBgn0015035	Cyp4e3	429.33	-2.2255	0.157226	-14.1548	1.74385e-45	1.31458e-43	downregulated	9	CYP4V2;	"oxidation-reduction process ; GO:0055114 | inferred from electronic annotation with InterPro:IPR001128, InterPro:IPR002401, InterPro:IPR017972"	"oxidoreductase activity, acting on paired donors, with incorporation or reduction of molecular oxygen ; GO:0016705 | inferred from electronic annotation with InterPro:IPR001128, InterPro:IPR002401, InterPro:IPR017972 <newline> heme binding ; GO:0020037 | inferred from electronic annotation with InterPro:IPR001128, InterPro:IPR002401 <newline> iron ion binding ; GO:0005506 | inferred from electro…	endoplasmic reticulum ; GO:0005783 | inferred from direct assay
FBgn0085612	CR41320	6.46328	-2.21892	0.736211	-3.01397	0.00257855	0.00899229	downregulated			-	-	-
FBgn0267454	asRNA:CR45804	15.5283	-2.19568	0.443263	-4.95345	7.29089e-07	4.90396e-06	downregulated			-	-	-
FBgn0085228	CG34199	10.4304	-2.18222	0.528467	-4.12934	3.63808e-05	0.000188444	downregulated			biological_process ; GO:0008150 | no biological data available	molecular_function ; GO:0003674 | no biological data available	cellular_component ; GO:0005575 | no biological data available
FBgn0051809	CG31809	77.1536	-2.17293	0.26086	-8.32984	8.09537e-17	1.38418e-15	downregulated	13	HSDL1;	-	-	-
FBgn0265633	lncRNA:CR44440	23.3616	-2.16906	0.401778	-5.39866	6.71422e-08	5.19875e-07	downregulated			-	-	-
FBgn0016675	Lectin-galC1	264.902	-2.14925	0.546625	-3.93186	8.42914e-05	0.000408374	downregulated	5	CLEC4D;	calcium-dependent cell-cell adhesion via plasma membrane cell adhesion molecules ; GO:0016339 | inferred from direct assay <newline> induction of bacterial agglutination ; GO:0043152 | inferred from direct assay	galactose binding ; GO:0005534 | inferred from direct assay	extracellular region ; GO:0005576 | inferred from sequence model inferred from direct assay
FBgn0267582	lncRNA:CR45922	6.79192	-2.14161	0.653334	-3.27797	0.00104557	0.00401931	downregulated			-	-	-
FBgn0035777	CG8563	17.6662	-2.11681	0.428271	-4.94268	7.70552e-07	5.15392e-06	downregulated	6	CPA3;CPB2;	proteolysis ; GO:0006508 | inferred from biological aspect of ancestor with PANTHER:PTN000194073	zinc ion binding ; GO:0008270 | inferred from electronic annotation with InterPro:IPR000834 <newline> metallocarboxypeptidase activity ; GO:0004181 | inferred from biological aspect of ancestor with PANTHER:PTN000194073	extracellular space ; GO:0005615 | inferred from biological aspect of ancestor with PANTHER:PTN000194073
FBgn0031451	CG9961	48.8112	-2.11333	0.286649	-7.37254	1.67406e-13	2.16221e-12	downregulated	9	PGK1;PGK2;	positive regulation of oxidative phosphorylation ; GO:1903862 | inferred from biological aspect of ancestor with PANTHER:PTN000150497 <newline> gluconeogenesis ; GO:0006094 | inferred from biological aspect of ancestor with PANTHER:PTN000150497 <newline> glycolytic process ; GO:0006096 | inferred from sequence or structural similarity with SGD:S000000605 <newline> glycolytic process ; GO:0006096 …	ATP binding ; GO:0005524 | inferred from biological aspect of ancestor with PANTHER:PTN000150497 <newline> phosphoglycerate kinase activity ; GO:0004618 | inferred from sequence or structural similarity with SGD:S000000605 <newline> ADP binding ; GO:0043531 | inferred from biological aspect of ancestor with PANTHER:PTN000150497 <newline> phosphoglycerate kinase activity ; GO:0004618 | inferred fr…	cytoplasm ; GO:0005737 | inferred from sequence or structural similarity with SGD:S000000605 <newline> cytosol ; GO:0005829 | inferred from biological aspect of ancestor with PANTHER:PTN000150497
FBgn0267035	asRNA:CR45479	1026.29	-2.09294	0.100326	-20.8614	1.20216e-96	4.96864e-94	downregulated			-	-	-
FBgn0035429	CG12017	6.9615	-2.08979	0.676659	-3.08839	0.00201246	0.00721548	downregulated			-	-	-
FBgn0031232	CG11617	851.796	-2.08239	0.07495	-27.7837	6.8241e-170	9.0881e-167	downregulated	10	MKX;	"regulation of transcription, DNA-templated ; GO:0006355 | inferred from electronic annotation with InterPro:IPR008422"	"DNA binding ; GO:0003677 | inferred from electronic annotation with InterPro:IPR001356, InterPro:IPR008422, InterPro:IPR009057"	nucleus ; GO:0005634 | inferred from high throughput direct assay
FBgn0031434	insv	77.3534	-2.06381	0.222895	-9.25911	2.06139e-20	4.50874e-19	downregulated			"negative regulation of Notch signaling pathway ; GO:0045746 | inferred from mutant phenotype inferred from genetic interaction with numb inferred from genetic interaction with N inferred from genetic interaction with Su(H) <newline> negative regulation of Notch signaling pathway ; GO:0045746 | inferred from mutant phenotype inferred from genetic interaction with H <newline> negative regulation o…	sequence-specific DNA binding ; GO:0043565 | inferred from direct assay <newline> protein binding ; GO:0005515 | inferred from physical interaction with UniProtKB:Q24478 <newline> transcription corepressor activity ; GO:0003714 | inferred from physical interaction with Su(H) <newline> chromatin insulator sequence binding ; GO:0043035 | inferred from direct assay	nucleus ; GO:0005634 | inferred from direct assay
FBgn0033412	CG13955	14.5104	-2.0242	0.451898	-4.47932	7.48811e-06	4.30055e-05	downregulated			-	-	-
FBgn0265795	lncRNA:CR44584	37.7226	-2.02125	0.305508	-6.61604	3.68951e-11	3.97327e-10	downregulated			-	-	-
FBgn0267210	lncRNA:CR45650	7.03421	-2.0183	0.642604	-3.14081	0.00168481	0.00616993	downregulated			-	-	-
FBgn0265705	asRNA:CR44512	8.79284	-1.97456	0.577319	-3.42022	0.00062571	0.00254153	downregulated			-	-	-
FBgn0040299	Myo28B1	9.50577	-1.9691	0.639004	-3.08152	0.00205946	0.00736857	downregulated	9	MYO7B;	"actin filament-based movement ; GO:0030048 | inferred by curator from GO:0016459,GO:0030898"	"actin filament binding ; GO:0051015 | inferred from electronic annotation with InterPro:IPR008989 <newline> ATP binding ; GO:0005524 | inferred from electronic annotation with InterPro:IPR001609 <newline> actin-dependent ATPase activity ; GO:0030898 | inferred from direct assay <newline> microfilament motor activity ; GO:0000146 | inferred by curator from GO:0016459,GO:0030898 <newline> motor ac…	myosin complex ; GO:0016459 | inferred from direct assay
FBgn0034756	Cyp6d2	51.1088	-1.95851	0.366776	-5.33982	9.30408e-08	7.08505e-07	downregulated	7	CYP3A5;CYP3A43;	"oxidation-reduction process ; GO:0055114 | inferred from electronic annotation with InterPro:IPR001128, InterPro:IPR002401, InterPro:IPR017972 <newline> response to camptothecin ; GO:1901563 | inferred from mutant phenotype"	"oxidoreductase activity, acting on paired donors, with incorporation or reduction of molecular oxygen ; GO:0016705 | inferred from electronic annotation with InterPro:IPR001128, InterPro:IPR002401, InterPro:IPR017972 <newline> heme binding ; GO:0020037 | inferred from electronic annotation with InterPro:IPR001128, InterPro:IPR002401 <newline> iron ion binding ; GO:0005506 | inferred from electro…	-
FBgn0266280	lncRNA:CR44965	30.9361	-1.92508	0.309607	-6.21783	5.04088e-10	4.85302e-09	downregulated			-	-	-
FBgn0265590	lncRNA:CR44417	1266.09	-1.90531	0.117134	-16.266	1.71905e-59	2.45292e-57	downregulated			-	-	-
FBgn0085285	CG34256	260.179	-1.88397	0.156703	-12.0226	2.70398e-33	1.24176e-31	downregulated			biological_process ; GO:0008150 | no biological data available	molecular_function ; GO:0003674 | no biological data available	cellular_component ; GO:0005575 | no biological data available
FBgn0053465	CG33465	11.5893	-1.86178	0.527612	-3.5287	0.000417614	0.00175756	downregulated	2	OVCH1;	"proteolysis ; GO:0006508 | inferred from electronic annotation with InterPro:IPR001254, InterPro:IPR001314"	serine-type endopeptidase activity ; GO:0004252 | NOT inferred from key residues	-
FBgn0040705	ND-B8	2681.21	-1.83133	0.117228	-15.622	5.15623e-55	6.00025e-53	downregulated	17	NDUFA2;	"mitochondrial electron transport, NADH to ubiquinone ; GO:0006120 | inferred from sequence or structural similarity with UniProtKB:O43678"	NADH dehydrogenase activity ; GO:0003954 | inferred from sequence or structural similarity with UniProtKB:O43678	mitochondrial respiratory chain complex I ; GO:0005747 | inferred from sequence or structural similarity with UniProtKB:O43678 <newline> mitochondrial respiratory chain complex I ; GO:0005747 | inferred from biological aspect of ancestor with PANTHER:PTN000306062
FBgn0040507	ACXD	370.243	-1.81638	0.162107	-11.2048	3.86102e-29	1.42394e-27	downregulated	5	ADCY2;ADCY4;	"cyclic nucleotide biosynthetic process ; GO:0009190 | inferred from electronic annotation with InterPro:IPR001054, InterPro:IPR018297 <newline> adenylate cyclase-activating G protein-coupled receptor signaling pathway ; GO:0007189 | inferred from biological aspect of ancestor with PANTHER:PTN002899368"	adenylate cyclase activity ; GO:0004016 | inferred from biological aspect of ancestor with PANTHER:PTN002899368 <newline> adenylate cyclase activity ; GO:0004016 | inferred from sequence model	integral component of membrane ; GO:0016021 | inferred from sequence model <newline> integral component of plasma membrane ; GO:0005887 | inferred from biological aspect of ancestor with PANTHER:PTN002899368
FBgn0265541	CR44391	45.3506	-1.80773	0.319411	-5.65959	1.51738e-08	1.27541e-07	downregulated			-	-	-
FBgn0028396	TotA	3595.16	-1.80619	0.128785	-14.0249	1.09766e-44	8.02231e-43	downregulated			response to water deprivation ; GO:0009414 | inferred from expression pattern <newline> response to UV ; GO:0009411 | inferred from direct assay <newline> response to mercury ion ; GO:0046689 | inferred from mutant phenotype <newline> response to heat ; GO:0009408 | traceable author statement <newline> cellular response to oxidative stress ; GO:0034599 | inferred from expression pattern <newline>…	-	extracellular space ; GO:0005615 | inferred from direct assay
FBgn0051875	CG31875	35.3451	-1.80404	0.33279	-5.42095	5.92819e-08	4.61698e-07	downregulated	4	RCOR1;	-	DNA-binding transcription factor activity ; GO:0003700 | inferred from biological aspect of ancestor with PANTHER:PTN001043031 <newline> transcription corepressor activity ; GO:0003714 | inferred from biological aspect of ancestor with PANTHER:PTN000412750 <newline> transcription regulatory region DNA binding ; GO:0044212 | inferred from biological aspect of ancestor with PANTHER:PTN001043031 <ne…	transcriptional repressor complex ; GO:0017053 | inferred from biological aspect of ancestor with PANTHER:PTN000412750 <newline> nucleus ; GO:0005634 | inferred from biological aspect of ancestor with PANTHER:PTN001043031 <newline> transcription factor complex ; GO:0005667 | inferred from biological aspect of ancestor with PANTHER:PTN001043031
FBgn0033274	CG14757	4829.3	-1.79836	0.0580533	-30.9778	1.0732e-210	4.2879e-207	downregulated	17	SDHAF2;	"mitochondrial electron transport, succinate to ubiquinone ; GO:0006121 | inferred from biological aspect of ancestor with PANTHER:PTN000279729 <newline> protein-FAD linkage ; GO:0018293 | inferred from biological aspect of ancestor with PANTHER:PTN000279729 <newline> copper ion homeostasis ; GO:0055070 | inferred from expression pattern <newline> mitochondrial electron transport, succinate to ub…	copper ion binding ; GO:0005507 | inferred from sequence model	mitochondrion ; GO:0005739 | inferred from sequence or structural similarity with UniProtKB:Q9NX18 <newline> mitochondrion ; GO:0005739 | inferred from biological aspect of ancestor with PANTHER:PTN000279729
FBgn0038387	blp	1761.68	-1.79125	0.0848002	-21.1232	4.8682e-99	2.16114e-96	downregulated	15	PAM16;	instar larval development ; GO:0002168 | inferred from mutant phenotype <newline> protein import into mitochondrial matrix ; GO:0030150 | inferred from biological aspect of ancestor with PANTHER:PTN000273250	-	TIM23 mitochondrial import inner membrane translocase complex ; GO:0005744 | inferred from biological aspect of ancestor with PANTHER:PTN000273250
FBgn0265348	lncRNA:CR44302	12.5555	-1.78775	0.514913	-3.47195	0.000516696	0.00212749	downregulated			-	-	-
FBgn0265380	asRNA:CR44321	132.035	-1.77289	0.176195	-10.0621	8.12678e-24	2.20879e-22	downregulated			-	-	-
FBgn0010352	Nc73EF	88301.9	-1.76959	0.0637438	-27.7611	1.2815e-169	1.536e-166	downregulated	17	OGDH;	tricarboxylic acid cycle ; GO:0006099 | inferred from sequence or structural similarity with UniProtKB:Q02218 <newline> tricarboxylic acid cycle ; GO:0006099 | inferred from biological aspect of ancestor with PANTHER:PTN000568360	thiamine pyrophosphate binding ; GO:0030976 | inferred from electronic annotation with InterPro:IPR011603 <newline> oxoglutarate dehydrogenase (succinyl-transferring) activity ; GO:0004591 | inferred from sequence or structural similarity with UniProtKB:Q02218 <newline> oxoglutarate dehydrogenase (succinyl-transferring) activity ; GO:0004591 | inferred from biological aspect of ancestor with PANT…	mitochondrial oxoglutarate dehydrogenase complex ; GO:0009353 | inferred from sequence or structural similarity with UniProtKB:Q02218 <newline> oxoglutarate dehydrogenase complex ; GO:0045252 | inferred from biological aspect of ancestor with PANTHER:PTN000568360 <newline> mitochondrion ; GO:0005739 | inferred from biological aspect of ancestor with PANTHER:PTN000568260
FBgn0031490	CG17264	89.4187	-1.76905	0.206868	-8.5516	1.21395e-17	2.22484e-16	downregulated			-	-	-
FBgn0038294	Mf	176548	-1.7611	0.0746903	-23.5786	6.385e-123	4.5018e-120	downregulated			-	-	A band ; GO:0031672 | inferred from direct assay <newline> striated muscle myosin thick filament ; GO:0005863 | inferred from high throughput direct assay
FBgn0013679	mt:ND1	170595	-1.75261	0.184779	-9.48492	2.42561e-21	5.55896e-20	downregulated	13	ND1;	aerobic respiration ; GO:0009060 | inferred from biological aspect of ancestor with PANTHER:PTN000153359	NADH dehydrogenase activity ; GO:0003954 | contributes_to inferred from biological aspect of ancestor with PANTHER:PTN000153359	mitochondrial respiratory chain complex I ; GO:0005747 | inferred from biological aspect of ancestor with PANTHER:PTN000153361
FBgn0030743	CG9921	4683.5	-1.74241	0.0614787	-28.3417	1.0607e-176	1.5892e-173	downregulated	14	HIGD2A;	-	-	-
FBgn0034328	Bom23	631.404	-1.74188	0.168416	-10.3427	4.51587e-25	1.30427e-23	downregulated			response to bacterium ; GO:0009617 | inferred from high throughput expression pattern <newline> defense response to Gram-positive bacterium ; GO:0050830 | inferred from expression pattern <newline> antibacterial humoral response ; GO:0019731 | inferred from direct assay	molecular_function ; GO:0003674 | no biological data available	extracellular region ; GO:0005576 | inferred from direct assay
FBgn0262887	lncRNA:CR43242	138.626	-1.73619	0.180695	-9.60843	7.36665e-22	1.73812e-20	downregulated			-	-	-
FBgn0036836	CG11619	785.712	-1.72686	0.159702	-10.813	2.98768e-27	9.91976e-26	downregulated	9	GPCPD1;	glycerophospholipid catabolic process ; GO:0046475 | inferred from biological aspect of ancestor with PANTHER:PTN000539050	starch binding ; GO:2001070 | inferred from electronic annotation with InterPro:IPR002044 <newline> glycerophosphocholine phosphodiesterase activity ; GO:0047389 | inferred from biological aspect of ancestor with PANTHER:PTN001120996	-
FBgn0267461	lncRNA:CR45811	55.9032	-1.7175	0.253303	-6.7804	1.19843e-11	1.34246e-10	downregulated			-	-	-
FBgn0028494	CG6424	393.896	-1.70664	0.16218	-10.5231	6.76066e-26	2.09388e-24	downregulated	10	FAM13A;	biological_process ; GO:0008150 | no biological data available	molecular_function ; GO:0003674 | no biological data available	cellular_component ; GO:0005575 | no biological data available
FBgn0259239	CG42337	866.399	-1.7063	0.14519	-11.7522	6.88212e-32	2.93556e-30	downregulated	1	ARID3A;ARID4A;ARID3B;ARID5A;ARID4B;ARID5B;ARID3C;ARID2;	-	-	-
FBgn0039461	CG5500	992.876	-1.70606	0.0844087	-20.2119	7.69915e-91	2.71418e-88	downregulated	12	OXLD1;	-	-	-
FBgn0051755	SoYb	68.4665	-1.69328	0.209793	-8.0712	6.96102e-16	1.1051e-14	downregulated	2	DDX46;	"germ-line stem cell division ; GO:0042078 | inferred from biological aspect of ancestor with PANTHER:PTN001476977 <newline> negative regulation of transposition, RNA-mediated ; GO:0010526 | inferred from biological aspect of ancestor with PANTHER:PTN001476977 <newline> negative regulation of transposition, RNA-mediated ; GO:0010526 | inferred from genetic interaction with BoYb"	-	Yb body ; GO:0070725 | inferred from direct assay
FBgn0032260	CG13144	485.082	-1.68376	0.127002	-13.2577	4.06956e-40	2.47603e-38	downregulated			-	-	-
FBgn0263027	CG43322	340.529	-1.67494	0.105771	-15.8356	1.76797e-56	2.09811e-54	downregulated	15	DNAJC28;	"Golgi organization ; GO:0007030 | inferred from biological aspect of ancestor with PANTHER:PTN000613642 <newline> Golgi vesicle prefusion complex stabilization ; GO:0048213 | inferred from biological aspect of ancestor with PANTHER:PTN000613642 <newline> retrograde vesicle-mediated transport, Golgi to endoplasmic reticulum ; GO:0006890 | inferred from biological aspect of ancestor with PANTHER:P…	molecular_function ; GO:0003674 | no biological data available	Golgi transport complex ; GO:0017119 | inferred from biological aspect of ancestor with PANTHER:PTN000613642
FBgn0031935	CG13793	129.347	-1.66466	0.184011	-9.04649	1.47638e-19	3.08291e-18	downregulated	3	SLC6A1;SLC6A6;SLC6A8;SLC6A11;SLC6A12;SLC6A13;	neurotransmitter transport ; GO:0006836 | inferred from sequence or structural similarity with DAT <newline> neurotransmitter transport ; GO:0006836 | inferred from sequence model	neurotransmitter transmembrane transporter activity ; GO:0005326 | inferred from sequence or structural similarity with DAT <newline> neurotransmitter:sodium symporter activity ; GO:0005328 | inferred from sequence model <newline> neurotransmitter:sodium symporter activity ; GO:0005328 | inferred from electronic annotation with InterPro:IPR037272	integral component of membrane ; GO:0016021 | inferred from sequence model <newline> integral component of membrane ; GO:0016021 | inferred from electronic annotation with InterPro:IPR000175 <newline> plasma membrane ; GO:0005886 | inferred from biological aspect of ancestor with PANTHER:PTN000177662
FBgn0029720	CG3009	662.031	-1.65859	0.11208	-14.7982	1.50361e-49	1.32517e-47	downregulated	8	PLA2G3;	arachidonic acid secretion ; GO:0050482 | inferred from electronic annotation with InterPro:IPR016090 <newline> phospholipid metabolic process ; GO:0006644 | inferred from electronic annotation with InterPro:IPR016090	calcium-dependent phospholipase A2 activity ; GO:0047498 | inferred from biological aspect of ancestor with PANTHER:PTN000956767	-
FBgn0263608	l(3)72Dr	82.3638	-1.6508	0.188615	-8.75221	2.09222e-18	4.02526e-17	downregulated	12	GGH;	tetrahydrofolylpolyglutamate metabolic process ; GO:0046900 | inferred from biological aspect of ancestor with PANTHER:PTN000140059	gamma-glutamyl-peptidase activity ; GO:0034722 | inferred from biological aspect of ancestor with PANTHER:PTN000140059	vacuole ; GO:0005773 | inferred from biological aspect of ancestor with PANTHER:PTN000140059
FBgn0038311	CG14864	93.4095	-1.64267	0.203237	-8.08255	6.34259e-16	1.01363e-14	downregulated			-	-	-
FBgn0263747	CG43672	38.275	-1.63977	0.28505	-5.75256	8.79037e-09	7.55279e-08	downregulated	5	ABCA3;	transmembrane transport ; GO:0055085 | inferred from electronic annotation with InterPro:IPR026082 <newline> lipid transport ; GO:0006869 | inferred from biological aspect of ancestor with PANTHER:PTN000442469	ATP binding ; GO:0005524 | inferred from electronic annotation with InterPro:IPR003439 <newline> ATPase-coupled transmembrane transporter activity ; GO:0042626 | inferred from sequence or structural similarity with UniProtKB:O94911 <newline> lipid transporter activity ; GO:0005319 | inferred from biological aspect of ancestor with PANTHER:PTN000442469 <newline> ATPase-coupled transmembrane transp…	intracellular membrane-bounded organelle ; GO:0043231 | inferred from biological aspect of ancestor with PANTHER:PTN000442469 <newline> integral component of membrane ; GO:0016021 | inferred from sequence or structural similarity with UniProtKB:Q9BZC7
FBgn0034183	SmydA-6	166.286	-1.63936	0.248067	-6.60855	3.88114e-11	4.15723e-10	downregulated	4	SMYD3;	negative regulation of gene expression ; GO:0010629 | inferred from sequence or structural similarity with Smyd4-2	histone deacetylase binding ; GO:0042826 | inferred from sequence or structural similarity with Smyd4-2	-
FBgn0039051	CG17109	110.062	-1.6292	0.202681	-8.03822	9.11542e-16	1.43571e-14	downregulated	15	ACY1;	cellular amino acid metabolic process ; GO:0006520 | inferred from electronic annotation with InterPro:IPR010159	aminoacylase activity ; GO:0004046 | inferred from biological aspect of ancestor with PANTHER:PTN000110477	cytoplasm ; GO:0005737 | inferred from electronic annotation with InterPro:IPR010159
FBgn0259112	asRNA:CR42254	153.931	-1.58183	0.15653	-10.1056	5.21742e-24	1.43431e-22	downregulated			-	-	-
FBgn0036862	Gbs-76A	31278.4	-1.57495	0.0976433	-16.1296	1.58115e-58	2.1294e-56	downregulated	10	PPP1R3D;	-	protein phosphatase 1 binding ; GO:0008157 | inferred from physical interaction with flw inferred from physical interaction with Pp1-13C inferred from physical interaction with Pp1Î±-96A inferred from physical interaction with Pp1-87B	-
FBgn0015036	Cyp4ae1	151.777	-1.55933	0.159391	-9.78303	1.33164e-22	3.29774e-21	downregulated	8	CYP4V2;	"oxidation-reduction process ; GO:0055114 | inferred from electronic annotation with InterPro:IPR001128, InterPro:IPR002401, InterPro:IPR017972"	"oxidoreductase activity, acting on paired donors, with incorporation or reduction of molecular oxygen ; GO:0016705 | inferred from electronic annotation with InterPro:IPR001128, InterPro:IPR002401, InterPro:IPR017972 <newline> heme binding ; GO:0020037 | inferred from electronic annotation with InterPro:IPR001128, InterPro:IPR002401 <newline> iron ion binding ; GO:0005506 | inferred from electro…	-
FBgn0050395	CG30395	30.4478	-1.55582	0.299314	-5.19794	2.01504e-07	1.46517e-06	downregulated			multicellular organism reproduction ; GO:0032504 | inferred from high throughput expression pattern	molecular_function ; GO:0003674 | no biological data available	extracellular space ; GO:0005615 | inferred from high throughput direct assay
FBgn0000114	bru1	5344.17	-1.55364	0.175785	-8.83831	9.71778e-19	1.9189e-17	downregulated	15	CELF1;	"negative regulation of translation ; GO:0017148 | inferred from mutant phenotype <newline> female germ-line stem cell population maintenance ; GO:0036099 | inferred from genetic interaction with enok <newline> regulation of alternative mRNA splicing, via spliceosome ; GO:0000381 | inferred from mutant phenotype <newline> regulation of myofibril size ; GO:0014881 | inferred from mutant phenotype …	protein binding ; GO:0005515 | inferred from physical interaction with apt <newline> mRNA binding ; GO:0003729 | traceable author statement <newline> mRNA 3'-UTR binding ; GO:0003730 | inferred from direct assay <newline> mRNA binding ; GO:0003729 | inferred from biological aspect of ancestor with PANTHER:PTN000609546 <newline> mRNA binding ; GO:0003729 | non-traceable author statement <newline> …	nuclear body ; GO:0016604 | inferred from direct assay <newline> ribonucleoprotein complex ; GO:1990904 | inferred from biological aspect of ancestor with PANTHER:PTN002768817 <newline> nucleus ; GO:0005634 | inferred by curator from GO:0000381 <newline> nucleus ; GO:0005634 | inferred from direct assay <newline> nucleus ; GO:0005634 | inferred from genetic interaction with sbr <newline> cytoplas…
FBgn0263219	Dscam4	674.474	-1.53585	0.103456	-14.8454	7.44595e-50	6.76115e-48	downregulated	15	DSCAM;	cell adhesion ; GO:0007155 | inferred from sequence or structural similarity with Dscam2 <newline> dendrite self-avoidance ; GO:0070593 | inferred from biological aspect of ancestor with PANTHER:PTN001296633 <newline> homophilic cell adhesion via plasma membrane adhesion molecules ; GO:0007156 | inferred from biological aspect of ancestor with PANTHER:PTN001296633 <newline> axon guidance ; GO:000…	identical protein binding ; GO:0042802 | inferred from sequence or structural similarity with Dscam2 <newline> cell-cell adhesion mediator activity ; GO:0098632 | inferred from biological aspect of ancestor with PANTHER:PTN001296633	axon ; GO:0030424 | inferred from biological aspect of ancestor with PANTHER:PTN001296633 <newline> integral component of plasma membrane ; GO:0005887 | inferred from sequence model <newline> plasma membrane ; GO:0005886 | inferred from biological aspect of ancestor with PANTHER:PTN001296633
FBgn0039428	CG14237	11.6812	-1.53022	0.461916	-3.31276	0.000923789	0.00360669	downregulated			-	-	-
FBgn0267730	lncRNA:CR46061	13.7455	-1.52863	0.436413	-3.50272	0.000460526	0.00191995	downregulated			-	-	-
FBgn0266396	lncRNA:CR45036	13.533	-1.5266	0.491562	-3.10561	0.00189889	0.00684927	downregulated			-	-	-
FBgn0267693	asRNA:CR46029	82.4019	-1.52452	0.186237	-8.18592	2.70237e-16	4.44316e-15	downregulated			-	-	-
FBgn0039139	Mettl3	215.476	-1.51271	0.121223	-12.4787	9.75516e-36	4.97992e-34	downregulated	16	METTL3;	"dosage compensation ; GO:0007549 | inferred from mutant phenotype inferred from genetic interaction with Sxl <newline> mRNA splicing, via spliceosome ; GO:0000398 | inferred from biological aspect of ancestor with PANTHER:PTN000981980 <newline> ovarian follicle cell development ; GO:0030707 | inferred from mutant phenotype <newline> sex determination ; GO:0007530 | inferred from genetic interact…	mRNA (N6-adenosine)-methyltransferase activity ; GO:0001734 | inferred from mutant phenotype <newline> mRNA (N6-adenosine)-methyltransferase activity ; GO:0001734 | inferred from sequence or structural similarity with UniProtKB:Q86U44 <newline> mRNA (2'-O-methyladenosine-N6-)-methyltransferase activity ; GO:0016422 | inferred from electronic annotation with InterPro:IPR025848	RNA N6-methyladenosine methyltransferase complex ; GO:0036396 | inferred from biological aspect of ancestor with PANTHER:PTN000302828 <newline> nucleus ; GO:0005634 | inferred from direct assay <newline> nucleus ; GO:0005634 | inferred from biological aspect of ancestor with PANTHER:PTN000302827 <newline> RNA N6-methyladenosine methyltransferase complex ; GO:0036396 | inferred from direct assay <…
FBgn0039429	CG14238	83.0643	-1.51189	0.189944	-7.95962	1.72565e-15	2.67231e-14	downregulated	14	TMEM26;	-	-	-
FBgn0037065	CG12974	13.9597	-1.5092	0.469851	-3.21208	0.00131778	0.00495761	downregulated			-	-	-
FBgn0013685	mt:ND6	717.898	-1.50214	0.33431	-4.49326	7.01412e-06	4.04772e-05	downregulated	1	ND6;	oxidation-reduction process ; GO:0055114 | inferred from electronic annotation with InterPro:IPR001457	NADH dehydrogenase (ubiquinone) activity ; GO:0008137 | inferred from electronic annotation with InterPro:IPR001457	-
FBgn0034506	CG13870	15.1981	-1.49747	0.463314	-3.23208	0.00122893	0.00465696	downregulated			biological_process ; GO:0008150 | no biological data available	molecular_function ; GO:0003674 | no biological data available	cellular_component ; GO:0005575 | no biological data available
FBgn0050466	CG30466	244.995	-1.48923	0.129206	-11.526	9.75688e-31	3.87238e-29	downregulated			SCF-dependent proteasomal ubiquitin-dependent protein catabolic process ; GO:0031146 | inferred from sequence model	ubiquitin-protein transferase activity ; GO:0004842 | contributes_to inferred from sequence model	SCF ubiquitin ligase complex ; GO:0019005 | inferred from sequence model
FBgn0040751	CG13018	393.466	-1.48759	0.0958115	-15.5262	2.30626e-54	2.65796e-52	downregulated	15	COA5;	mitochondrial respiratory chain complex IV assembly ; GO:0033617 | inferred from sequence or structural similarity with SGD:S000003795 <newline> mitochondrial respiratory chain complex IV assembly ; GO:0033617 | inferred from biological aspect of ancestor with PANTHER:PTN002007797	molecular_function ; GO:0003674 | no biological data available	mitochondrion ; GO:0005739 | inferred from sequence or structural similarity with SGD:S000003795
FBgn0265836	CG44625	22.5052	-1.48511	0.337306	-4.40286	1.06833e-05	5.97529e-05	downregulated			biological_process ; GO:0008150 | no biological data available	molecular_function ; GO:0003674 | no biological data available	cellular_component ; GO:0005575 | no biological data available
FBgn0050163	Cpr60D	44.8931	-1.47997	0.256537	-5.76903	7.97304e-09	6.87517e-08	downregulated			chitin-based cuticle development ; GO:0040003 | inferred from sequence model	structural constituent of cuticle ; GO:0042302 | inferred from electronic annotation with InterPro:IPR000618 <newline> structural constituent of chitin-based larval cuticle ; GO:0008010 | inferred from sequence model	chitin-based extracellular matrix ; GO:0062129 | inferred from sequence model
FBgn0033734	CG8520	3126.85	-1.47892	0.0537933	-27.4926	2.1525e-166	2.3454e-163	downregulated	16	AFG1L;	-	ATP binding ; GO:0005524 | inferred from electronic annotation with InterPro:IPR005654 <newline> ATPase activity ; GO:0016887 | inferred from biological aspect of ancestor with PANTHER:PTN000255788	mitochondrion ; GO:0005739 | inferred from biological aspect of ancestor with PANTHER:PTN000255710 <newline> cytoplasm ; GO:0005737 | inferred from biological aspect of ancestor with PANTHER:PTN000255788
FBgn0051955	CG31955	83.5849	-1.45825	0.181148	-8.05009	8.27305e-16	1.30647e-14	downregulated	1	CHTF18;	-	molecular_function ; GO:0003674 | no biological data available	cellular_component ; GO:0005575 | no biological data available
FBgn0035434	Drsl5	1677.87	-1.42969	0.167353	-8.54296	1.30828e-17	2.39406e-16	downregulated			defense response to fungus ; GO:0050832 | inferred from direct assay <newline> defense response to fungus ; GO:0050832 | inferred from sequence or structural similarity with Drs	molecular_function ; GO:0003674 | no biological data available	extracellular region ; GO:0005576 | inferred from sequence or structural similarity with Drs inferred from sequence model
FBgn0039298	to	130.721	-1.42509	0.319818	-4.45593	8.35301e-06	4.74948e-05	downregulated			mating behavior ; GO:0007617 | traceable author statement <newline> feeding behavior ; GO:0007631 | non-traceable author statement <newline> feeding behavior ; GO:0007631 | traceable author statement <newline> response to starvation ; GO:0042594 | traceable author statement <newline> rhythmic behavior ; GO:0007622 | traceable author statement <newline> circadian rhythm ; GO:0007623 | inferred fro…	molecular_function ; GO:0003674 | no biological data available	extracellular space ; GO:0005615 | inferred from biological aspect of ancestor with PANTHER:PTN001663160 <newline> extracellular region ; GO:0005576 | inferred from direct assay <newline> extracellular space ; GO:0005615 | inferred from direct assay
FBgn0033905	CG18324	539.917	-1.41087	0.0989491	-14.2585	3.96802e-46	3.10854e-44	downregulated	14	SLC25A34;	-	-	-
FBgn0037579	COX7AL	23.0477	-1.41027	0.369999	-3.81156	0.000138094	0.000639811	downregulated	11	COX7A1;	"mitochondrial electron transport, cytochrome c to oxygen ; GO:0006123 | inferred from sequence or structural similarity with UniProtKB:P24310 <newline> regulation of oxidative phosphorylation ; GO:0002082 | inferred from biological aspect of ancestor with PANTHER:PTN000828143 <newline> mitochondrial respirasome assembly ; GO:0097250 | inferred from biological aspect of ancestor with PANTHER:PTN0…	cytochrome-c oxidase activity ; GO:0004129 | inferred from sequence or structural similarity with UniProtKB:P24310	mitochondrial respiratory chain complex IV ; GO:0005751 | inferred from sequence or structural similarity with UniProtKB:P24310
FBgn0035040	CG4741	17.7312	-1.40916	0.421826	-3.34063	0.000835898	0.00330723	downregulated			-	-	-
FBgn0051205	CG31205	16839	-1.40603	0.124196	-11.3211	1.03166e-29	3.84023e-28	downregulated	2	PRSS45P;	"proteolysis ; GO:0006508 | inferred from electronic annotation with InterPro:IPR001254, InterPro:IPR001314, InterPro:IPR018114"	serine-type endopeptidase activity ; GO:0004252 | NOT inferred from key residues	-
FBgn0036778	Cyp312a1	15.7612	-1.39738	0.420458	-3.32347	0.000889043	0.00348808	downregulated	7	CYP4F12;	"oxidation-reduction process ; GO:0055114 | inferred from electronic annotation with InterPro:IPR001128, InterPro:IPR002403"	"oxidoreductase activity, acting on paired donors, with incorporation or reduction of molecular oxygen ; GO:0016705 | inferred from electronic annotation with InterPro:IPR001128, InterPro:IPR002403 <newline> heme binding ; GO:0020037 | inferred from electronic annotation with InterPro:IPR001128, InterPro:IPR002403 <newline> iron ion binding ; GO:0005506 | inferred from electronic annotation with …	-
FBgn0034480	CG16898	355.287	-1.39698	0.376999	-3.70553	0.000210949	0.000942039	downregulated			-	-	-
FBgn0033597	Cpr47Ea	205.945	-1.39622	0.215384	-6.48244	9.025e-11	9.38193e-10	downregulated			chitin-based cuticle development ; GO:0040003 | inferred from sequence model	structural constituent of cuticle ; GO:0042302 | inferred from electronic annotation with InterPro:IPR000618 <newline> structural constituent of chitin-based larval cuticle ; GO:0008010 | inferred from sequence model	chitin-based extracellular matrix ; GO:0062129 | inferred from sequence model
FBgn0030872	Ucp4A	2475.95	-1.39269	0.0727912	-19.1327	1.349e-81	3.59313e-79	downregulated	16	SLC25A27;	mitochondrial transport ; GO:0006839 | inferred from electronic annotation with InterPro:IPR002030 <newline> proton transmembrane transport ; GO:1902600 | inferred from sequence or structural similarity with UniProtKB:O95847 <newline> response to oxidative stress ; GO:0006979 | inferred from mutant phenotype <newline> response to cold ; GO:0009409 | inferred from biological aspect of ancestor wit…	oxidative phosphorylation uncoupler activity ; GO:0017077 | inferred from sequence or structural similarity with UniProtKB:O95847	mitochondrial inner membrane ; GO:0005743 | inferred from sequence or structural similarity with UniProtKB:O95847
FBgn0036183	CG6083	519.47	-1.38192	0.110437	-12.5132	6.32353e-36	3.29538e-34	downregulated	10	AKR1B1;AKR1B10;	"oxidation-reduction process ; GO:0055114 | inferred from electronic annotation with InterPro:IPR018170, InterPro:IPR020471 <newline> mushroom body development ; GO:0016319 | inferred from mutant phenotype"	oxidoreductase activity ; GO:0016491 | inferred from biological aspect of ancestor with PANTHER:PTN000198921 <newline> alditol:NADP+ 1-oxidoreductase activity ; GO:0004032 | inferred from sequence or structural similarity with UniProtKB:P15121 <newline> alcohol dehydrogenase (NADP+) activity ; GO:0008106 | inferred from biological aspect of ancestor with PANTHER:PTN000198921 <newline> alditol:NAD…	cytosol ; GO:0005829 | inferred from biological aspect of ancestor with PANTHER:PTN000198921
FBgn0013680	mt:ND2	2418.93	-1.37552	0.416175	-3.30515	0.00094925	0.00368807	downregulated	15	ND2;	"mitochondrial electron transport, NADH to ubiquinone ; GO:0006120 | inferred from electronic annotation with InterPro:IPR003917, InterPro:IPR010933"	"NADH dehydrogenase (ubiquinone) activity ; GO:0008137 | inferred from electronic annotation with InterPro:IPR003917, InterPro:IPR010933"	mitochondrial respiratory chain complex I ; GO:0005747 | inferred from mutant phenotype
FBgn0287216	lncRNA:CR46446	57.4592	-1.36956	0.372143	-3.68021	0.000233044	0.0010334	downregulated			-	-	-
FBgn0260766	CG42564	14.7524	-1.32724	0.41058	-3.23259	0.00122674	0.00465014	downregulated	4	CRISP1;CRISP2;CRISP3;GLIPR1;PI15;CRISPLD1;CRISPLD2;R3HDML;GLIPR1L2;GLIPR1L1;	multicellular organism reproduction ; GO:0032504 | inferred from high throughput expression pattern <newline> multicellular organism reproduction ; GO:0032504 | inferred from biological aspect of ancestor with PANTHER:PTN002232911 <newline> defense response to Gram-negative bacterium ; GO:0050829 | inferred from direct assay	molecular_function ; GO:0003674 | no biological data available	extracellular space ; GO:0005615 | inferred from sequence model <newline> extracellular space ; GO:0005615 | inferred from high throughput direct assay <newline> extracellular space ; GO:0005615 | inferred from biological aspect of ancestor with PANTHER:PTN000036124 <newline> extracellular region ; GO:0005576 | inferred from sequence model
FBgn0013673	mt:ATPase8	465.559	-1.32486	0.222805	-5.94629	2.74295e-09	2.46454e-08	downregulated			ATP synthesis coupled proton transport ; GO:0015986 | inferred from electronic annotation with InterPro:IPR001421	proton transmembrane transporter activity ; GO:0015078 | inferred from electronic annotation with InterPro:IPR001421	"mitochondrial proton-transporting ATP synthase complex, coupling factor F(o) ; GO:0000276 | inferred from electronic annotation with InterPro:IPR001421"
FBgn0267743	asRNA:CR46074	35.334	-1.31664	0.29016	-4.53764	5.68872e-06	3.32933e-05	downregulated			-	-	-
FBgn0038358	Ttc26	67.8415	-1.30114	0.196941	-6.60673	3.92893e-11	4.19717e-10	downregulated	15	TTC26;	cilium assembly ; GO:0060271 | inferred from sequence or structural similarity with MGI:MGI:2444853 <newline> intraciliary anterograde transport ; GO:0035720 | inferred from biological aspect of ancestor with PANTHER:PTN000381369 <newline> cilium assembly ; GO:0060271 | inferred from sequence model <newline> intraciliary transport involved in cilium assembly ; GO:0035735 | inferred from biologica…	intraciliary transport particle B binding ; GO:0120170 | inferred from biological aspect of ancestor with PANTHER:PTN000381369	ciliary base ; GO:0097546 | inferred from biological aspect of ancestor with PANTHER:PTN000381369 <newline> ciliary basal body ; GO:0036064 | inferred from biological aspect of ancestor with PANTHER:PTN000381369 <newline> cilium ; GO:0005929 | inferred from sequence or structural similarity with MGI:MGI:2444853 <newline> intraciliary transport particle B ; GO:0030992 | inferred from sequence or s…
FBgn0033303	Cyp6a15Psi	28.4822	-1.29882	0.315708	-4.11399	3.88874e-05	0.000200647	downregulated			-	-	-
FBgn0265699	lncRNA:CR44506	54.4667	-1.29767	0.237972	-5.45301	4.95232e-08	3.89491e-07	downregulated			-	-	-
FBgn0039411	dysf	449.094	-1.29086	0.108939	-11.8494	2.16756e-32	9.4819e-31	downregulated	13	NPAS4;	"regulation of transcription, DNA-templated ; GO:0006355 | inferred from sequence or structural similarity with ss <newline> positive regulation of transcription by RNA polymerase II ; GO:0045944 | inferred from direct assay <newline> regulation of transcription by RNA polymerase II ; GO:0006357 | inferred from biological aspect of ancestor with PANTHER:PTN000548738 <newline> imaginal disc-derive…	"protein heterodimerization activity ; GO:0046982 | traceable author statement <newline> DNA-binding transcription factor activity ; GO:0003700 | inferred from sequence or structural similarity with ss <newline> protein heterodimerization activity ; GO:0046982 | inferred from physical interaction with tgo <newline> DNA-binding transcription factor activity, RNA polymerase II-specific ; GO:0000981…	"nucleus ; GO:0005634 | inferred from direct assay <newline> nucleus ; GO:0005634 | inferred by curator from GO:0003700,GO:0043565 <newline> protein-containing complex ; GO:0032991 | inferred from physical interaction with tgo <newline> nucleus ; GO:0005634 | inferred by curator from GO:0003700 <newline> nucleus ; GO:0005634 | inferred from biological aspect of ancestor with PANTHER:PTN000548738"
FBgn0002036	CG10561	2614.19	-1.29049	0.0554228	-23.2844	6.3758e-120	4.2456e-117	downregulated	7	PAOX;	"oxidation-reduction process ; GO:0055114 | inferred from electronic annotation with InterPro:IPR002937, InterPro:IPR023753"	oxidoreductase activity ; GO:0016491 | inferred from biological aspect of ancestor with PANTHER:PTN000743742 <newline> polyamine oxidase activity ; GO:0046592 | inferred from biological aspect of ancestor with PANTHER:PTN000077987	cytoplasm ; GO:0005737 | inferred from direct assay
FBgn0016054	phr6-4	67.553	-1.28939	0.272843	-4.72578	2.29235e-06	1.43629e-05	downregulated	11	CRY1;CRY2;	-	deoxyribodipyrimidine photo-lyase activity ; GO:0003904 | inferred from sequence or structural similarity with UniProtKB:P05066	-
FBgn0044810	TotX	1732.57	-1.28518	0.282203	-4.55411	5.26089e-06	3.09406e-05	downregulated			cellular response to oxidative stress ; GO:0034599 | inferred from expression pattern <newline> cellular response to heat ; GO:0034605 | inferred from expression pattern <newline> response to bacterium ; GO:0009617 | inferred from expression pattern <newline> response to oxidative stress ; GO:0006979 | inferred from direct assay <newline> response to heat ; GO:0009408 | inferred from direct assay	-	extracellular space ; GO:0005615 | inferred from sequence or structural similarity with TotA <newline> extracellular region ; GO:0005576 | inferred from sequence model
FBgn0032900	CG14401	1471.87	-1.2849	0.0896775	-14.328	1.46267e-46	1.18456e-44	downregulated			-	-	-
FBgn0039742	CG15528	800.278	-1.2831	0.147001	-8.72849	2.58095e-18	4.93386e-17	downregulated	14	DUSP14;	protein dephosphorylation ; GO:0006470 | inferred from electronic annotation with InterPro:IPR020422	"protein tyrosine phosphatase activity ; GO:0004725 | inferred from electronic annotation with InterPro:IPR016130 <newline> protein tyrosine/serine/threonine phosphatase activity ; GO:0008138 | inferred from electronic annotation with InterPro:IPR000340, InterPro:IPR020422"	cellular_component ; GO:0005575 | no biological data available
FBgn0011576	Cyp4d2	1906.88	-1.2805	0.0911168	-14.0534	7.34315e-45	5.3997e-43	downregulated	9	CYP4V2;	"oxidation-reduction process ; GO:0055114 | inferred from electronic annotation with InterPro:IPR001128, InterPro:IPR002401, InterPro:IPR017972"	"oxidoreductase activity, acting on paired donors, with incorporation or reduction of molecular oxygen ; GO:0016705 | inferred from electronic annotation with InterPro:IPR001128, InterPro:IPR002401, InterPro:IPR017972 <newline> heme binding ; GO:0020037 | inferred from electronic annotation with InterPro:IPR001128, InterPro:IPR002401 <newline> iron ion binding ; GO:0005506 | inferred from electro…	-
FBgn0266204	lncRNA:CR44899	17.891	-1.27398	0.368535	-3.45687	0.000546497	0.00224249	downregulated			-	-	-
FBgn0267455	lncRNA:CR45805	21.0932	-1.27222	0.346197	-3.67484	0.000238002	0.00105421	downregulated			-	-	-
FBgn0029712	CG15912	192.85	-1.26783	0.128549	-9.86261	6.04554e-23	1.53521e-21	downregulated	17	HDHD3;	-	hydrolase activity ; GO:0016787 | inferred from electronic annotation with InterPro:IPR006439	-
FBgn0054054	CG34054	124.064	-1.26165	0.208776	-6.04308	1.51196e-09	1.39189e-08	downregulated			biological_process ; GO:0008150 | no biological data available	molecular_function ; GO:0003674 | no biological data available	cellular_component ; GO:0005575 | no biological data available
FBgn0016974	swaPsi	21.8341	-1.25554	0.350523	-3.5819	0.000341111	0.00146386	downregulated			-	-	-
FBgn0263780	CG17684	535.881	-1.25244	0.095464	-13.1195	2.54753e-39	1.4895e-37	downregulated	11	DPP6;DPP10;	"proteolysis ; GO:0006508 | inferred from electronic annotation with InterPro:IPR001375, InterPro:IPR002469"	serine-type peptidase activity ; GO:0008236 | inferred from electronic annotation with InterPro:IPR001375	-
FBgn0033523	CG12895	684.206	-1.25072	0.0872238	-14.3392	1.24539e-46	1.02241e-44	downregulated	17	SDHAF2;	"protein-FAD linkage ; GO:0018293 | inferred from biological aspect of ancestor with PANTHER:PTN000279729 <newline> protein-FAD linkage ; GO:0018293 | inferred from sequence or structural similarity with UniProtKB:Q9NX18 <newline> tricarboxylic acid cycle ; GO:0006099 | inferred from biological aspect of ancestor with PANTHER:PTN000279729 <newline> mitochondrial electron transport, succinate to u…	molecular_function ; GO:0003674 | no biological data available	mitochondrion ; GO:0005739 | inferred from biological aspect of ancestor with PANTHER:PTN000279729 <newline> mitochondrion ; GO:0005739 | inferred from sequence or structural similarity with UniProtKB:Q9NX18
FBgn0044812	TotC	388.647	-1.24306	0.239293	-5.19472	2.05034e-07	1.48671e-06	downregulated			cellular response to heat ; GO:0034605 | inferred from expression pattern <newline> response to heat ; GO:0009408 | inferred from direct assay <newline> response to bacterium ; GO:0009617 | inferred from expression pattern <newline> cellular response to UV ; GO:0034644 | inferred from expression pattern <newline> response to UV ; GO:0009411 | inferred from direct assay <newline> response to oxida…	-	extracellular region ; GO:0005576 | inferred from sequence model <newline> extracellular space ; GO:0005615 | inferred from sequence or structural similarity with TotA
FBgn0033203	CG2070	30.5008	-1.2326	0.317959	-3.87659	0.000105929	0.000503437	downregulated	13	RDH11;RDH12;	-	NADP-retinol dehydrogenase activity ; GO:0052650 | inferred from sequence or structural similarity with UniProtKB:Q8TC12	-
FBgn0053965	CG33965	110.569	-1.23255	0.365288	-3.37418	0.000740365	0.00295899	downregulated	5	RLBP1;TTPAL;CLVS2;CLVS1;	-	-	-
FBgn0031646	snsl	131.803	-1.23075	0.235051	-5.23609	1.64012e-07	1.20975e-06	downregulated			cuticle development ; GO:0042335 | inferred from mutant phenotype	molecular_function ; GO:0003674 | no biological data available	cytoplasmic vesicle ; GO:0031410 | inferred from direct assay
FBgn0000500	Dsk	29.1139	-1.23043	0.348165	-3.53404	0.000409259	0.00172664	downregulated			neuromuscular junction development ; GO:0007528 | inferred from mutant phenotype <newline> larval locomotory behavior ; GO:0008345 | inferred from direct assay inferred from mutant phenotype <newline> adult locomotory behavior ; GO:0008344 | inferred from mutant phenotype <newline> neuropeptide signaling pathway ; GO:0007218 | inferred from direct assay <newline> adult feeding behavior ; GO:00083…	neuropeptide hormone activity ; GO:0005184 | non-traceable author statement <newline> neuropeptide receptor binding ; GO:0071855 | inferred from physical interaction with CCKLR-17D1 <newline> neuropeptide hormone activity ; GO:0005184 | inferred from direct assay	extracellular space ; GO:0005615 | inferred by curator from GO:0005184
FBgn0052112	CG32112	1043.66	-1.22724	0.0854646	-14.3596	9.27238e-47	7.66474e-45	downregulated	16	ABHD18;	-	-	-
FBgn0084049	CR41440	31.2849	-1.22111	0.308109	-3.96323	7.39427e-05	0.000362337	downregulated			-	-	-
FBgn0030156	CG15247	1247.21	-1.21791	0.068485	-17.7836	9.46209e-71	1.8002e-68	downregulated			biological_process ; GO:0008150 | no biological data available	molecular_function ; GO:0003674 | no biological data available	cellular_component ; GO:0005575 | no biological data available
FBgn0265044	lncRNA:CR44161	20.133	-1.21764	0.3533	-3.44646	0.000567975	0.00232346	downregulated			-	-	-
FBgn0284257	Ttd14	13758.5	-1.21698	0.082548	-14.7427	3.42579e-49	2.95407e-47	downregulated			cellular response to light stimulus ; GO:0071482 | inferred from mutant phenotype <newline> positive regulation of intracellular protein transport ; GO:0090316 | inferred from mutant phenotype <newline> photoreceptor cell maintenance ; GO:0045494 | inferred from mutant phenotype <newline> photoreceptor cell maintenance ; GO:0045494 | inferred from biological aspect of ancestor with PANTHER:PTN002…	phosphatidic acid binding ; GO:0070300 | inferred from direct assay <newline> GTP binding ; GO:0005525 | inferred from direct assay <newline> phosphatidylinositol binding ; GO:0035091 | inferred from biological aspect of ancestor with PANTHER:PTN002167550 <newline> phosphatidylinositol binding ; GO:0035091 | inferred from direct assay <newline> phosphatidic acid binding ; GO:0070300 | inferred fr…	cytosol ; GO:0005829 | inferred from direct assay
FBgn0052647	CG32647	6728.71	-1.19906	0.0901884	-13.295	2.47452e-40	1.53677e-38	downregulated	4	DGCR2;	biological_process ; GO:0008150 | no biological data available	molecular_function ; GO:0003674 | no biological data available	cellular_component ; GO:0005575 | no biological data available
FBgn0039336	CG4553	303.196	-1.19805	0.109824	-10.9088	1.04608e-27	3.55194e-26	downregulated	7	NGRN;	-	-	nucleus ; GO:0005634 | inferred from biological aspect of ancestor with PANTHER:PTN000336535
FBgn0034095	CG15701	169.261	-1.19453	0.140904	-8.4776	2.29886e-17	4.11871e-16	downregulated	8	DYNC2I1;	"microtubule-based movement ; GO:0007018 | inferred from biological aspect of ancestor with PANTHER:PTN000277823 <newline> positive regulation of ATP-dependent microtubule motor activity, plus-end-directed ; GO:2000582 | inferred from biological aspect of ancestor with PANTHER:PTN000277824"	"dynein heavy chain binding ; GO:0045504 | inferred from biological aspect of ancestor with PANTHER:PTN000277823 <newline> ATP-dependent microtubule motor activity, plus-end-directed ; GO:0008574 | contributes_to inferred from biological aspect of ancestor with PANTHER:PTN000277823 <newline> dynein light chain binding ; GO:0045503 | inferred from biological aspect of ancestor with PANTHER:PTN0002…	cytoplasmic dynein complex ; GO:0005868 | inferred from biological aspect of ancestor with PANTHER:PTN000277824
FBgn0013684	mt:ND5	155614	-1.17194	0.366902	-3.19416	0.00140236	0.00524617	downregulated	13	ND5;	"ATP synthesis coupled electron transport ; GO:0042773 | inferred from electronic annotation with InterPro:IPR010934, InterPro:IPR018393"	"NADH dehydrogenase (ubiquinone) activity ; GO:0008137 | inferred from electronic annotation with InterPro:IPR010934, InterPro:IPR018393"	-
FBgn0261439	SdhA	38416.6	-1.1698	0.0545448	-21.4467	4.9074e-102	2.4508e-99	downregulated	17	SDHA;	"mitochondrial electron transport, succinate to ubiquinone ; GO:0006121 | inferred from biological aspect of ancestor with PANTHER:PTN000180258 <newline> tricarboxylic acid cycle ; GO:0006099 | inferred from sequence or structural similarity with UniProtKB:P31040 <newline> electron transport chain ; GO:0022900 | inferred from mutant phenotype"	flavin adenine dinucleotide binding ; GO:0050660 | inferred from biological aspect of ancestor with PANTHER:PTN000180228 <newline> succinate dehydrogenase (ubiquinone) activity ; GO:0008177 | inferred from sequence or structural similarity with UniProtKB:P31040 <newline> succinate dehydrogenase (ubiquinone) activity ; GO:0008177 | inferred from biological aspect of ancestor with PANTHER:PTN000180…	"mitochondrial respiratory chain complex II, succinate dehydrogenase complex (ubiquinone) ; GO:0005749 | inferred from biological aspect of ancestor with PANTHER:PTN000180258 <newline> mitochondrial respiratory chain complex II, succinate dehydrogenase complex (ubiquinone) ; GO:0005749 | inferred from sequence or structural similarity with UniProtKB:P31040 <newline> mitochondrion ; GO:0005739 | i…
FBgn0004876	cdi	2750.92	-1.15818	0.0850941	-13.6106	3.46456e-42	2.30701e-40	downregulated	12	TESK2;	"actin cytoskeleton organization ; GO:0030036 | inferred from biological aspect of ancestor with PANTHER:PTN001510238 <newline> actin filament organization ; GO:0007015 | inferred from mutant phenotype <newline> negative regulation of sevenless signaling pathway ; GO:0045873 | inferred from genetic interaction with boss inferred from genetic interaction with sev <newline> protein phosphorylation …	"ATP binding ; GO:0005524 | inferred from electronic annotation with InterPro:IPR000719, InterPro:IPR017441 <newline> protein serine/threonine kinase activity ; GO:0004674 | inferred from biological aspect of ancestor with PANTHER:PTN001510238"	apical part of cell ; GO:0045177 | inferred from direct assay <newline> cytosol ; GO:0005829 | inferred from direct assay <newline> nucleus ; GO:0005634 | inferred from biological aspect of ancestor with PANTHER:PTN001510238 <newline> cytoplasm ; GO:0005737 | inferred from biological aspect of ancestor with PANTHER:PTN001510238
FBgn0038034	Cyp9f3	210.184	-1.1513	0.127293	-9.04443	1.5045e-19	3.13616e-18	downregulated	9	CYP3A5;	"oxidation-reduction process ; GO:0055114 | inferred from electronic annotation with InterPro:IPR001128, InterPro:IPR002402, InterPro:IPR036396"	"heme binding ; GO:0020037 | inferred from electronic annotation with InterPro:IPR001128, InterPro:IPR002402, InterPro:IPR036396 <newline> oxidoreductase activity, acting on paired donors, with incorporation or reduction of molecular oxygen ; GO:0016705 | inferred from electronic annotation with InterPro:IPR001128, InterPro:IPR036396 <newline> iron ion binding ; GO:0005506 | inferred from electro…	-
FBgn0053914	CG33914	29.827	-1.14892	0.331554	-3.46526	0.000529716	0.00217885	downregulated			biological_process ; GO:0008150 | no biological data available	molecular_function ; GO:0003674 | no biological data available	cellular_component ; GO:0005575 | no biological data available
FBgn0040096	lectin-33A	74.0133	-1.14798	0.323379	-3.54994	0.000385313	0.00163598	downregulated	6	CLEC4M;	-	galactose binding ; GO:0005534 | inferred from sequence or structural similarity <newline> carbohydrate binding ; GO:0030246 | inferred from sequence or structural similarity with Lectin-galC1	-
FBgn0033769	CG8768	1478.14	-1.14382	0.151225	-7.56367	3.91843e-14	5.40464e-13	downregulated	16	SDR39U1;	-	coenzyme binding ; GO:0050662 | inferred from electronic annotation with InterPro:IPR001509 <newline> catalytic activity ; GO:0003824 | inferred from electronic annotation with InterPro:IPR001509	-
FBgn0013678	mt:Cyt-b	640599	-1.13925	0.277117	-4.11107	3.93822e-05	0.000202938	downregulated	13	CYTB;	"spermatogenesis ; GO:0007283 | inferred from mutant phenotype <newline> mitochondrial electron transport, ubiquinol to cytochrome c ; GO:0006122 | inferred from electronic annotation with InterPro:IPR030689"	ubiquinol-cytochrome-c reductase activity ; GO:0008121 | inferred from electronic annotation with InterPro:IPR030689	chloroplast thylakoid membrane ; GO:0009535 | inferred from biological aspect of ancestor with PANTHER:PTN000444160 <newline> respiratory chain complex III ; GO:0045275 | inferred from electronic annotation with InterPro:IPR030689
FBgn0265068	asRNA:CR44179	129.965	-1.13902	0.241817	-4.71026	2.47398e-06	1.54524e-05	downregulated			-	-	-
FBgn0266691	lncRNA:CR45181	29.725	-1.13797	0.286069	-3.97794	6.95135e-05	0.000342453	downregulated			-	-	-
FBgn0037487	thw	49.3519	-1.12601	0.307826	-3.65794	0.000254255	0.00112041	downregulated			chitin metabolic process ; GO:0006030 | inferred from electronic annotation with InterPro:IPR002557	chitin binding ; GO:0008061 | inferred from electronic annotation with InterPro:IPR002557	extracellular region ; GO:0005576 | inferred from electronic annotation with InterPro:IPR002557
FBgn0259145	CG42260	326.406	-1.12058	0.179593	-6.23955	4.38825e-10	4.24174e-09	downregulated	8	CNGA2;	transmembrane transport ; GO:0055085 | inferred from electronic annotation with InterPro:IPR005821 <newline> cyclic-nucleotide-mediated signaling ; GO:0019935 | inferred from sequence or structural similarity with CngA <newline> cation transport ; GO:0006812 | inferred from sequence or structural similarity with CngA	intracellular cyclic nucleotide activated cation channel activity ; GO:0005221 | inferred from sequence or structural similarity with CngA <newline> intracellular cAMP-activated cation channel activity ; GO:0005222 | inferred from biological aspect of ancestor with PANTHER:PTN000025806 <newline> cGMP binding ; GO:0030553 | inferred from biological aspect of ancestor with PANTHER:PTN000025806 <new…	intracellular cyclic nucleotide activated cation channel complex ; GO:0017071 | inferred from sequence or structural similarity with CngA
FBgn0030981	CG14191	25.9949	-1.11218	0.354427	-3.13797	0.0017012	0.00622283	downregulated	1	HNRNPA2B1;	-	-	-
FBgn0026666	MagR	2052.85	-1.11074	0.0619434	-17.9315	6.68952e-72	1.35899e-69	downregulated	16	ISCA1;	protein maturation by iron-sulfur cluster transfer ; GO:0097428 | inferred from biological aspect of ancestor with PANTHER:PTN001601055 <newline> response to magnetism ; GO:0071000 | inferred from direct assay <newline> iron-sulfur cluster assembly ; GO:0016226 | inferred from biological aspect of ancestor with PANTHER:PTN001601055	"structural molecule activity ; GO:0005198 | inferred from electronic annotation with InterPro:IPR016092 <newline> 2 iron, 2 sulfur cluster binding ; GO:0051537 | inferred from biological aspect of ancestor with PANTHER:PTN001601055"	mitochondrion ; GO:0005739 | inferred from biological aspect of ancestor with PANTHER:PTN000007993
FBgn0265045	Strn-Mlck	50181.4	-1.10785	0.106601	-10.3926	2.68081e-25	7.87552e-24	downregulated	6	MYLK;	"protein phosphorylation ; GO:0006468 | inferred from electronic annotation with InterPro:IPR000719, InterPro:IPR002290, InterPro:IPR008271 <newline> protein phosphorylation ; GO:0006468 | inferred from sequence or structural similarity <newline> positive regulation of microfilament motor activity ; GO:0120081 | inferred from genetic interaction with yki"	"ATP binding ; GO:0005524 | inferred from electronic annotation with InterPro:IPR000719, InterPro:IPR002290, InterPro:IPR017441 <newline> calmodulin-dependent protein kinase activity ; GO:0004683 | inferred from direct assay <newline> myosin light chain kinase activity ; GO:0004687 | inferred from sequence or structural similarity inferred from direct assay <newline> structural constituent of cyt…	-
FBgn0013675	mt:CoII	254125	-1.10734	0.124279	-8.91012	5.09787e-19	1.02694e-17	downregulated	15	COX2;	ATP synthesis coupled electron transport ; GO:0042773 | inferred from biological aspect of ancestor with PANTHER:PTN000527128	"copper ion binding ; GO:0005507 | inferred from electronic annotation with InterPro:IPR001505, InterPro:IPR002429 <newline> cytochrome-c oxidase activity ; GO:0004129 | contributes_to inferred from biological aspect of ancestor with PANTHER:PTN000527128"	"integral component of membrane ; GO:0016021 | inferred from electronic annotation with InterPro:IPR011759, InterPro:IPR014222"
FBgn0083986	CG34150	921.598	-1.09986	0.076814	-14.3185	1.67692e-46	1.34896e-44	downregulated	12	LYRM7;	biological_process ; GO:0008150 | no biological data available	molecular_function ; GO:0003674 | no biological data available	cellular_component ; GO:0005575 | no biological data available
FBgn0000405	CycB	104.243	-1.09627	0.229986	-4.76668	1.8729e-06	1.18937e-05	downregulated	15	CCNB1;	"attachment of spindle microtubules to kinetochore ; GO:0008608 | inferred from mutant phenotype <newline> G2/M transition of mitotic cell cycle ; GO:0000086 | non-traceable author statement <newline> mitotic cell cycle phase transition ; GO:0044772 | inferred from biological aspect of ancestor with PANTHER:PTN000019791 <newline> germ-line cyst formation ; GO:0048134 | inferred from mutant phenot…	cyclin-dependent protein serine/threonine kinase regulator activity ; GO:0016538 | inferred from direct assay <newline> protein binding ; GO:0005515 | inferred from physical interaction with UniProtKB:Q9VDG2 <newline> cyclin-dependent protein serine/threonine kinase regulator activity ; GO:0016538 | inferred from biological aspect of ancestor with PANTHER:PTN000019791 <newline> protein kinase bin…	"cytoplasm ; GO:0005737 | inferred from biological aspect of ancestor with PANTHER:PTN000019791 <newline> nucleus ; GO:0005634 | inferred from direct assay <newline> cytoplasm ; GO:0005737 | traceable author statement <newline> nucleus ; GO:0005634 | inferred from biological aspect of ancestor with PANTHER:PTN000019791 <newline> chromosome, centromeric region ; GO:0000775 | traceable author state…
FBgn0050493	Coq9	1368.17	-1.09313	0.0795907	-13.7343	6.32315e-43	4.33082e-41	downregulated	16	COQ9;	ubiquinone biosynthetic process ; GO:0006744 | inferred from biological aspect of ancestor with PANTHER:PTN000484410 <newline> ubiquinone biosynthetic process ; GO:0006744 | inferred from sequence or structural similarity with UniProtKB:Q05779	lipid binding ; GO:0008289 | inferred from biological aspect of ancestor with PANTHER:PTN000484410	mitochondrial inner membrane ; GO:0005743 | inferred from biological aspect of ancestor with PANTHER:PTN000484410 <newline> mitochondrial inner membrane ; GO:0005743 | inferred from sequence or structural similarity with UniProtKB:Q05779
FBgn0035725	Mis12	129.919	-1.09103	0.15675	-6.96033	3.39485e-12	3.99711e-11	downregulated	2	MIS12;	chromosome segregation ; GO:0007059 | inferred from mutant phenotype <newline> mitotic metaphase plate congression ; GO:0007080 | inferred from mutant phenotype <newline> mitotic chromosome movement towards spindle pole ; GO:0007079 | inferred from mutant phenotype	-	"kinetochore ; GO:0000776 | inferred from direct assay <newline> chromosome, centromeric region ; GO:0000775 | inferred from direct assay <newline> Ndc80 complex ; GO:0031262 | inferred from direct assay"
FBgn0000442	Pkg21D	46.4871	-1.08364	0.307665	-3.52214	0.000428077	0.0017978	downregulated	10	PRKG1;PRKG2;	larval somatic muscle development ; GO:0007526 | inferred from mutant phenotype <newline> protein phosphorylation ; GO:0006468 | inferred from direct assay	"ATP binding ; GO:0005524 | inferred from electronic annotation with InterPro:IPR000719, InterPro:IPR000961, InterPro:IPR002290, InterPro:IPR002374, InterPro:IPR017441 <newline> cGMP-dependent protein kinase activity ; GO:0004692 | inferred from direct assay"	cytoplasm ; GO:0005737 | inferred from direct assay
FBgn0029922	CG14431	698.065	-1.07786	0.15067	-7.15379	8.44124e-13	1.04091e-11	downregulated	1	PCDHB1;MYPOP;	-	-	-
FBgn0032195	CG4908	339.306	-1.07603	0.124057	-8.67367	4.18422e-18	7.89796e-17	downregulated	17	BCS1L;	"mitochondrial respiratory chain complex III assembly ; GO:0034551 | inferred from electronic annotation with InterPro:IPR014851, InterPro:IPR027243"	"ATP binding ; GO:0005524 | inferred from electronic annotation with InterPro:IPR003959, InterPro:IPR003960"	-
FBgn0266149	lncRNA:CR44855	39.5662	-1.06472	0.323241	-3.29388	0.000988152	0.00381572	downregulated			-	-	-
FBgn0034919	CG5569	878.192	-1.05722	0.0969185	-10.9083	1.05188e-27	3.56153e-26	downregulated	15	NDUFAF3;	mitochondrial respiratory chain complex I assembly ; GO:0032981 | inferred from biological aspect of ancestor with PANTHER:PTN000476215	-	mitochondrial inner membrane ; GO:0005743 | inferred from biological aspect of ancestor with PANTHER:PTN000476215
FBgn0043783	CG32444	7485.04	-1.05381	0.202738	-5.19788	2.01575e-07	1.46517e-06	downregulated	14	GALM;	galactose catabolic process via UDP-galactose ; GO:0033499 | inferred from biological aspect of ancestor with PANTHER:PTN000009552 <newline> glucose metabolic process ; GO:0006006 | inferred from biological aspect of ancestor with PANTHER:PTN000009552	"carbohydrate binding ; GO:0030246 | inferred from electronic annotation with InterPro:IPR011013, InterPro:IPR014718 <newline> aldose 1-epimerase activity ; GO:0004034 | inferred from biological aspect of ancestor with PANTHER:PTN000009552"	-
FBgn0037046	CG10581	91.0332	-1.05295	0.192822	-5.46074	4.7416e-08	3.74146e-07	downregulated	17	NTPCR;	-	"nucleotide phosphatase activity, acting on free nucleotides ; GO:0098519 | inferred from electronic annotation with InterPro:IPR004948"	-
FBgn0038632	CG14301	78.421	-1.05197	0.230549	-4.56289	5.04538e-06	2.98195e-05	downregulated			chitin metabolic process ; GO:0006030 | inferred from electronic annotation with InterPro:IPR002557	chitin binding ; GO:0008061 | inferred from electronic annotation with InterPro:IPR002557	extracellular region ; GO:0005576 | inferred from electronic annotation with InterPro:IPR002557
FBgn0264489	CG43897	122970	-1.05182	0.06951	-15.1319	9.97517e-52	1.01324e-49	downregulated	1	SMPD1;SMPDL3A;SMPDL3B;	mesoderm development ; GO:0007498 | inferred from expression pattern <newline> muscle structure development ; GO:0061061 | inferred from biological aspect of ancestor with PANTHER:PTN001198141 <newline> actin cytoskeleton organization ; GO:0030036 | inferred from biological aspect of ancestor with PANTHER:PTN001198141	actin binding ; GO:0003779 | inferred from biological aspect of ancestor with PANTHER:PTN001198141 <newline> muscle alpha-actinin binding ; GO:0051371 | inferred from biological aspect of ancestor with PANTHER:PTN001198141	filamentous actin ; GO:0031941 | inferred from biological aspect of ancestor with PANTHER:PTN001198141 <newline> stress fiber ; GO:0001725 | inferred from biological aspect of ancestor with PANTHER:PTN001198141 <newline> Z disc ; GO:0030018 | inferred from biological aspect of ancestor with PANTHER:PTN001198150 <newline> cell-cell adherens junction ; GO:0005913 | inferred from biological aspect o…
FBgn0011476	l(3)neo43	442.45	-1.04728	0.0939467	-11.1476	7.35764e-29	2.65628e-27	downregulated	11	COX16;	-	-	mitochondrial membrane ; GO:0031966 | inferred from electronic annotation with InterPro:IPR020164
FBgn0030883	CG7772	999.466	-1.04642	0.0880478	-11.8846	1.42266e-32	6.2691e-31	downregulated	15	MTFP1;	mitochondrial fission ; GO:0000266 | inferred from biological aspect of ancestor with PANTHER:PTN000864359 <newline> mitochondrial fission ; GO:0000266 | inferred from sequence or structural similarity with HGNC:26945	molecular_function ; GO:0003674 | no biological data available	mitochondrial inner membrane ; GO:0005743 | inferred from sequence or structural similarity with HGNC:26945 <newline> mitochondrion ; GO:0005739 | inferred from biological aspect of ancestor with PANTHER:PTN000864359
FBgn0262577	CG43117	32.5603	-1.04476	0.304586	-3.43011	0.000603332	0.00246054	downregulated			biological_process ; GO:0008150 | no biological data available	molecular_function ; GO:0003674 | no biological data available	cellular_component ; GO:0005575 | no biological data available
FBgn0083228	Frq2	3901.87	-1.03929	0.090798	-11.4462	2.45676e-30	9.52968e-29	downregulated	15	NCS1;	neurotransmitter secretion ; GO:0007269 | non-traceable author statement <newline> regulation of neurotransmitter secretion ; GO:0046928 | inferred from genetic interaction with Frq1 <newline> vesicle-mediated transport ; GO:0016192 | non-traceable author statement <newline> chemical synaptic transmission ; GO:0007268 | inferred from mutant phenotype <newline> neuromuscular junction development ;…	"calcium ion binding ; GO:0005509 | inferred from electronic annotation with InterPro:IPR002048, InterPro:IPR028846"	synaptic vesicle ; GO:0008021 | non-traceable author statement
FBgn0263974	qin	68.0952	-1.03206	0.210958	-4.89225	9.96883e-07	6.59054e-06	downregulated	6	RNF17;	protein autoubiquitination ; GO:0051865 | inferred from sequence or structural similarity with MGI:MGI:2685973 <newline> posttranscriptional gene silencing by RNA ; GO:0035194 | inferred from mutant phenotype	"zinc ion binding ; GO:0008270 | inferred from electronic annotation with InterPro:IPR000315, InterPro:IPR001841 <newline> ubiquitin-protein transferase activity ; GO:0004842 | inferred from sequence or structural similarity with MGI:MGI:2685973 <newline> zinc ion binding ; GO:0008270 | inferred from sequence model"	nucleus ; GO:0005634 | inferred from direct assay <newline> P granule ; GO:0043186 | inferred from direct assay
FBgn0053294	CR33294	80.6282	-1.02853	0.197729	-5.20173	1.97441e-07	1.43774e-06	downregulated			-	-	-
FBgn0264907	CG44098	1192.17	-1.02155	0.0953345	-10.7154	8.61596e-27	2.7911e-25	downregulated	3	SLC22A1;SLC22A14;SLC22A13;SLC22A15;SLC22A16;	"transmembrane transport ; GO:0055085 | inferred from electronic annotation with InterPro:IPR005828, InterPro:IPR011701"	transmembrane transporter activity ; GO:0022857 | inferred from electronic annotation with InterPro:IPR005828	"integral component of membrane ; GO:0016021 | inferred from electronic annotation with InterPro:IPR005828, InterPro:IPR011701"
FBgn0035542	DOR	19369.3	-1.02096	0.141428	-7.21893	5.23987e-13	6.59025e-12	downregulated	7	TP53INP1;	"regulation of autophagy ; GO:0010506 | inferred from mutant phenotype <newline> positive regulation of transcription by RNA polymerase II ; GO:0045944 | inferred from direct assay <newline> autophagosome assembly ; GO:0000045 | inferred from biological aspect of ancestor with PANTHER:PTN001270888 <newline> positive regulation of transcription, DNA-templated ; GO:0045893 | inferred from biologica…	steroid hormone receptor binding ; GO:0035258 | inferred from physical interaction with EcR <newline> nuclear receptor transcription coactivator activity ; GO:0030374 | inferred from direct assay	autophagosome ; GO:0005776 | inferred from biological aspect of ancestor with PANTHER:PTN001270888 <newline> nucleus ; GO:0005634 | inferred by curator from GO:0030374 <newline> nucleus ; GO:0005634 | inferred from biological aspect of ancestor with PANTHER:PTN001270888
FBgn0265453	lncRNA:CR44353	31.611	-1.01499	0.288001	-3.52426	0.000424663	0.00178433	downregulated			-	-	-
FBgn0033302	Cyp6a14	64.3234	-1.01371	0.189071	-5.36154	8.25148e-08	6.31157e-07	downregulated	8	CYP3A4;CYP3A5;TBXAS1;CYP3A43;CYP3A7-CYP3A51P;	"oxidation-reduction process ; GO:0055114 | inferred from electronic annotation with InterPro:IPR001128, InterPro:IPR002401, InterPro:IPR017972, InterPro:IPR036396"	"heme binding ; GO:0020037 | inferred from electronic annotation with InterPro:IPR001128, InterPro:IPR002401, InterPro:IPR036396 <newline> oxidoreductase activity, acting on paired donors, with incorporation or reduction of molecular oxygen ; GO:0016705 | inferred from electronic annotation with InterPro:IPR001128, InterPro:IPR002401, InterPro:IPR017972, InterPro:IPR036396 <newline> iron ion bind…	-
FBgn0033751	CG8818	2712.09	-1.01079	0.0640907	-15.7713	4.90378e-56	5.76242e-54	downregulated			-	-	-
FBgn0032698	CG10336	41.0605	-1.00998	0.257358	-3.92441	8.69417e-05	0.000419181	downregulated	12	TIPIN;	cell cycle phase transition ; GO:0044770 | inferred from sequence or structural similarity with UniProtKB:Q9BVW5 <newline> DNA replication checkpoint ; GO:0000076 | inferred from sequence or structural similarity with UniProtKB:Q9BVW5 <newline> positive regulation of cell population proliferation ; GO:0008284 | inferred from sequence or structural similarity with UniProtKB:Q9BVW5 <newline> intra-…	DNA binding ; GO:0003677 | inferred from biological aspect of ancestor with PANTHER:PTN000325249	replication fork protection complex ; GO:0031298 | inferred from biological aspect of ancestor with PANTHER:PTN000325249 <newline> nuclear chromatin ; GO:0000790 | inferred from sequence or structural similarity with UniProtKB:Q9BVW5 <newline> nucleus ; GO:0005634 | inferred from sequence or structural similarity with UniProtKB:Q9BVW5
FBgn0034535	CG11110	310.062	-1.00953	0.112577	-8.96753	3.03242e-19	6.23441e-18	downregulated	17	IMMP2L;	signal peptide processing ; GO:0006465 | inferred from electronic annotation with InterPro:IPR037730 <newline> protein processing involved in protein targeting to mitochondrion ; GO:0006627 | inferred from biological aspect of ancestor with PANTHER:PTN000962786 <newline> mitochondrial respiratory chain complex assembly ; GO:0033108 | inferred from biological aspect of ancestor with PANTHER:PTN000…	serine-type peptidase activity ; GO:0008236 | inferred from electronic annotation with InterPro:IPR000223	mitochondrial inner membrane peptidase complex ; GO:0042720 | inferred from biological aspect of ancestor with PANTHER:PTN000962786
FBgn0013674	mt:CoI	2.54589e+06	-1.00817	0.118601	-8.50054	1.88706e-17	3.42701e-16	downregulated	15	COX1;	"aerobic respiration ; GO:0009060 | inferred from biological aspect of ancestor with PANTHER:PTN000046094 <newline> mitochondrial electron transport, cytochrome c to oxygen ; GO:0006123 | inferred from mutant phenotype <newline> mitochondrial electron transport, cytochrome c to oxygen ; GO:0006123 | inferred from biological aspect of ancestor with PANTHER:PTN000046096 <newline> electron transport…	heme binding ; GO:0020037 | inferred from electronic annotation with InterPro:IPR000883 <newline> cytochrome-c oxidase activity ; GO:0004129 | inferred from mutant phenotype <newline> cytochrome-c oxidase activity ; GO:0004129 | contributes_to inferred from biological aspect of ancestor with PANTHER:PTN000046094	"mitochondrial respiratory chain complex IV ; GO:0005751 | inferred from biological aspect of ancestor with PANTHER:PTN000046096 <newline> integral component of membrane ; GO:0016021 | inferred from electronic annotation with InterPro:IPR000883 <newline> respiratory chain complex IV ; GO:0045277 | inferred from mutant phenotype <newline> respiratory chain complex IV ; GO:0045277 | inferred by cur…
FBgn0036994	CG5199	192.728	1.00149	0.127332	7.86514	3.68676e-15	5.57948e-14	upregulated			proteasome localization to nuclear periphery ; GO:1990920 | inferred from biological aspect of ancestor with PANTHER:PTN001997857 <newline> proteasome localization ; GO:0031144 | inferred from mutant phenotype <newline> nuclear protein quality control by the ubiquitin-proteasome system ; GO:0071630 | inferred from biological aspect of ancestor with PANTHER:PTN001997857	nuclear membrane proteasome anchor ; GO:1990919 | inferred from biological aspect of ancestor with PANTHER:PTN001997857	nuclear membrane ; GO:0031965 | inferred from biological aspect of ancestor with PANTHER:PTN001997857 <newline> nuclear membrane ; GO:0031965 | colocalizes_with inferred from direct assay
FBgn0034069	CG8401	50.8041	1.00176	0.280025	3.57741	0.00034702	0.00148655	upregulated	5	C16orf89;	biological_process ; GO:0008150 | no biological data available	molecular_function ; GO:0003674 | no biological data available	membrane ; GO:0016020 | inferred from biological aspect of ancestor with PANTHER:PTN002128707 <newline> cytosol ; GO:0005829 | inferred from biological aspect of ancestor with PANTHER:PTN002128707
FBgn0034360	CG10927	39.3332	1.00723	0.254098	3.96395	7.37182e-05	0.000361385	upregulated	15	ADAT3;	tRNA wobble adenosine to inosine editing ; GO:0002100 | inferred from biological aspect of ancestor with PANTHER:PTN001669212	tRNA-specific adenosine-34 deaminase activity ; GO:0052717 | inferred from biological aspect of ancestor with PANTHER:PTN001669212	tRNA-specific adenosine-34 deaminase complex ; GO:0052718 | inferred from biological aspect of ancestor with PANTHER:PTN001669212
FBgn0035270	CG13933	1828.86	1.00978	0.0656662	15.3775	2.31826e-53	2.52606e-51	upregulated	1	ANK1;ANK2;ANK3;TNKS;ANKRD28;RIPK4;ANKHD1;ANKRD50;ANKRD44;ANKK1;ASB18;ANKHD1-EIF4EBP3;	intracellular signal transduction ; GO:0035556 | inferred from electronic annotation with InterPro:IPR001496	-	-
FBgn0264901	lncRNA:CR44092	25.0371	1.00995	0.337663	2.99101	0.00278059	0.00962963	upregulated			-	-	-
FBgn0037447	Neurochondrin	2800.13	1.01009	0.0670661	15.061	2.92117e-51	2.8466e-49	upregulated	16	NCDN;	muscle system process ; GO:0003012 | inferred from expression pattern inferred from genetic interaction with Mhc	molecular_function ; GO:0003674 | no biological data available	neuronal cell body ; GO:0043025 | inferred from sequence or structural similarity with UniProtKB:O35095 <newline> dendrite ; GO:0030425 | inferred from sequence or structural similarity with UniProtKB:O35095
FBgn0086856	CG11555	344.972	1.0104	0.143015	7.065	1.60615e-12	1.9387e-11	upregulated			-	-	-
FBgn0003204	ras	2733.02	1.01069	0.0653826	15.458	6.66136e-54	7.46197e-52	upregulated	17	IMPDH1;	"oxidation-reduction process ; GO:0055114 | inferred from electronic annotation with InterPro:IPR001093, InterPro:IPR005990, InterPro:IPR015875 <newline> purine nucleotide biosynthetic process ; GO:0006164 | inferred from sequence or structural similarity with MGI:MGI:96567 <newline> axon guidance ; GO:0007411 | inferred from mutant phenotype <newline> GTP biosynthetic process ; GO:0006183 | infe…	IMP dehydrogenase activity ; GO:0003938 | inferred from sequence or structural similarity with MGI:MGI:96567 <newline> IMP dehydrogenase activity ; GO:0003938 | inferred from biological aspect of ancestor with PANTHER:PTN000226903	cytoplasm ; GO:0005737 | inferred from biological aspect of ancestor with PANTHER:PTN000226902
FBgn0052641	CG32641	778.03	1.01228	0.130177	7.77616	7.47573e-15	1.10455e-13	upregulated	4	DNAJB9;	-	-	-
FBgn0266634	asRNA:CR45141	33.8279	1.01917	0.285748	3.56668	0.000361533	0.00154156	upregulated			-	-	-
FBgn0031893	MICU1	2526.36	1.01992	0.081733	12.4786	9.76374e-36	4.97992e-34	upregulated	16	MICU1;	anesthesia-resistant memory ; GO:0007615 | inferred from mutant phenotype <newline> positive regulation of mitochondrial calcium ion concentration ; GO:0051561 | inferred from sequence or structural similarity with UniProtKB:Q9BPX6 <newline> medium-term memory ; GO:0072375 | inferred from mutant phenotype <newline> calcium import into the mitochondrion ; GO:0036444 | inferred from mutant phenotype	calcium ion binding ; GO:0005509 | inferred from sequence or structural similarity with UniProtKB:Q9BPX6	uniplex complex ; GO:1990246 | inferred from sequence or structural similarity with UniProtKB:Q9BPX6
FBgn0034354	GstE11	738.736	1.02044	0.122535	8.32777	8.23807e-17	1.40657e-15	upregulated	8	GSTT2B;	glutathione metabolic process ; GO:0006749 | inferred from biological aspect of ancestor with PANTHER:PTN001679864 <newline> glutathione metabolic process ; GO:0006749 | inferred from direct assay	glutathione transferase activity ; GO:0004364 | inferred from biological aspect of ancestor with PANTHER:PTN001679864 <newline> glutathione transferase activity ; GO:0004364 | inferred from direct assay	cytoplasm ; GO:0005737 | inferred from biological aspect of ancestor with PANTHER:PTN001679864 <newline> cytoplasm ; GO:0005737 | inferred from sequence or structural similarity with RGD:70952
FBgn0035710	SP1173	7623.87	1.02325	0.0571608	17.9013	1.15291e-71	2.30314e-69	upregulated	4	MFSD6L;	biological_process ; GO:0008150 | no biological data available	molecular_function ; GO:0003674 | no biological data available	cellular_component ; GO:0005575 | no biological data available
FBgn0261999	Ca-Ma2d	7513.46	1.0254	0.0672507	15.2474	1.71204e-52	1.80005e-50	upregulated	12	CACNA2D4;	-	voltage-gated calcium channel activity ; GO:0005245 | inferred from biological aspect of ancestor with PANTHER:PTN000018330	sarcoplasmic reticulum ; GO:0016529 | inferred from direct assay <newline> T-tubule ; GO:0030315 | inferred from direct assay <newline> voltage-gated calcium channel complex ; GO:0005891 | inferred from biological aspect of ancestor with PANTHER:PTN000018330
FBgn0052428	CG32428	2124.24	1.03098	0.0642234	16.0531	5.43933e-58	6.86271e-56	upregulated			-	-	-
FBgn0037815	Rrp46	118.385	1.03116	0.155874	6.61534	3.70693e-11	3.98487e-10	upregulated	16	EXOSC5;	"U4 snRNA 3'-end processing ; GO:0034475 | inferred from biological aspect of ancestor with PANTHER:PTN000237329 <newline> regulation of gene expression ; GO:0010468 | inferred from mutant phenotype <newline> nuclear-transcribed mRNA catabolic process, exonucleolytic, 3'-5' ; GO:0034427 | inferred from biological aspect of ancestor with PANTHER:PTN000237329 <newline> nuclear mRNA surveillance ; G…	-	cytoplasm ; GO:0005737 | inferred from direct assay <newline> nuclear exosome (RNase complex) ; GO:0000176 | inferred from sequence or structural similarity with SGD:S000003327 inferred from direct assay <newline> nuclear exosome (RNase complex) ; GO:0000176 | inferred from biological aspect of ancestor with PANTHER:PTN000237329 <newline> cytoplasmic exosome (RNase complex) ; GO:0000177 | inferre…
FBgn0032382	Mal-B2	3128.52	1.03157	0.1355	7.61307	2.67666e-14	3.76997e-13	upregulated	14	SLC3A1;	"carbohydrate metabolic process ; GO:0005975 | inferred from electronic annotation with InterPro:IPR006047, InterPro:IPR006589, InterPro:IPR013781"	maltose alpha-glucosidase activity ; GO:0032450 | inferred from sequence or structural similarity with UniProtKB:P38158	-
FBgn0037543	CG10903	412.918	1.03261	0.105896	9.75114	1.82406e-22	4.47101e-21	upregulated	17	BUD23;	rRNA (guanine-N7)-methylation ; GO:0070476 | inferred from biological aspect of ancestor with PANTHER:PTN000296553	rRNA (guanine) methyltransferase activity ; GO:0016435 | inferred from biological aspect of ancestor with PANTHER:PTN000296553	nucleolus ; GO:0005730 | inferred from biological aspect of ancestor with PANTHER:PTN000296553
FBgn0035022	CG11413	140.343	1.03319	0.206444	5.0047	5.59485e-07	3.83709e-06	upregulated			-	-	-
FBgn0027549	Nulp1	1898	1.03327	0.0736937	14.0211	1.15756e-44	8.40876e-43	upregulated	16	TCF25;	positive regulation of Wnt signaling pathway ; GO:0030177 | inferred from direct assay <newline> negative regulation of transcription by RNA polymerase II ; GO:0000122 | inferred from biological aspect of ancestor with PANTHER:PTN001099565 <newline> negative regulation of transcription by RNA polymerase II ; GO:0000122 | inferred from sequence or structural similarity with HGNC:29181	DNA-binding transcription factor activity ; GO:0003700 | inferred from sequence or structural similarity with HGNC:29181 <newline> DNA-binding transcription factor activity ; GO:0003700 | inferred from biological aspect of ancestor with PANTHER:PTN001099565	nucleus ; GO:0005634 | inferred from sequence or structural similarity with HGNC:29181 <newline> nucleus ; GO:0005634 | inferred from biological aspect of ancestor with PANTHER:PTN001099565
FBgn0037655	Kcmf1	11120.4	1.03365	0.064528	16.0186	9.47493e-58	1.18298e-55	upregulated	12	KCMF1;	-	zinc ion binding ; GO:0008270 | inferred from electronic annotation with InterPro:IPR000433 <newline> ubiquitin protein ligase activity ; GO:0061630 | inferred from electronic annotation with InterPro:IPR039858	-
FBgn0010520	Bka	261.747	1.03382	0.121771	8.48988	2.06851e-17	3.73391e-16	upregulated	16	FCF1;	-	-	nucleolus ; GO:0005730 | inferred from biological aspect of ancestor with PANTHER:PTN000275999 <newline> small-subunit processome ; GO:0032040 | inferred from biological aspect of ancestor with PANTHER:PTN000275999
FBgn0052068	Adi1	2822.78	1.03421	0.0835154	12.3835	3.21227e-35	1.58445e-33	upregulated	16	ADI1;	oxidation-reduction process ; GO:0055114 | inferred from electronic annotation with InterPro:IPR004313 <newline> L-methionine salvage from methylthioadenosine ; GO:0019509 | inferred from sequence or structural similarity with UniProtKB:Q9BV57 <newline> methionine biosynthetic process ; GO:0009086 | inferred from mutant phenotype <newline> methionine metabolic process ; GO:0006555 | inferred from…	oxidoreductase activity ; GO:0016491 | inferred from sequence or structural similarity with UniProtKB:Q9BV57 <newline> acireductone dioxygenase [iron(II)-requiring] activity ; GO:0010309 | inferred from biological aspect of ancestor with PANTHER:PTN000602608	cytoplasm ; GO:0005737 | inferred from sequence or structural similarity with UniProtKB:Q9BV57 <newline> plasma membrane ; GO:0005886 | inferred from sequence or structural similarity with UniProtKB:Q9BV57 <newline> nucleus ; GO:0005634 | inferred from sequence or structural similarity with UniProtKB:Q9BV57
FBgn0025692	Lfg	59.2317	1.03655	0.19809	5.2327	1.67053e-07	1.2269e-06	upregulated	13	GRINA;	-	-	-
FBgn0038470	CG18213	114.292	1.03874	0.218982	4.74347	2.10087e-06	1.32253e-05	upregulated	3	SMYD2;SMYD1;	-	-	-
FBgn0032029	CG17292	1992.37	1.04139	0.0964211	10.8005	3.42472e-27	1.13394e-25	upregulated	3	LIPC;PNLIP;PNLIPRP1;PLA1A;PNLIPRP3;LIPI;LIPH;	lipid catabolic process ; GO:0016042 | inferred from biological aspect of ancestor with PANTHER:PTN000176726	carboxylic ester hydrolase activity ; GO:0052689 | inferred from electronic annotation with InterPro:IPR000734 <newline> lipase activity ; GO:0016298 | inferred from biological aspect of ancestor with PANTHER:PTN000176726	cytosol ; GO:0005829 | inferred from high throughput direct assay <newline> extracellular space ; GO:0005615 | inferred from biological aspect of ancestor with PANTHER:PTN000176726
FBgn0267977	mh	176.12	1.04265	0.147278	7.07947	1.44709e-12	1.75555e-11	upregulated	12	SPRTN;	DNA repair ; GO:0006281 | inferred from electronic annotation with InterPro:IPR006642 <newline> cellular response to DNA damage stimulus ; GO:0006974 | inferred from biological aspect of ancestor with PANTHER:PTN000476753 <newline> mitotic cell cycle ; GO:0000278 | inferred from mutant phenotype <newline> UV protection ; GO:0009650 | inferred from mutant phenotype	DNA binding ; GO:0003677 | inferred from electronic annotation with InterPro:IPR006642	germinal vesicle ; GO:0042585 | inferred from direct assay <newline> nucleus ; GO:0005634 | inferred from biological aspect of ancestor with PANTHER:PTN000476753 <newline> male pronucleus ; GO:0001940 | inferred from direct assay
FBgn0034728	rad50	922.856	1.04422	0.105283	9.9182	3.46973e-23	9.00177e-22	upregulated	14	RAD50;	chromosome organization ; GO:0051276 | inferred from mutant phenotype <newline> telomere capping ; GO:0016233 | inferred from mutant phenotype <newline> telomere maintenance ; GO:0000723 | inferred from mutant phenotype <newline> DNA duplex unwinding ; GO:0032508 | inferred from biological aspect of ancestor with PANTHER:PTN000429848 <newline> telomere maintenance via recombination ; GO:0000722 |…	G-quadruplex DNA binding ; GO:0051880 | inferred from biological aspect of ancestor with PANTHER:PTN000429848 <newline> single-stranded telomeric DNA binding ; GO:0043047 | inferred from biological aspect of ancestor with PANTHER:PTN000429848 <newline> 3'-5' exonuclease activity ; GO:0008408 | contributes_to inferred from biological aspect of ancestor with PANTHER:PTN000429848 <newline> single-st…	"nuclear chromosome, telomeric region ; GO:0000784 | inferred from biological aspect of ancestor with PANTHER:PTN000429848 <newline> nuclear chromatin ; GO:0000790 | inferred from biological aspect of ancestor with PANTHER:PTN000429848 <newline> nucleus ; GO:0005634 | inferred from mutant phenotype <newline> condensed nuclear chromosome ; GO:0000794 | inferred from biological aspect of ancestor w…
FBgn0050496	CG30496	212.593	1.04643	0.12494	8.37548	5.49984e-17	9.55378e-16	upregulated	14	GLMN;	negative regulation of protein ubiquitination ; GO:0031397 | inferred from sequence or structural similarity with HGNC:14373	ubiquitin-protein transferase inhibitor activity ; GO:0055105 | inferred from biological aspect of ancestor with PANTHER:PTN001035248 <newline> ubiquitin protein ligase binding ; GO:0031625 | inferred from sequence or structural similarity with HGNC:14373	cullin-RING ubiquitin ligase complex ; GO:0031461 | inferred from sequence or structural similarity with HGNC:14373 <newline> cytoplasm ; GO:0005737 | inferred from biological aspect of ancestor with PANTHER:PTN001035248
FBgn0022069	Nnp-1	707.78	1.05069	0.10169	10.3323	5.03489e-25	1.45068e-23	upregulated	14	RRP1;RRP1B;	rRNA processing ; GO:0006364 | inferred from biological aspect of ancestor with PANTHER:PTN000314942	-	"preribosome, small subunit precursor ; GO:0030688 | inferred from electronic annotation with InterPro:IPR010301 <newline> preribosome, large subunit precursor ; GO:0030687 | inferred from biological aspect of ancestor with PANTHER:PTN000314942 <newline> nucleus ; GO:0005634 | inferred from biological aspect of ancestor with PANTHER:PTN000314942"
FBgn0036237	viaf	788.984	1.05438	0.0832709	12.6621	9.59549e-37	5.15747e-35	upregulated	15	PDCL3;	regulation of cysteine-type endopeptidase activity involved in apoptotic process ; GO:0043281 | inferred from sequence or structural similarity with UniProtKB:Q9H2J4	-	cytoplasm ; GO:0005737 | inferred from sequence or structural similarity with UniProtKB:Q9H2J4
FBgn0051860	ZnT33D	32.7251	1.05453	0.282184	3.73701	0.000186219	0.00083942	upregulated	12	SLC30A2;SLC30A3;	zinc ion transmembrane transport ; GO:0071577 | inferred from biological aspect of ancestor with PANTHER:PTN000169310 <newline> detoxification of zinc ion ; GO:0010312 | inferred from mutant phenotype <newline> regulation of sequestering of zinc ion ; GO:0061088 | inferred from biological aspect of ancestor with PANTHER:PTN000169310 <newline> response to zinc ion ; GO:0010043 | inferred from biol…	zinc ion transmembrane transporter activity ; GO:0005385 | inferred from biological aspect of ancestor with PANTHER:PTN000169310 <newline> zinc ion transmembrane transporter activity ; GO:0005385 | inferred by curator from GO:0016323 <newline> zinc ion transmembrane transporter activity ; GO:0005385 | inferred from sequence or structural similarity with UniProtKB:Q62941	integral component of membrane ; GO:0016021 | inferred from electronic annotation with InterPro:IPR002524 <newline> basolateral plasma membrane ; GO:0016323 | inferred from direct assay <newline> plasma membrane ; GO:0005886 | inferred from biological aspect of ancestor with PANTHER:PTN000169638
FBgn0033235	CG8728	1223.76	1.0547	0.101649	10.3759	3.19243e-25	9.35561e-24	upregulated	17	PMPCA;	protein processing involved in protein targeting to mitochondrion ; GO:0006627 | inferred from biological aspect of ancestor with PANTHER:PTN000220169 <newline> protein processing ; GO:0016485 | inferred from sequence or structural similarity with UniProtKB:Q10713	metal ion binding ; GO:0046872 | inferred from electronic annotation with InterPro:IPR011249 <newline> endopeptidase activity ; GO:0004175 | contributes_to inferred from biological aspect of ancestor with PANTHER:PTN000220169 <newline> metalloendopeptidase activity ; GO:0004222 | inferred from sequence or structural similarity with UniProtKB:Q10713	mitochondrial processing peptidase complex ; GO:0017087 | inferred from biological aspect of ancestor with PANTHER:PTN000220169 <newline> mitochondrial inner membrane ; GO:0005743 | inferred from biological aspect of ancestor with PANTHER:PTN000220169 <newline> mitochondrion ; GO:0005739 | inferred from biological aspect of ancestor with PANTHER:PTN000220169 <newline> mitochondrial matrix ; GO:00…
FBgn0015561	unpg	344.056	1.05489	0.0971108	10.8628	1.7341e-27	5.82209e-26	upregulated	13	GBX1;GBX2;	"brain development ; GO:0007420 | inferred from mutant phenotype <newline> regulation of nervous system development ; GO:0051960 | inferred from mutant phenotype <newline> regulation of transcription, DNA-templated ; GO:0006355 | inferred from mutant phenotype <newline> regulation of nervous system development ; GO:0051960 | inferred from biological aspect of ancestor with PANTHER:PTN000677856"	"DNA-binding transcription factor activity ; GO:0003700 | inferred from mutant phenotype <newline> RNA polymerase II regulatory region sequence-specific DNA binding ; GO:0000977 | inferred from biological aspect of ancestor with PANTHER:PTN000677856 <newline> DNA-binding transcription activator activity, RNA polymerase II-specific ; GO:0001228 | inferred from biological aspect of ancestor with PA…	nucleus ; GO:0005634 | inferred from direct assay <newline> nucleus ; GO:0005634 | inferred from biological aspect of ancestor with PANTHER:PTN000677856
FBgn0030504	CG2691	1558.64	1.05566	0.0739899	14.2676	3.48333e-46	2.76498e-44	upregulated	15	RRP12;	-	molecular_function ; GO:0003674 | no biological data available	nucleus ; GO:0005634 | inferred from sequence or structural similarity with UniProtKB:Q12754
FBgn0029502	Coq7	2517.12	1.05683	0.0921995	11.4624	2.03839e-30	7.95836e-29	upregulated	15	COQ7;	ubiquinone biosynthetic process ; GO:0006744 | inferred from biological aspect of ancestor with PANTHER:PTN000132977 <newline> regulation of reactive oxygen species metabolic process ; GO:2000377 | inferred from biological aspect of ancestor with PANTHER:PTN000132979 <newline> determination of adult lifespan ; GO:0008340 | inferred from biological aspect of ancestor with PANTHER:PTN000132979 <new…	"2-octoprenyl-3-methyl-6-methoxy-1,4-benzoquinone hydroxylase activity ; GO:0008682 | inferred from biological aspect of ancestor with PANTHER:PTN000132977"	nucleus ; GO:0005634 | inferred from biological aspect of ancestor with PANTHER:PTN000132979 <newline> mitochondrial inner membrane ; GO:0005743 | inferred from biological aspect of ancestor with PANTHER:PTN000132977
FBgn0039017	CG6985	389.515	1.05739	0.112503	9.39875	5.52132e-21	1.24162e-19	upregulated	1	RAD54L;RAD54B;ERCC6L2;	reciprocal meiotic recombination ; GO:0007131 | inferred from biological aspect of ancestor with PANTHER:PTN000084678 <newline> double-strand break repair via homologous recombination ; GO:0000724 | inferred from biological aspect of ancestor with PANTHER:PTN000084678	DNA translocase activity ; GO:0015616 | inferred from biological aspect of ancestor with PANTHER:PTN000084678	nucleus ; GO:0005634 | inferred from biological aspect of ancestor with PANTHER:PTN000084678
FBgn0028685	Rpt4	2281.87	1.05806	0.0759868	13.9242	4.51416e-44	3.20158e-42	upregulated	17	PSMC6;	positive regulation of RNA polymerase II transcriptional preinitiation complex assembly ; GO:0045899 | inferred from biological aspect of ancestor with PANTHER:PTN000553116 <newline> positive regulation of transcription of nucleolar large rRNA by RNA polymerase I ; GO:1901838 | inferred from mutant phenotype <newline> proteasome-mediated ubiquitin-dependent protein catabolic process ; GO:0043161 …	"ATP binding ; GO:0005524 | inferred from electronic annotation with InterPro:IPR003959, InterPro:IPR003960 <newline> proteasome-activating ATPase activity ; GO:0036402 | inferred from electronic annotation with InterPro:IPR035263 <newline> RNA polymerase I regulatory region sequence-specific DNA binding ; GO:0001163 | inferred from direct assay <newline> ATPase activity ; GO:0016887 | inferred f…	"proteasome regulatory particle, base subcomplex ; GO:0008540 | inferred from sequence or structural similarity with SGD:S000005785 <newline> proteasome regulatory particle ; GO:0005838 | inferred from direct assay <newline> nucleus ; GO:0005634 | inferred from direct assay <newline> proteasome regulatory particle ; GO:0005838 | inferred from sequence or structural similarity with HGNC:9553 infer…
FBgn0029148	NHP2	468.166	1.05831	0.110795	9.55202	1.27193e-21	2.95454e-20	upregulated	16	NHP2;	maturation of LSU-rRNA ; GO:0000470 | inferred from biological aspect of ancestor with PANTHER:PTN000559990 <newline> cleavage involved in rRNA processing ; GO:0000469 | inferred from biological aspect of ancestor with PANTHER:PTN000560394 <newline> rRNA pseudouridine synthesis ; GO:0031118 | inferred from biological aspect of ancestor with PANTHER:PTN000560394 <newline> rRNA pseudouridine synthe…	RNA binding ; GO:0003723 | inferred from biological aspect of ancestor with PANTHER:PTN000559990 <newline> box H/ACA snoRNA binding ; GO:0034513 | inferred from biological aspect of ancestor with PANTHER:PTN000560394	small nucleolar ribonucleoprotein complex ; GO:0005732 | inferred from sequence or structural similarity with UniProtKB:P32495 <newline> box H/ACA snoRNP complex ; GO:0031429 | inferred from biological aspect of ancestor with PANTHER:PTN000560394
FBgn0029672	CG2875	233.332	1.05867	0.169411	6.24913	4.12739e-10	3.99926e-09	upregulated	15	NOC4L;	ribosome biogenesis ; GO:0042254 | inferred from electronic annotation with InterPro:IPR027193	-	nucleolus ; GO:0005730 | inferred from biological aspect of ancestor with PANTHER:PTN000278911 <newline> Noc4p-Nop14p complex ; GO:0030692 | inferred from biological aspect of ancestor with PANTHER:PTN000278911 <newline> small-subunit processome ; GO:0032040 | inferred from biological aspect of ancestor with PANTHER:PTN000278911
FBgn0033715	CG8490	148.47	1.05868	0.15306	6.91678	4.62032e-12	5.34548e-11	upregulated			-	-	-
FBgn0036018	CG3335	822.058	1.05882	0.102926	10.2872	8.05094e-25	2.29758e-23	upregulated	17	RBM19;	"mRNA cis splicing, via spliceosome ; GO:0045292 | inferred from biological aspect of ancestor with PANTHER:PTN000567445 <newline> regulation of alternative mRNA splicing, via spliceosome ; GO:0000381 | inferred from biological aspect of ancestor with PANTHER:PTN000567445"	mRNA binding ; GO:0003729 | inferred from sequence or structural similarity <newline> RNA binding ; GO:0003723 | inferred from biological aspect of ancestor with PANTHER:PTN000567445 <newline> helicase activity ; GO:0004386 | inferred from sequence or structural similarity	nuclear speck ; GO:0016607 | inferred from biological aspect of ancestor with PANTHER:PTN000567445 <newline> nucleolus ; GO:0005730 | inferred from biological aspect of ancestor with PANTHER:PTN001924395 <newline> nucleus ; GO:0005634 | inferred from biological aspect of ancestor with PANTHER:PTN000567445
FBgn0035714	CG8549	780.996	1.0613	0.0984429	10.7809	4.23896e-27	1.39583e-25	upregulated	17	SBDS;	mature ribosome assembly ; GO:0042256 | inferred from electronic annotation with InterPro:IPR002140	-	-
FBgn0260756	CG42554	431.441	1.06318	0.101415	10.4835	1.02898e-25	3.14625e-24	upregulated	3	NRBF2;	autophagy ; GO:0006914 | inferred from electronic annotation with InterPro:IPR039679	molecular_function ; GO:0003674 | no biological data available	cellular_component ; GO:0005575 | no biological data available
FBgn0260648	Rrp40	124.506	1.06977	0.151592	7.05694	1.70211e-12	2.05247e-11	upregulated	17	EXOSC3;	"nuclear-transcribed mRNA catabolic process, exonucleolytic, 3'-5' ; GO:0034427 | inferred from biological aspect of ancestor with PANTHER:PTN000481224 <newline> nuclear polyadenylation-dependent tRNA catabolic process ; GO:0071038 | inferred from biological aspect of ancestor with PANTHER:PTN000481223 <newline> nuclear retention of pre-mRNA with aberrant 3'-ends at the site of transcription ; GO…	RNA binding ; GO:0003723 | inferred from biological aspect of ancestor with PANTHER:PTN000481223	exosome (RNase complex) ; GO:0000178 | inferred from biological aspect of ancestor with PANTHER:PTN000481223 <newline> nuclear exosome (RNase complex) ; GO:0000176 | inferred from biological aspect of ancestor with PANTHER:PTN000481224 <newline> cytoplasmic exosome (RNase complex) ; GO:0000177 | inferred from biological aspect of ancestor with PANTHER:PTN000481224 <newline> nuclear exosome (RNase…
FBgn0028978	trbl	922.601	1.07104	0.14217	7.5335	4.93986e-14	6.75133e-13	upregulated	16	TRIB2;	ventral furrow formation ; GO:0007370 | inferred from genetic interaction with stg <newline> positive regulation of cell size ; GO:0045793 | inferred from mutant phenotype <newline> negative regulation of mitotic nuclear division ; GO:0045839 | inferred from mutant phenotype inferred from genetic interaction with stg <newline> negative regulation of protein kinase B signaling ; GO:0051898 | infer…	ATP binding ; GO:0005524 | inferred from electronic annotation with InterPro:IPR000719 <newline> protein homodimerization activity ; GO:0042803 | inferred from physical interaction with trbl <newline> protein kinase inhibitor activity ; GO:0004860 | inferred from mutant phenotype <newline> mitogen-activated protein kinase kinase binding ; GO:0031434 | inferred from biological aspect of ancestor w…	cytosol ; GO:0005829 | inferred from direct assay <newline> nucleus ; GO:0005634 | inferred from direct assay <newline> nucleus ; GO:0005634 | inferred from biological aspect of ancestor with PANTHER:PTN001121144
FBgn0029755	Sas10	353.32	1.07216	0.102196	10.4912	9.48194e-26	2.90666e-24	upregulated	15	UTP3;	"maturation of SSU-rRNA from tricistronic rRNA transcript (SSU-rRNA, 5.8S rRNA, LSU-rRNA) ; GO:0000462 | inferred from biological aspect of ancestor with PANTHER:PTN000326128"	-	small-subunit processome ; GO:0032040 | inferred from biological aspect of ancestor with PANTHER:PTN000326128 <newline> nucleolus ; GO:0005730 | inferred from biological aspect of ancestor with PANTHER:PTN000326128
FBgn0039296	Sil1	487.939	1.07307	0.181861	5.90052	3.62362e-09	3.22783e-08	upregulated	15	SIL1;	"SRP-dependent cotranslational protein targeting to membrane, translocation ; GO:0006616 | inferred from sequence or structural similarity with UniProtKB:Q08199"	adenyl-nucleotide exchange factor activity ; GO:0000774 | inferred from biological aspect of ancestor with PANTHER:PTN000448398	endoplasmic reticulum ; GO:0005783 | inferred from biological aspect of ancestor with PANTHER:PTN000448398 <newline> endoplasmic reticulum ; GO:0005783 | inferred from sequence or structural similarity with UniProtKB:Q08199 <newline> endomembrane system ; GO:0012505 | inferred from high throughput direct assay <newline> cytoplasm ; GO:0005737 | inferred from biological aspect of ancestor with PAN…
FBgn0026080	Tip60	675.674	1.07309	0.118516	9.05433	1.37412e-19	2.87438e-18	upregulated	15	KAT5;	"regulation of synaptic plasticity ; GO:0048167 | inferred from direct assay <newline> histone H4 acetylation ; GO:0043967 | inferred from mutant phenotype <newline> negative regulation of transcription, DNA-templated ; GO:0045892 | inferred from biological aspect of ancestor with PANTHER:PTN000064894 <newline> positive regulation of transcription by RNA polymerase II ; GO:0045944 | inferred from…	H4 histone acetyltransferase activity ; GO:0010485 | inferred from biological aspect of ancestor with PANTHER:PTN000065044 <newline> histone binding ; GO:0042393 | inferred from biological aspect of ancestor with PANTHER:PTN000064894 <newline> histone acetyltransferase activity ; GO:0004402 | inferred from biological aspect of ancestor with PANTHER:PTN000064894 <newline> histone acetyltransferase…	nucleus ; GO:0005634 | inferred from biological aspect of ancestor with PANTHER:PTN000064894 <newline> nucleus ; GO:0005634 | inferred from direct assay <newline> polytene chromosome interband ; GO:0005705 | inferred from direct assay <newline> NuA4 histone acetyltransferase complex ; GO:0035267 | inferred from direct assay <newline> nuclear chromatin ; GO:0000790 | inferred from biological aspec…
FBgn0040377	Vha36-3	2457.39	1.07639	0.0813011	13.2395	5.18842e-40	3.12505e-38	upregulated	14	ATP6V1D;	proton transmembrane transport ; GO:1902600 | inferred by curator from GO:0033176	"proton-transporting ATPase activity, rotational mechanism ; GO:0046961 | inferred from biological aspect of ancestor with PANTHER:PTN002268884 <newline> proton-transporting ATPase activity, rotational mechanism ; GO:0046961 | contributes_to inferred by curator from GO:0033176"	proton-transporting V-type ATPase complex ; GO:0033176 | inferred from sequence or structural similarity with Vha36-1 <newline> proton-transporting V-type ATPase complex ; GO:0033176 | inferred from biological aspect of ancestor with PANTHER:PTN002268884
FBgn0050154	CG30154	488.989	1.07859	0.141776	7.60766	2.79097e-14	3.92175e-13	upregulated			biological_process ; GO:0008150 | no biological data available	molecular_function ; GO:0003674 | no biological data available	cellular_component ; GO:0005575 | no biological data available
FBgn0035524	CG11583	375.248	1.08101	0.115758	9.33853	9.76834e-21	2.17627e-19	upregulated	17	BRIX1;	ribosomal large subunit assembly ; GO:0000027 | inferred from biological aspect of ancestor with PANTHER:PTN000341804 <newline> ribosomal large subunit assembly ; GO:0000027 | inferred from sequence or structural similarity with SGD:S000005437	rRNA binding ; GO:0019843 | inferred from sequence or structural similarity with SGD:S000005437	nucleolus ; GO:0005730 | inferred from sequence or structural similarity with SGD:S000005437 <newline> nucleolus ; GO:0005730 | inferred from biological aspect of ancestor with PANTHER:PTN000341804
FBgn0032408	CG6712	250.823	1.083	0.116033	9.33357	1.02364e-20	2.27632e-19	upregulated	16	RPF1;	ribosome biogenesis ; GO:0042254 | inferred from sequence or structural similarity with SGD:S000001130 <newline> rRNA processing ; GO:0006364 | inferred from biological aspect of ancestor with PANTHER:PTN000506776	RNA binding ; GO:0003723 | inferred from sequence or structural similarity with UniProtKB:Q9H9Y2 <newline> RNA binding ; GO:0003723 | inferred from sequence or structural similarity with SGD:S000001130	"nucleolus ; GO:0005730 | inferred from biological aspect of ancestor with PANTHER:PTN000506776 <newline> preribosome, large subunit precursor ; GO:0030687 | inferred from biological aspect of ancestor with PANTHER:PTN000506777 <newline> nucleolus ; GO:0005730 | inferred from sequence or structural similarity with UniProtKB:Q9H9Y2 <newline> nucleolus ; GO:0005730 | inferred from sequence or struc…
FBgn0266581	pit	606.521	1.08598	0.0971015	11.184	4.88494e-29	1.78862e-27	upregulated	17	DDX18;	"cell population proliferation ; GO:0008283 | inferred from mutant phenotype <newline> maturation of LSU-rRNA from tricistronic rRNA transcript (SSU-rRNA, 5.8S rRNA, LSU-rRNA) ; GO:0000463 | inferred from biological aspect of ancestor with PANTHER:PTN002775131"	ATP binding ; GO:0005524 | inferred from electronic annotation with InterPro:IPR011545 <newline> RNA helicase activity ; GO:0003724 | inferred from sequence or structural similarity with SGD:S000004903 <newline> RNA binding ; GO:0003723 | inferred from biological aspect of ancestor with PANTHER:PTN002772338	nucleolus ; GO:0005730 | inferred from direct assay <newline> nucleolus ; GO:0005730 | inferred from biological aspect of ancestor with PANTHER:PTN002775131
FBgn0038455	CG14907	478.658	1.08697	0.121447	8.95018	3.54902e-19	7.24677e-18	upregulated	1	PDIA3;PDIA4;ERP44;	-	-	-
FBgn0031256	shv	962.963	1.08874	0.13041	8.34863	6.90594e-17	1.18758e-15	upregulated	15	DNAJB11;	protein folding ; GO:0006457 | inferred from electronic annotation with InterPro:IPR008971 <newline> positive regulation of synapse maturation ; GO:0090129 | inferred from mutant phenotype <newline> positive regulation of integrin-mediated signaling pathway ; GO:2001046 | inferred from mutant phenotype <newline> male germ-line stem cell population maintenance ; GO:0036098 | inferred from mutant p…	unfolded protein binding ; GO:0051082 | inferred from electronic annotation with InterPro:IPR008971 <newline> integrin binding ; GO:0005178 | inferred from physical interaction with UniProtKB:P11584	extracellular space ; GO:0005615 | inferred from direct assay <newline> neuromuscular junction ; GO:0031594 | inferred from direct assay
FBgn0021768	nudC	884.09	1.09023	0.107614	10.131	4.02618e-24	1.10937e-22	upregulated	16	NUDC;	developmental process ; GO:0032502 | inferred from biological aspect of ancestor with PANTHER:PTN000270240 <newline> positive regulation of dendrite morphogenesis ; GO:0050775 | inferred from genetic interaction with dar1 <newline> nucleus localization ; GO:0051647 | inferred from mutant phenotype <newline> nuclear migration ; GO:0007097 | inferred from sequence or structural similarity with UniP…	unfolded protein binding ; GO:0051082 | inferred from biological aspect of ancestor with PANTHER:PTN000270240	cytoplasm ; GO:0005737 | inferred from biological aspect of ancestor with PANTHER:PTN000270240 <newline> cytosol ; GO:0005829 | inferred from high throughput direct assay <newline> cytoplasm ; GO:0005737 | inferred from direct assay
FBgn0011769	Fdx1	637.63	1.09182	0.143757	7.59489	3.08058e-14	4.30347e-13	upregulated	17	FDX2;	positive regulation of ecdysteroid biosynthetic process ; GO:0045998 | inferred from mutant phenotype	"electron transfer activity ; GO:0009055 | inferred from sequence or structural similarity with HGNC:3638 <newline> 2 iron, 2 sulfur cluster binding ; GO:0051537 | inferred from sequence or structural similarity with HGNC:3638"	mitochondrion ; GO:0005739 | inferred from sequence or structural similarity with HGNC:3638
FBgn0033485	RpLP0-like	507.246	1.09206	0.0956088	11.4222	3.23912e-30	1.24039e-28	upregulated	16	MRTO4;	cytoplasmic translation ; GO:0002181 | traceable author statement <newline> rRNA processing ; GO:0006364 | inferred from biological aspect of ancestor with PANTHER:PTN000474869 <newline> nuclear-transcribed mRNA catabolic process ; GO:0000956 | inferred from biological aspect of ancestor with PANTHER:PTN000474869 <newline> translation ; GO:0006412 | inferred by curator from GO:0022625 <newline> r…	structural constituent of ribosome ; GO:0003735 | traceable author statement	"cytosolic large ribosomal subunit ; GO:0022625 | inferred from sequence or structural similarity with HGNC:10371 <newline> nucleolus ; GO:0005730 | inferred from biological aspect of ancestor with PANTHER:PTN000474869 <newline> cytosolic large ribosomal subunit ; GO:0022625 | traceable author statement <newline> preribosome, large subunit precursor ; GO:0030687 | inferred from biological aspect …
FBgn0033221	CG12825	160.795	1.09284	0.189942	5.75355	8.73864e-09	7.51373e-08	upregulated			-	-	integral component of membrane ; GO:0016021 | inferred from sequence model
FBgn0013269	Fkbp39	897.024	1.0934	0.084245	12.9788	1.6143e-38	9.2138e-37	upregulated	4	FKBP1B;	negative regulation of macroautophagy ; GO:0016242 | inferred from mutant phenotype <newline> negative regulation of autophagy ; GO:0010507 | inferred from mutant phenotype <newline> juvenile hormone mediated signaling pathway ; GO:0035626 | inferred from mutant phenotype	juvenile hormone response element binding ; GO:0070594 | inferred from direct assay <newline> FK506 binding ; GO:0005528 | inferred from direct assay <newline> protein binding ; GO:0005515 | inferred from physical interaction with Chd64	heterochromatin ; GO:0000792 | inferred from direct assay
FBgn0033548	CG7637	194.186	1.0965	0.132669	8.26493	1.39774e-16	2.353e-15	upregulated	16	NOP10;	rRNA pseudouridine synthesis ; GO:0031118 | inferred from biological aspect of ancestor with PANTHER:PTN000329686 <newline> snRNA pseudouridine synthesis ; GO:0031120 | inferred from biological aspect of ancestor with PANTHER:PTN000329686	telomerase RNA binding ; GO:0070034 | inferred from biological aspect of ancestor with PANTHER:PTN000329686 <newline> box H/ACA snoRNA binding ; GO:0034513 | inferred from biological aspect of ancestor with PANTHER:PTN000329686	box H/ACA telomerase RNP complex ; GO:0090661 | inferred from biological aspect of ancestor with PANTHER:PTN000329686 <newline> box H/ACA snoRNP complex ; GO:0031429 | inferred from biological aspect of ancestor with PANTHER:PTN000329686
FBgn0005655	PCNA	21.4956	1.09676	0.349457	3.13847	0.0016983	0.00621552	upregulated	16	PCNA;	"regulation of DNA replication ; GO:0006275 | inferred from electronic annotation with InterPro:IPR000730, InterPro:IPR022648, InterPro:IPR022649 <newline> DNA-dependent DNA replication ; GO:0006261 | traceable author statement <newline> translesion synthesis ; GO:0019985 | inferred from biological aspect of ancestor with PANTHER:PTN000143427 <newline> eggshell chorion gene amplification ; GO:000…	"DNA binding ; GO:0003677 | inferred from electronic annotation with InterPro:IPR000730, InterPro:IPR022648, InterPro:IPR022649 <newline> DNA polymerase processivity factor activity ; GO:0030337 | inferred from biological aspect of ancestor with PANTHER:PTN000143422"	PCNA complex ; GO:0043626 | inferred from biological aspect of ancestor with PANTHER:PTN000143422 <newline> nucleus ; GO:0005634 | inferred from biological aspect of ancestor with PANTHER:PTN000143427 <newline> nucleus ; GO:0005634 | inferred from direct assay
FBgn0053505	U3-55K	138.413	1.09679	0.158271	6.92982	4.2138e-12	4.92267e-11	upregulated	16	RRP9;	rRNA processing ; GO:0006364 | inferred from electronic annotation with InterPro:IPR039241	RNA binding ; GO:0003723 | inferred from sequence or structural similarity with HGNC:16829 <newline> U3 snoRNA binding ; GO:0034511 | inferred from direct assay	box C/D snoRNP complex ; GO:0031428 | inferred from sequence or structural similarity with HGNC:16829 <newline> small-subunit processome ; GO:0032040 | inferred from biological aspect of ancestor with PANTHER:PTN000458584 <newline> nucleolus ; GO:0005730 | inferred from sequence or structural similarity with HGNC:16829
FBgn0265512	mlt	5804.15	1.10013	0.0873741	12.5911	2.36504e-36	1.25431e-34	upregulated	16	TBCEL;	post-chaperonin tubulin folding pathway ; GO:0007023 | inferred from biological aspect of ancestor with PANTHER:PTN000388740 <newline> microtubule cytoskeleton organization ; GO:0000226 | inferred from biological aspect of ancestor with PANTHER:PTN000388740 <newline> tubulin complex assembly ; GO:0007021 | inferred from biological aspect of ancestor with PANTHER:PTN000388740 <newline> sperm indiv…	alpha-tubulin binding ; GO:0043014 | inferred from biological aspect of ancestor with PANTHER:PTN000388740	axoneme ; GO:0005930 | inferred from direct assay <newline> cytoplasm ; GO:0005737 | inferred from biological aspect of ancestor with PANTHER:PTN000388740
FBgn0027334	l(1)G0004	440.459	1.10182	0.135003	8.16143	3.31081e-16	5.39177e-15	upregulated	16	PNO1;	-	RNA binding ; GO:0003723 | inferred from electronic annotation with InterPro:IPR004088	nucleolus ; GO:0005730 | inferred from biological aspect of ancestor with PANTHER:PTN000981817 <newline> nucleolus ; GO:0005730 | inferred from sequence or structural similarity with UniProtKB:Q9NRX1
FBgn0035586	Fitm	1480.31	1.10199	0.0605834	18.1897	6.22763e-74	1.33293e-71	upregulated	14	FITM2;	sensory perception of sound ; GO:0007605 | inferred from mutant phenotype <newline> lipid droplet organization ; GO:0034389 | inferred from mutant phenotype <newline> regulation of dendrite development ; GO:0050773 | inferred from mutant phenotype <newline> lipid droplet organization ; GO:0034389 | inferred from biological aspect of ancestor with PANTHER:PTN000565881 <newline> adult locomotory be…	-	integral component of endoplasmic reticulum membrane ; GO:0030176 | inferred from biological aspect of ancestor with PANTHER:PTN000565881 <newline> integral component of endoplasmic reticulum membrane ; GO:0030176 | inferred from sequence or structural similarity with MGI:MGI:2444508
FBgn0262601	SmB	347.004	1.10214	0.123644	8.91378	4.93219e-19	9.96917e-18	upregulated	14	SNRPB;SNRPN;	"mRNA splicing, via spliceosome ; GO:0000398 | inferred from biological aspect of ancestor with PANTHER:PTN000075760 <newline> spermatogenesis ; GO:0007283 | inferred from mutant phenotype <newline> germ cell development ; GO:0007281 | inferred from mutant phenotype <newline> mRNA splicing, via spliceosome ; GO:0000398 | inferred by curator from GO:0071011,GO:0071013 <newline> gonad development ;…	RNA binding ; GO:0003723 | inferred from sequence or structural similarity with HGNC:11153	U4/U6 x U5 tri-snRNP complex ; GO:0046540 | inferred from biological aspect of ancestor with PANTHER:PTN000075760 <newline> pole plasm ; GO:0045495 | inferred from direct assay <newline> catalytic step 2 spliceosome ; GO:0071013 | inferred from biological aspect of ancestor with PANTHER:PTN000075760 <newline> Cajal body ; GO:0015030 | inferred from direct assay <newline> U4 snRNP ; GO:0005687 | i…
FBgn0036342	CG11279	743.081	1.10312	0.0921788	11.9672	5.27709e-33	2.38684e-31	upregulated			-	-	-
FBgn0038360	CG9590	1068.36	1.10504	0.0975498	11.3279	9.54347e-30	3.56349e-28	upregulated	16	FAM114A2;	-	Rab GTPase binding ; GO:0017137 | inferred from physical interaction with Rab2	Golgi cis cisterna ; GO:0000137 | inferred from direct assay
FBgn0005536	Mbs	14681.9	1.10728	0.142642	7.76268	8.31559e-15	1.22145e-13	upregulated	14	PPP1R12B;	neuron projection morphogenesis ; GO:0048812 | inferred from mutant phenotype <newline> imaginal disc-derived wing hair organization ; GO:0035317 | inferred from mutant phenotype <newline> regulation of compound eye photoreceptor development ; GO:0045314 | inferred from mutant phenotype <newline> axon extension ; GO:0048675 | inferred from mutant phenotype <newline> dorsal closure ; GO:0007391 | …	enzyme inhibitor activity ; GO:0004857 | inferred from biological aspect of ancestor with PANTHER:PTN001193544 <newline> protein kinase binding ; GO:0019901 | inferred from electronic annotation with InterPro:IPR031775 <newline> phosphatase regulator activity ; GO:0019208 | inferred from biological aspect of ancestor with PANTHER:PTN001193544	apical cortex ; GO:0045179 | colocalizes_with inferred from direct assay <newline> apical junction complex ; GO:0043296 | colocalizes_with inferred from direct assay <newline> apical cortex ; GO:0045179 | inferred from direct assay <newline> apical part of cell ; GO:0045177 | inferred from direct assay <newline> cytoplasm ; GO:0005737 | inferred from biological aspect of ancestor with PANTHER:PTN…
FBgn0002773	Mlc2	165712	1.10933	0.0965038	11.4952	1.39445e-30	5.47995e-29	upregulated	6	MYL2;	myofibril assembly ; GO:0030239 | inferred from mutant phenotype <newline> flight ; GO:0060361 | inferred from mutant phenotype <newline> muscle system process ; GO:0003012 | inferred from mutant phenotype	calcium ion binding ; GO:0005509 | inferred from electronic annotation with InterPro:IPR002048	myofibril ; GO:0030016 | inferred from mutant phenotype
FBgn0031977	baf	1413.47	1.10983	0.104335	10.6372	2.00016e-26	6.39304e-25	upregulated	15	BANF1;	oocyte karyosome formation ; GO:0030717 | inferred from mutant phenotype <newline> chromosome condensation ; GO:0030261 | inferred from biological aspect of ancestor with PANTHER:PTN000985552 <newline> chromosome condensation ; GO:0030261 | inferred from mutant phenotype inferred from genetic interaction with ball <newline> chromosome segregation ; GO:0007059 | inferred from biological aspect of …	DNA binding ; GO:0003677 | inferred from biological aspect of ancestor with PANTHER:PTN000985552	nucleoplasm ; GO:0005654 | inferred from biological aspect of ancestor with PANTHER:PTN000985552 <newline> nucleoplasm ; GO:0005654 | inferred from direct assay <newline> cytoplasm ; GO:0005737 | inferred from direct assay <newline> nuclear envelope ; GO:0005635 | inferred from direct assay
FBgn0034709	Swim	1125.72	1.11022	0.105382	10.5353	5.94185e-26	1.85466e-24	upregulated	16	TINAGL1;	immune response ; GO:0006955 | inferred from electronic annotation with InterPro:IPR001212 <newline> proteolysis ; GO:0006508 | inferred from electronic annotation with InterPro:IPR000668 <newline> positive regulation of canonical Wnt signaling pathway ; GO:0090263 | inferred from direct assay <newline> cell adhesion ; GO:0007155 | inferred from biological aspect of ancestor with PANTHER:PTN00027…	"cysteine-type peptidase activity ; GO:0008234 | inferred from electronic annotation with InterPro:IPR000668, InterPro:IPR013128 <newline> polysaccharide binding ; GO:0030247 | inferred from electronic annotation with InterPro:IPR001212 <newline> scavenger receptor activity ; GO:0005044 | inferred from electronic annotation with InterPro:IPR001212 <newline> Wnt-protein binding ; GO:0017147 | infe…	extracellular space ; GO:0005615 | inferred from biological aspect of ancestor with PANTHER:PTN000274640 <newline> extracellular space ; GO:0005615 | inferred from direct assay <newline> chorion ; GO:0042600 | inferred from direct assay
FBgn0005278	Sam-S	11505.9	1.11404	0.11247	9.90518	3.95264e-23	1.01666e-21	upregulated	17	MAT2A;	determination of adult lifespan ; GO:0008340 | inferred from mutant phenotype <newline> S-adenosylmethionine biosynthetic process ; GO:0006556 | inferred from mutant phenotype	ATP binding ; GO:0005524 | inferred from electronic annotation with InterPro:IPR002133 <newline> methionine adenosyltransferase activity ; GO:0004478 | inferred from sequence or structural similarity with EMBL:J03477 inferred from sequence or structural similarity with protein_id:AAA42106.1 <newline> methionine adenosyltransferase activity ; GO:0004478 | inferred from biological aspect of ancesto…	cytosol ; GO:0005829 | inferred from biological aspect of ancestor with PANTHER:PTN000239344
FBgn0011289	TfIIA-L	1826.06	1.1147	0.0997606	11.1737	5.48235e-29	1.99731e-27	upregulated	13	GTF2A1;	transcription by RNA polymerase II ; GO:0006366 | inferred from biological aspect of ancestor with PANTHER:PTN000294294 <newline> transcription initiation from RNA polymerase II promoter ; GO:0006367 | inferred from sequence or structural similarity with SGD:S000005720 <newline> transcription by RNA polymerase II ; GO:0006366 | inferred from direct assay	TBP-class protein binding ; GO:0017025 | inferred from physical interaction with Trf2 <newline> RNA polymerase II general transcription initiation factor activity ; GO:0016251 | contributes_to inferred from physical interaction with TfIIA-S <newline> TFIID-class transcription factor complex binding ; GO:0001094 | inferred from physical interaction with Taf4 <newline> TBP-class protein binding ; G…	nucleus ; GO:0005634 | inferred from direct assay <newline> transcription factor TFIIA complex ; GO:0005672 | inferred from direct assay <newline> transcription factor TFIIA complex ; GO:0005672 | inferred from biological aspect of ancestor with PANTHER:PTN000294295 <newline> transcription factor TFIIA complex ; GO:0005672 | inferred from sequence or structural similarity with HGNC:4646 inferred …
FBgn0031070	CG12702	35.0487	1.11862	0.256477	4.3615	1.29176e-05	7.15151e-05	upregulated	5	CIP2A;	-	-	-
FBgn0039306	RIOK2	1093.02	1.11863	0.089894	12.4439	1.51003e-35	7.63681e-34	upregulated	15	RIOK2;	protein phosphorylation ; GO:0006468 | inferred from electronic annotation with InterPro:IPR015285 <newline> maturation of SSU-rRNA ; GO:0030490 | inferred from biological aspect of ancestor with PANTHER:PTN001634686 <newline> positive regulation of glial cell proliferation ; GO:0060252 | inferred from mutant phenotype	"ATP binding ; GO:0005524 | inferred from electronic annotation with InterPro:IPR015285, InterPro:IPR018935 <newline> protein serine/threonine kinase activity ; GO:0004674 | inferred from electronic annotation with InterPro:IPR015285, InterPro:IPR018935 <newline> protein kinase activity ; GO:0004672 | inferred from sequence or structural similarity with SGD:S000005151 <newline> protein kinase act…	"nucleus ; GO:0005634 | inferred from sequence or structural similarity with SGD:S000005151 <newline> preribosome, small subunit precursor ; GO:0030688 | inferred from biological aspect of ancestor with PANTHER:PTN001634686 <newline> cytosol ; GO:0005829 | inferred from biological aspect of ancestor with PANTHER:PTN001634686 <newline> cytoplasm ; GO:0005737 | inferred from sequence or structural …
FBgn0037141	DNApol-eta	206.538	1.11893	0.14927	7.49606	6.57666e-14	8.86703e-13	upregulated	15	POLH;	response to radiation ; GO:0009314 | inferred from biological aspect of ancestor with PANTHER:PTN000117879 <newline> response to radiation ; GO:0009314 | inferred from mutant phenotype <newline> double-strand break repair via homologous recombination ; GO:0000724 | inferred from mutant phenotype <newline> translesion synthesis ; GO:0019985 | inferred from sequence or structural similarity with HG…	damaged DNA binding ; GO:0003684 | inferred from electronic annotation with InterPro:IPR017961 <newline> DNA-directed DNA polymerase activity ; GO:0003887 | inferred from direct assay inferred from mutant phenotype <newline> DNA-directed DNA polymerase activity ; GO:0003887 | inferred from biological aspect of ancestor with PANTHER:PTN000117879	site of double-strand break ; GO:0035861 | inferred from biological aspect of ancestor with PANTHER:PTN000117879 <newline> replication fork ; GO:0005657 | inferred from biological aspect of ancestor with PANTHER:PTN000117879 <newline> nucleus ; GO:0005634 | inferred from biological aspect of ancestor with PANTHER:PTN000117879 <newline> nucleus ; GO:0005634 | inferred from direct assay
FBgn0262004	CG42822	28.2333	1.11964	0.306637	3.65135	0.00026087	0.00114539	upregulated			-	-	-
FBgn0034920	CG5597	8704.54	1.11986	0.0660339	16.9589	1.65454e-64	2.79315e-62	upregulated	2	ICOSLG;LOC102723996;	-	-	-
FBgn0065064	snoRNA:Psi28S-291	23.2458	1.12137	0.314204	3.56893	0.000358448	0.00152895	upregulated			-	-	-
FBgn0085453	Mthfs	833.643	1.12214	0.143918	7.7971	6.33452e-15	9.39673e-14	upregulated	16	MTHFS;	folic acid-containing compound biosynthetic process ; GO:0009396 | inferred from biological aspect of ancestor with PANTHER:PTN000601268 <newline> tetrahydrofolate interconversion ; GO:0035999 | inferred from biological aspect of ancestor with PANTHER:PTN000601268	5-formyltetrahydrofolate cyclo-ligase activity ; GO:0030272 | inferred from biological aspect of ancestor with PANTHER:PTN000601268 <newline> 5-formyltetrahydrofolate cyclo-ligase activity ; GO:0030272 | inferred from sequence or structural similarity with UniProtKB:P80405	cytosol ; GO:0005829 | inferred from sequence or structural similarity with UniProtKB:P80405 <newline> mitochondrion ; GO:0005739 | inferred from biological aspect of ancestor with PANTHER:PTN000601269
FBgn0030061	CG1785	533.199	1.12628	0.108038	10.4248	1.91064e-25	5.72523e-24	upregulated	15	NOP53;	ribosomal large subunit assembly ; GO:0000027 | inferred from biological aspect of ancestor with PANTHER:PTN000368190 <newline> rRNA processing ; GO:0006364 | inferred from biological aspect of ancestor with PANTHER:PTN000368190 <newline> ribosomal large subunit assembly ; GO:0000027 | inferred from sequence or structural similarity with UniProtKB:Q9NZM5	5S rRNA binding ; GO:0008097 | inferred from biological aspect of ancestor with PANTHER:PTN000368190	nucleolus ; GO:0005730 | inferred from biological aspect of ancestor with PANTHER:PTN000368190 <newline> nucleoplasm ; GO:0005654 | inferred from sequence or structural similarity with UniProtKB:Q9NZM5 <newline> nucleolus ; GO:0005730 | inferred from sequence or structural similarity with UniProtKB:Q9NZM5
FBgn0030067	Rbm13	524.7	1.12651	0.0920879	12.233	2.07052e-34	9.92691e-33	upregulated	14	MAK16;	-	-	"nucleolus ; GO:0005730 | inferred from biological aspect of ancestor with PANTHER:PTN000600976 <newline> preribosome, large subunit precursor ; GO:0030687 | inferred from biological aspect of ancestor with PANTHER:PTN000600976"
FBgn0031635	tank	1525.89	1.12672	0.0966053	11.6631	1.96719e-31	8.15874e-30	upregulated	15	EI24;	macroautophagy ; GO:0016236 | inferred from biological aspect of ancestor with PANTHER:PTN000483471 <newline> positive regulation of response to ethanol ; GO:1901418 | inferred from mutant phenotype	-	endoplasmic reticulum ; GO:0005783 | inferred from biological aspect of ancestor with PANTHER:PTN000483471
FBgn0259168	mnb	2231.34	1.12689	0.0879523	12.8125	1.39509e-37	7.74144e-36	upregulated	12	DYRK1A;	"protein autophosphorylation ; GO:0046777 | inferred from electronic annotation with InterPro:IPR028318 <newline> positive regulation of neuron differentiation ; GO:0045666 | inferred from expression pattern <newline> positive regulation of feeding behavior ; GO:2000253 | inferred from mutant phenotype <newline> negative regulation of cell cycle ; GO:0045786 | inferred from mutant phenotype <newl…	"protein serine/threonine/tyrosine kinase activity ; GO:0004712 | inferred from electronic annotation with InterPro:IPR028318 <newline> ATP binding ; GO:0005524 | inferred from electronic annotation with InterPro:IPR000719, InterPro:IPR002290, InterPro:IPR017441 <newline> transcription coactivator activity ; GO:0003713 | inferred from biological aspect of ancestor with PANTHER:PTN000756119 <newli…	terminal bouton ; GO:0043195 | inferred from direct assay <newline> nucleus ; GO:0005634 | inferred from biological aspect of ancestor with PANTHER:PTN000756119
FBgn0040832	CG8012	1494.29	1.12869	0.0945555	11.9368	7.6124e-33	3.40456e-31	upregulated			-	-	-
FBgn0027903	Pol31	127.354	1.13109	0.156137	7.24425	4.34837e-13	5.49206e-12	upregulated	17	POLD2;	DNA strand elongation involved in DNA replication ; GO:0006271 | inferred from biological aspect of ancestor with PANTHER:PTN000045935	DNA binding ; GO:0003677 | inferred from electronic annotation with InterPro:IPR007185 <newline> DNA-directed DNA polymerase activity ; GO:0003887 | contributes_to inferred from biological aspect of ancestor with PANTHER:PTN000045935	delta DNA polymerase complex ; GO:0043625 | inferred from biological aspect of ancestor with PANTHER:PTN000045936
FBgn0261274	Ero1L	1571.03	1.1327	0.136915	8.27301	1.30618e-16	2.20505e-15	upregulated	15	ERO1A;ERO1B;	oxidation-reduction process ; GO:0055114 | inferred from electronic annotation with InterPro:IPR007266 <newline> protein folding in endoplasmic reticulum ; GO:0034975 | inferred from mutant phenotype <newline> protein folding in endoplasmic reticulum ; GO:0034975 | inferred from biological aspect of ancestor with PANTHER:PTN000289179 <newline> chaperone cofactor-dependent protein refolding ; GO:0…	"protein disulfide isomerase activity ; GO:0003756 | inferred from mutant phenotype <newline> oxidoreductase activity, acting on a sulfur group of donors, disulfide as acceptor ; GO:0016671 | inferred from electronic annotation with InterPro:IPR007266 <newline> protein disulfide isomerase activity ; GO:0003756 | inferred from biological aspect of ancestor with PANTHER:PTN000289179 <newline> prote…	endoplasmic reticulum membrane ; GO:0005789 | inferred from biological aspect of ancestor with PANTHER:PTN000289179 <newline> endoplasmic reticulum ; GO:0005783 | inferred from sequence or structural similarity with UniProtKB:Q96HE7
FBgn0032512	Bdp1	534.935	1.13315	0.127175	8.91022	5.09324e-19	1.02694e-17	upregulated	8	BDP1;	RNA polymerase III preinitiation complex assembly ; GO:0070898 | inferred from biological aspect of ancestor with PANTHER:PTN000532088	TFIIIC-class transcription factor complex binding ; GO:0001156 | inferred from biological aspect of ancestor with PANTHER:PTN000532088 <newline> RNA polymerase III type 3 promoter sequence-specific DNA binding ; GO:0001006 | inferred from direct assay	transcription factor TFIIIB complex ; GO:0000126 | inferred from biological aspect of ancestor with PANTHER:PTN000532088 <newline> transcription factor TFIIIB complex ; GO:0000126 | inferred from direct assay
FBgn0033471	CG12134	214.01	1.1348	0.120071	9.45111	3.35257e-21	7.59619e-20	upregulated	12	WDR89;	-	-	-
FBgn0033215	Dgat2	83.9537	1.13603	0.176744	6.42757	1.29662e-10	1.32041e-09	upregulated	17	MOGAT2;	mesoderm development ; GO:0007498 | non-traceable author statement <newline> lipid droplet organization ; GO:0034389 | inferred from mutant phenotype	"transferase activity, transferring acyl groups other than amino-acyl groups ; GO:0016747 | inferred from electronic annotation with InterPro:IPR007130"	-
FBgn0028686	Rpt3	2431.94	1.13628	0.0703176	16.1593	9.77136e-59	1.3309e-56	upregulated	17	PSMC4;	protein catabolic process ; GO:0030163 | inferred from electronic annotation with InterPro:IPR005937 <newline> positive regulation of RNA polymerase II transcriptional preinitiation complex assembly ; GO:0045899 | inferred from biological aspect of ancestor with PANTHER:PTN000553195 <newline> proteasome-mediated ubiquitin-dependent protein catabolic process ; GO:0043161 | inferred by curator from…	"ATP binding ; GO:0005524 | inferred from electronic annotation with InterPro:IPR001270, InterPro:IPR003959, InterPro:IPR003960 <newline> proteasome-activating ATPase activity ; GO:0036402 | inferred from electronic annotation with InterPro:IPR035256 <newline> ATPase activity ; GO:0016887 | inferred from sequence model"	"male germ cell nucleus ; GO:0001673 | inferred from direct assay <newline> proteasome regulatory particle, base subcomplex ; GO:0008540 | inferred from biological aspect of ancestor with PANTHER:PTN000553195 <newline> proteasome regulatory particle ; GO:0005838 | inferred from sequence or structural similarity with HGNC:9551 inferred from direct assay <newline> proteasome regulatory particle ; G…
FBgn0053107	CG33107	229.143	1.13662	0.13938	8.1548	3.49751e-16	5.68038e-15	upregulated	1	DPH5;	-	-	-
FBgn0031856	CG11322	39.3755	1.13746	0.266076	4.27496	1.91175e-05	0.000102986	upregulated	4	GCNA;	-	molecular_function ; GO:0003674 | no biological data available	nucleus ; GO:0005634 | inferred from biological aspect of ancestor with PANTHER:PTN000559411
FBgn0037997	CG14742	1673.79	1.13772	0.108798	10.4571	1.35887e-25	4.10262e-24	upregulated	1	EWSR1;	-	-	-
FBgn0038746	Surf6	233.569	1.13973	0.1167	9.76632	1.57048e-22	3.87321e-21	upregulated	9	SURF6;	ventral cord development ; GO:0007419 | inferred from high throughput mutant phenotype <newline> ribosomal small subunit biogenesis ; GO:0042274 | inferred from biological aspect of ancestor with PANTHER:PTN000372642 <newline> ribosome biogenesis ; GO:0042254 | inferred from sequence or structural similarity with MGI:MGI:98447 <newline> ribosomal large subunit biogenesis ; GO:0042273 | inferred f…	DNA binding ; GO:0003677 | inferred from biological aspect of ancestor with PANTHER:PTN000372642 <newline> nucleic acid binding ; GO:0003676 | inferred from sequence or structural similarity with MGI:MGI:98447 <newline> RNA binding ; GO:0003723 | inferred from biological aspect of ancestor with PANTHER:PTN000372642	nucleolus ; GO:0005730 | inferred from biological aspect of ancestor with PANTHER:PTN000372642 <newline> nucleolus ; GO:0005730 | inferred from sequence or structural similarity with MGI:MGI:98447
FBgn0026751	XRCC1	853.935	1.13973	0.083328	13.6776	1.38118e-42	9.40613e-41	upregulated	13	XRCC1;	single strand break repair ; GO:0000012 | inferred from electronic annotation with InterPro:IPR002706 <newline> base-excision repair ; GO:0006284 | inferred from biological aspect of ancestor with PANTHER:PTN000146419	damaged DNA binding ; GO:0003684 | inferred from electronic annotation with InterPro:IPR002706	nucleus ; GO:0005634 | inferred from biological aspect of ancestor with PANTHER:PTN000146419
FBgn0003082	phr	537.001	1.14071	0.08906	12.8083	1.47234e-37	8.13245e-36	upregulated	1	CRY1;CRY2;TRMO;	photoreactive repair ; GO:0000719 | inferred from biological aspect of ancestor with PANTHER:PTN000025285	deoxyribodipyrimidine photo-lyase activity ; GO:0003904 | inferred from electronic annotation with InterPro:IPR008148	-
FBgn0005683	pie	114.93	1.14102	0.157253	7.25593	3.98922e-13	5.04908e-12	upregulated	11	PHF7;	germ-line stem cell division ; GO:0042078 | inferred from mutant phenotype <newline> compound eye development ; GO:0048749 | inferred from mutant phenotype <newline> intestinal stem cell homeostasis ; GO:0036335 | inferred from mutant phenotype <newline> somatic stem cell population maintenance ; GO:0035019 | inferred from mutant phenotype	-	-
FBgn0038146	CG9799	877.034	1.14728	0.100487	11.4172	3.42931e-30	1.30903e-28	upregulated	14	WDR36;	rRNA processing ; GO:0006364 | inferred from biological aspect of ancestor with PANTHER:PTN000356653	-	Pwp2p-containing subcomplex of 90S preribosome ; GO:0034388 | inferred from biological aspect of ancestor with PANTHER:PTN000356653 <newline> small-subunit processome ; GO:0032040 | inferred from biological aspect of ancestor with PANTHER:PTN000356653
FBgn0035099	CG6845	475.163	1.148	0.100357	11.4391	2.66601e-30	1.02749e-28	upregulated	16	DCST2;	-	-	integral component of membrane ; GO:0016021 | inferred from electronic annotation with InterPro:IPR012858
FBgn0035323	CG13807	1044.04	1.14878	0.0829382	13.8511	1.25363e-43	8.7871e-42	upregulated	3	RAMAC;	RNA 5'-cap (guanine-N7)-methylation ; GO:0106005 | inferred from electronic annotation with InterPro:IPR028271	RNA binding ; GO:0003723 | inferred from electronic annotation with InterPro:IPR028271 <newline> mRNA (guanine-N7-)-methyltransferase activity ; GO:0004482 | contributes_to inferred from sequence or structural similarity with UniProtKB:Q9BTL3	mRNA cap binding complex ; GO:0005845 | inferred from electronic annotation with InterPro:IPR028271
FBgn0083068	CG33947	172.926	1.15023	0.129818	8.86033	7.97753e-19	1.58309e-17	upregulated			-	-	cytosol ; GO:0005829 | inferred from direct assay
FBgn0085195	CG34166	9569.29	1.15084	0.16823	6.84086	7.87176e-12	8.97725e-11	upregulated	1	GRINA;	-	-	-
FBgn0037710	CG9393	527.122	1.15211	0.141285	8.15449	3.50665e-16	5.68751e-15	upregulated	15	MTX1;MTX3;	protein targeting to mitochondrion ; GO:0006626 | inferred from sequence or structural similarity with UniProtKB:Q13505	-	"SAM complex ; GO:0001401 | inferred from electronic annotation with InterPro:IPR017410, InterPro:IPR019564 <newline> mitochondrial outer membrane ; GO:0005741 | inferred from sequence or structural similarity with UniProtKB:Q13505 <newline> mitochondrial outer membrane ; GO:0005741 | inferred from direct assay"
FBgn0003483	spn-E	40.9253	1.15319	0.358741	3.21456	0.00130645	0.00491961	upregulated	17	TDRD9;	"oocyte localization involved in germarium-derived egg chamber formation ; GO:0030720 | inferred from mutant phenotype <newline> regulation of pole plasm oskar mRNA localization ; GO:0007317 | inferred from mutant phenotype <newline> RNA localization ; GO:0006403 | traceable author statement <newline> chromatin silencing ; GO:0006342 | inferred from mutant phenotype <newline> oogenesis ; GO:00484…	ATP binding ; GO:0005524 | inferred from electronic annotation with InterPro:IPR011545 <newline> RNA binding ; GO:0003723 | inferred from biological aspect of ancestor with PANTHER:PTN000433338 <newline> helicase activity ; GO:0004386 | inferred from sequence or structural similarity <newline> RNA-dependent ATPase activity ; GO:0008186 | traceable author statement <newline> RNA helicase activity …	cytoplasm ; GO:0005737 | non-traceable author statement <newline> P granule ; GO:0043186 | inferred from direct assay <newline> cytoplasm ; GO:0005737 | inferred from direct assay <newline> nucleus ; GO:0005634 | inferred from direct assay
FBgn0037832	Desi	224.488	1.15601	0.13549	8.53208	1.43742e-17	2.62236e-16	upregulated			response to desiccation ; GO:0009269 | inferred from mutant phenotype <newline> sensory perception of taste ; GO:0050909 | inferred from mutant phenotype	SH2 domain binding ; GO:0042169 | inferred from sequence model <newline> PDZ domain binding ; GO:0030165 | inferred from sequence model	apical part of cell ; GO:0045177 | inferred from direct assay <newline> integral component of membrane ; GO:0016021 | inferred from sequence model
FBgn0037378	PSMG1	739.25	1.15967	0.100481	11.5412	8.17746e-31	3.27809e-29	upregulated	2	PSMG1;	proteasome core complex assembly ; GO:0080129 | inferred from biological aspect of ancestor with PANTHER:PTN001030763	proteasome binding ; GO:0070628 | inferred from biological aspect of ancestor with PANTHER:PTN001030763	endoplasmic reticulum ; GO:0005783 | inferred from biological aspect of ancestor with PANTHER:PTN001030763
FBgn0033807	AQP	4647.2	1.16	0.0691175	16.783	3.25029e-63	5.1944e-61	upregulated	12	AQP12B;	-	channel activity ; GO:0015267 | inferred from biological aspect of ancestor with PANTHER:PTN001080908	cytoplasm ; GO:0005737 | inferred from biological aspect of ancestor with PANTHER:PTN001080908
FBgn0266268	FeCH	1773.3	1.16079	0.125691	9.23533	2.57503e-20	5.59136e-19	upregulated	17	FECH;	heme biosynthetic process ; GO:0006783 | inferred from biological aspect of ancestor with PANTHER:PTN000121751 <newline> protoporphyrinogen IX biosynthetic process ; GO:0006782 | inferred from sequence or structural similarity with UniProtKB:P22830	ferrochelatase activity ; GO:0004325 | inferred from sequence or structural similarity with UniProtKB:P22830 <newline> ferrochelatase activity ; GO:0004325 | inferred from direct assay <newline> ferrochelatase activity ; GO:0004325 | inferred from biological aspect of ancestor with PANTHER:PTN000121751	mitochondrion ; GO:0005739 | inferred from biological aspect of ancestor with PANTHER:PTN000121752 <newline> mitochondrial inner membrane ; GO:0005743 | inferred from sequence or structural similarity with UniProtKB:P22830
FBgn0027095	Manf	918.44	1.16205	0.126668	9.17396	4.55975e-20	9.70748e-19	upregulated	16	MANF;	"synaptic transmission, dopaminergic ; GO:0001963 | inferred from mutant phenotype <newline> neuron projection development ; GO:0031175 | inferred from mutant phenotype <newline> dopamine metabolic process ; GO:0042417 | inferred from mutant phenotype <newline> neuron cellular homeostasis ; GO:0070050 | inferred from mutant phenotype <newline> neuron projection development ; GO:0031175 | inferred…	-	endomembrane system ; GO:0012505 | inferred from high throughput direct assay <newline> extracellular region ; GO:0005576 | inferred from direct assay <newline> extracellular space ; GO:0005615 | inferred from biological aspect of ancestor with PANTHER:PTN000312771 <newline> endoplasmic reticulum ; GO:0005783 | inferred from direct assay <newline> endoplasmic reticulum ; GO:0005783 | inferred fro…
FBgn0037580	DppIII	2835.47	1.16217	0.0868374	13.3833	7.56712e-41	4.85024e-39	upregulated	15	DPP3;	proteolysis ; GO:0006508 | inferred from direct assay	dipeptidyl-peptidase activity ; GO:0008239 | inferred from biological aspect of ancestor with PANTHER:PTN000603134 <newline> dipeptidyl-peptidase activity ; GO:0008239 | inferred from direct assay	cytosol ; GO:0005829 | inferred from direct assay <newline> membrane ; GO:0016020 | inferred from direct assay
FBgn0027513	ana2	50.1758	1.16371	0.283637	4.10281	4.08156e-05	0.000209246	upregulated			centriole replication ; GO:0007099 | inferred from direct assay <newline> establishment of mitotic spindle orientation ; GO:0000132 | inferred from mutant phenotype <newline> centriole assembly ; GO:0098534 | inferred from mutant phenotype <newline> ciliary basal body organization ; GO:0032053 | inferred from mutant phenotype inferred from genetic interaction with UniProtKB:Q9VAC8 <newline> centr…	-	centrosome ; GO:0005813 | inferred from direct assay <newline> centriole ; GO:0005814 | inferred from direct assay <newline> ciliary basal body ; GO:0036064 | inferred from direct assay
FBgn0039212	Syx18	916.284	1.1659	0.126638	9.20654	3.36809e-20	7.26077e-19	upregulated	16	STX18;	"neuromuscular synaptic transmission ; GO:0007274 | inferred from mutant phenotype <newline> retrograde vesicle-mediated transport, Golgi to endoplasmic reticulum ; GO:0006890 | inferred from biological aspect of ancestor with PANTHER:PTN000409677 <newline> vesicle-mediated transport ; GO:0016192 | inferred from sequence or structural similarity <newline> neuromuscular junction development ; GO:0…	SNAP receptor activity ; GO:0005484 | inferred from sequence or structural similarity with Syx17 <newline> SNAP receptor activity ; GO:0005484 | inferred from sequence or structural similarity <newline> SNARE binding ; GO:0000149 | inferred from sequence or structural similarity with Syx17	endoplasmic reticulum ; GO:0005783 | inferred from biological aspect of ancestor with PANTHER:PTN000409677 <newline> cell cortex ; GO:0005938 | inferred from direct assay <newline> neuromuscular junction ; GO:0031594 | inferred from direct assay <newline> SNARE complex ; GO:0031201 | inferred from biological aspect of ancestor with PANTHER:PTN000409677 <newline> SNARE complex ; GO:0031201 | infer…
FBgn0043578	PGRP-SB1	1292.01	1.16737	0.374194	3.1197	0.00181038	0.0065636	upregulated	7	PGLYRP2;	innate immune response ; GO:0045087 | inferred from electronic annotation with InterPro:IPR017331 <newline> negative regulation of natural killer cell differentiation involved in immune response ; GO:0032827 | inferred from biological aspect of ancestor with PANTHER:PTN001336553 <newline> innate immune response ; GO:0045087 | non-traceable author statement <newline> defense response to Gram-posit…	peptidoglycan binding ; GO:0042834 | inferred from biological aspect of ancestor with PANTHER:PTN001664863 <newline> zinc ion binding ; GO:0008270 | inferred from electronic annotation with InterPro:IPR006619 <newline> N-acetylmuramoyl-L-alanine amidase activity ; GO:0008745 | inferred from biological aspect of ancestor with PANTHER:PTN001664864 <newline> peptidoglycan receptor activity ; GO:0016…	extracellular space ; GO:0005615 | inferred from biological aspect of ancestor with PANTHER:PTN001664863 <newline> extracellular region ; GO:0005576 | inferred from sequence or structural similarity
FBgn0051072	Lerp	3510.99	1.16872	0.0555838	21.0263	3.77232e-98	1.61482e-95	upregulated	12	IGF2R;	positive regulation of autophagy ; GO:0010508 | inferred from mutant phenotype <newline> post-Golgi vesicle-mediated transport ; GO:0006892 | inferred from direct assay <newline> lysosomal transport ; GO:0007041 | inferred from direct assay	signaling receptor activity ; GO:0038023 | inferred from electronic annotation with InterPro:IPR000479 <newline> protein binding ; GO:0005515 | inferred from physical interaction with Gga <newline> phosphoprotein binding ; GO:0051219 | inferred from electronic annotation with InterPro:IPR000479	clathrin-coated vesicle ; GO:0030136 | inferred from direct assay <newline> perinuclear region of cytoplasm ; GO:0048471 | inferred from direct assay <newline> cytoplasm ; GO:0005737 | inferred by curator from GO:0007041 <newline> trans-Golgi network ; GO:0005802 | inferred from biological aspect of ancestor with PANTHER:PTN000824899 <newline> trans-Golgi network ; GO:0005802 | inferred from dire…
FBgn0038353	CG5399	94.42	1.17251	0.283732	4.13246	3.58899e-05	0.000186063	upregulated	1	APOD;	biological_process ; GO:0008150 | no biological data available	molecular_function ; GO:0003674 | no biological data available	cellular_component ; GO:0005575 | no biological data available
FBgn0036126	Irbp18	1149.25	1.17704	0.0790668	14.8866	4.02542e-50	3.76943e-48	upregulated	10	CEBPG;	"regulation of transcription, DNA-templated ; GO:0006355 | inferred from electronic annotation with InterPro:IPR004827 <newline> double-strand break repair ; GO:0006302 | inferred from mutant phenotype"	"DNA-binding transcription factor activity ; GO:0003700 | inferred from electronic annotation with InterPro:IPR004827, InterPro:IPR031106 <newline> P-element binding ; GO:0003693 | inferred from direct assay"	DNA repair complex ; GO:1990391 | inferred from direct assay
FBgn0017430	Nelf-E	494.427	1.17958	0.0921279	12.8037	1.56368e-37	8.59735e-36	upregulated	11	NELFE;	"negative regulation of transcription by RNA polymerase II ; GO:0000122 | inferred from direct assay <newline> negative regulation of transcription elongation from RNA polymerase II promoter ; GO:0034244 | inferred from biological aspect of ancestor with PANTHER:PTN000425495 <newline> negative regulation of transcription elongation from RNA polymerase II promoter ; GO:0034244 | inferred from dire…	RNA binding ; GO:0003723 | inferred from direct assay <newline> mRNA binding ; GO:0003729 | inferred from sequence or structural similarity	NELF complex ; GO:0032021 | inferred from physical interaction with TH1 <newline> NELF complex ; GO:0032021 | inferred from biological aspect of ancestor with PANTHER:PTN000425495 <newline> nucleus ; GO:0005634 | inferred from direct assay <newline> transcriptional repressor complex ; GO:0017053 | inferred from direct assay <newline> transcription elongation factor complex ; GO:0008023 | inferred…
FBgn0262679	CG43149	104.82	1.18104	0.155737	7.58354	3.36253e-14	4.67556e-13	upregulated			biological_process ; GO:0008150 | no biological data available	molecular_function ; GO:0003674 | no biological data available	cellular_component ; GO:0005575 | no biological data available
FBgn0052177	Ndfip	2586.18	1.18126	0.0831613	14.2044	8.60199e-46	6.6092e-44	upregulated	13	NDFIP1;	vacuolar transport ; GO:0007034 | inferred from electronic annotation with InterPro:IPR019325 <newline> metal ion transport ; GO:0030001 | inferred from biological aspect of ancestor with PANTHER:PTN001002058 <newline> ubiquitin-dependent protein catabolic process ; GO:0006511 | inferred from biological aspect of ancestor with PANTHER:PTN001002058 <newline> wing disc development ; GO:0035220 | in…	WW domain binding ; GO:0050699 | inferred from biological aspect of ancestor with PANTHER:PTN001002059 <newline> WW domain binding ; GO:0050699 | inferred from mutant phenotype	"endoplasmic reticulum ; GO:0005783 | inferred from biological aspect of ancestor with PANTHER:PTN001002058 <newline> Golgi apparatus ; GO:0005794 | inferred from biological aspect of ancestor with PANTHER:PTN001002058 <newline> late endosome ; GO:0005770 | inferred from direct assay <newline> ubiquitin ligase complex ; GO:0000151 | inferred from physical interaction with Su(dx), Smurf, Nedd4 <ne…
FBgn0001137	grk	1639.57	1.18191	0.103143	11.459	2.11933e-30	8.24748e-29	upregulated	2	NRG3;	"epidermal growth factor receptor signaling pathway ; GO:0007173 | inferred from direct assay <newline> dorsal/ventral axis specification, ovarian follicular epithelium ; GO:0008069 | traceable author statement <newline> anterior/posterior pattern specification ; GO:0009952 | traceable author statement <newline> positive regulation of border follicle cell migration ; GO:1903688 | inferred from ge…	epidermal growth factor receptor binding ; GO:0005154 | inferred from direct assay <newline> protein binding ; GO:0005515 | inferred from physical interaction with UniProtKB:P49858 <newline> receptor ligand activity ; GO:0048018 | inferred from direct assay	plasma membrane ; GO:0005886 | inferred from direct assay <newline> extracellular space ; GO:0005615 | inferred from direct assay
FBgn0040290	RecQ4	41.8704	1.18238	0.265986	4.44526	8.77869e-06	4.97031e-05	upregulated	14	RECQL4;	DNA duplex unwinding ; GO:0032508 | inferred from direct assay <newline> DNA replication ; GO:0006260 | inferred from sequence or structural similarity with HGNC:9949 <newline> DNA replication ; GO:0006260 | inferred from mutant phenotype <newline> base-excision repair ; GO:0006284 | inferred from mutant phenotype <newline> DNA repair ; GO:0006281 | inferred from biological aspect of ancestor wit…	zinc ion binding ; GO:0008270 | inferred from electronic annotation with InterPro:IPR001878 <newline> single-stranded DNA binding ; GO:0003697 | inferred from direct assay <newline> DNA helicase activity ; GO:0003678 | inferred from sequence or structural similarity with UniProtKB:P15043 <newline> four-way junction helicase activity ; GO:0009378 | inferred from biological aspect of ancestor with …	nucleus ; GO:0005634 | inferred from biological aspect of ancestor with PANTHER:PTN000749808 <newline> nucleus ; GO:0005634 | inferred from direct assay <newline> cytoplasm ; GO:0005737 | inferred from direct assay <newline> cytoplasm ; GO:0005737 | inferred from biological aspect of ancestor with PANTHER:PTN000344873 <newline> chromatin ; GO:0000785 | colocalizes_with inferred from direct assay …
FBgn0038017	CG4115	16.5322	1.18532	0.372035	3.18604	0.00144236	0.00538572	upregulated	1	ACAN;SELL;	-	carbohydrate binding ; GO:0030246 | inferred from sequence or structural similarity with Lectin-galC1	-
FBgn0031189	CG14618	258.364	1.18595	0.124029	9.56189	1.15625e-21	2.69104e-20	upregulated	15	TRMT10A;	mitochondrial tRNA processing ; GO:0090646 | inferred from biological aspect of ancestor with PANTHER:PTN000339531	tRNA (guanine-N1-)-methyltransferase activity ; GO:0009019 | inferred from biological aspect of ancestor with PANTHER:PTN000339531 <newline> tRNA binding ; GO:0000049 | inferred from biological aspect of ancestor with PANTHER:PTN000339531	nucleus ; GO:0005634 | inferred from biological aspect of ancestor with PANTHER:PTN000339531 <newline> nucleoplasm ; GO:0005654 | inferred from biological aspect of ancestor with PANTHER:PTN000339534
FBgn0034670	CG13488	62.8398	1.19124	0.260709	4.56924	4.89498e-06	2.90164e-05	upregulated			-	-	-
FBgn0031560	CG16713	480.111	1.19235	0.209744	5.68479	1.30977e-08	1.10634e-07	upregulated	6	EPPIN;EPPIN-WFDC6;	-	serine-type endopeptidase inhibitor activity ; GO:0004867 | inferred from electronic annotation with InterPro:IPR002223	-
FBgn0027054	CSN4	1520.51	1.19794	0.110536	10.8376	2.28441e-27	7.627e-26	upregulated	17	COPS4;	negative regulation of proteasomal ubiquitin-dependent protein catabolic process ; GO:0032435 | inferred from mutant phenotype <newline> female germ-line stem cell population maintenance ; GO:0036099 | inferred from mutant phenotype <newline> germ cell development ; GO:0007281 | inferred from mutant phenotype <newline> protein deneddylation ; GO:0000338 | inferred from mutant phenotype <newline> …	protein binding ; GO:0005515 | inferred from physical interaction with CSN7 <newline> NEDD8-specific protease activity ; GO:0019784 | contributes_to inferred from direct assay <newline> transcription regulatory region DNA binding ; GO:0044212 | inferred from direct assay <newline> NEDD8-specific protease activity ; GO:0019784 | contributes_to inferred from biological aspect of ancestor with PANTH…	COP9 signalosome ; GO:0008180 | non-traceable author statement <newline> COP9 signalosome ; GO:0008180 | inferred from biological aspect of ancestor with PANTHER:PTN000091645 <newline> COP9 signalosome ; GO:0008180 | inferred from physical interaction with CSN7 <newline> cytosol ; GO:0005829 | inferred from biological aspect of ancestor with PANTHER:PTN000091645 <newline> COP9 signalosome ; GO:00…
FBgn0265760	lncRNA:CR44567	22.0096	1.20021	0.365838	3.28071	0.00103545	0.00398294	upregulated			-	-	-
FBgn0037073	Tsr1	1662.91	1.20246	0.0810035	14.8445	7.54757e-50	6.80189e-48	upregulated	15	TSR1;	"maturation of SSU-rRNA from tricistronic rRNA transcript (SSU-rRNA, 5.8S rRNA, LSU-rRNA) ; GO:0000462 | inferred from biological aspect of ancestor with PANTHER:PTN000304594"	GTP binding ; GO:0005525 | inferred from biological aspect of ancestor with PANTHER:PTN000304594 <newline> U3 snoRNA binding ; GO:0034511 | inferred from biological aspect of ancestor with PANTHER:PTN000304594 <newline> GTPase activity ; GO:0003924 | inferred from biological aspect of ancestor with PANTHER:PTN000304594	"preribosome, small subunit precursor ; GO:0030688 | inferred from biological aspect of ancestor with PANTHER:PTN000304671 <newline> nucleolus ; GO:0005730 | inferred from sequence or structural similarity with UniProtKB:Q08965"
FBgn0034734	CG4554	701.283	1.20253	0.138985	8.6522	5.05167e-18	9.52034e-17	upregulated	16	UTP20;	-	-	90S preribosome ; GO:0030686 | inferred from biological aspect of ancestor with PANTHER:PTN000427367 <newline> nucleolus ; GO:0005730 | inferred from biological aspect of ancestor with PANTHER:PTN000427367 <newline> small-subunit processome ; GO:0032040 | inferred from biological aspect of ancestor with PANTHER:PTN000427367
FBgn0037751	topi	79.7241	1.20305	0.216184	5.56493	2.62263e-08	2.14426e-07	upregulated	2	ZNF581;ZNF358;ZNF785;	positive regulation of transcription involved in meiotic cell cycle ; GO:0051039 | inferred from mutant phenotype <newline> male meiotic nuclear division ; GO:0007140 | inferred from mutant phenotype <newline> spermatogenesis ; GO:0007283 | inferred from mutant phenotype	nucleic acid binding ; GO:0003676 | inferred from electronic annotation with InterPro:IPR013087 <newline> protein binding ; GO:0005515 | inferred from physical interaction with wuc <newline> protein binding ; GO:0005515 | inferred from physical interaction with comr	nuclear chromatin ; GO:0000790 | inferred from direct assay
FBgn0036656	CG13026	269.252	1.20437	0.139254	8.64871	5.20828e-18	9.78471e-17	upregulated			-	-	-
FBgn0032929	Mcm10	29.5467	1.20451	0.348058	3.46066	0.000538853	0.00221264	upregulated	15	MCM10;	heterochromatin organization involved in chromatin silencing ; GO:0070868 | inferred from mutant phenotype <newline> chromosome condensation ; GO:0030261 | inferred from mutant phenotype <newline> DNA endoreduplication ; GO:0042023 | inferred from mutant phenotype <newline> eye-antennal disc development ; GO:0035214 | inferred from mutant phenotype <newline> negative regulation of compound eye re…	double-stranded DNA binding ; GO:0003690 | inferred from biological aspect of ancestor with PANTHER:PTN000335708 <newline> single-stranded DNA binding ; GO:0003697 | inferred from biological aspect of ancestor with PANTHER:PTN000335708 <newline> DNA replication origin binding ; GO:0003688 | inferred from biological aspect of ancestor with PANTHER:PTN000335708	replication fork protection complex ; GO:0031298 | inferred from biological aspect of ancestor with PANTHER:PTN000335708 <newline> nucleus ; GO:0005634 | inferred from sequence or structural similarity with UniProtKB:Q7L590 <newline> nucleus ; GO:0005634 | inferred from direct assay
FBgn0038585	Non3	525.788	1.20592	0.100925	11.9487	6.59626e-33	2.97229e-31	upregulated	16	RPF2;	"mitotic spindle assembly ; GO:0090307 | inferred from mutant phenotype <newline> ribosomal large subunit assembly ; GO:0000027 | inferred from biological aspect of ancestor with PANTHER:PTN000296192 <newline> maturation of LSU-rRNA from tricistronic rRNA transcript (SSU-rRNA, 5.8S rRNA, LSU-rRNA) ; GO:0000463 | inferred from biological aspect of ancestor with PANTHER:PTN000296192"	rRNA binding ; GO:0019843 | inferred from biological aspect of ancestor with PANTHER:PTN000296192	nucleolus ; GO:0005730 | inferred from biological aspect of ancestor with PANTHER:PTN000296192 <newline> nucleolus ; GO:0005730 | inferred from direct assay
FBgn0031801	CG9498	1072.51	1.20603	0.180468	6.6828	2.3442e-11	2.56365e-10	upregulated			-	-	-
FBgn0034542	Fem-1	5298.79	1.20779	0.0971373	12.4338	1.71297e-35	8.59575e-34	upregulated	16	FEM1B;	regulation of ubiquitin-protein transferase activity ; GO:0051438 | inferred from sequence or structural similarity with UniProtKB:Q9UK73	ubiquitin-protein transferase activity ; GO:0004842 | inferred from sequence or structural similarity with UniProtKB:Q9UK73	cellular_component ; GO:0005575 | no biological data available
FBgn0263510	nclb	789.485	1.20824	0.109126	11.0719	1.7169e-28	6.12464e-27	upregulated	16	PWP1;	cellular response to insulin stimulus ; GO:0032869 | inferred from direct assay <newline> female germ-line stem cell population maintenance ; GO:0036099 | NOT inferred from mutant phenotype <newline> positive regulation of transcription of nucleolar large rRNA by RNA polymerase I ; GO:1901838 | inferred from direct assay <newline> male germ-line stem cell population maintenance ; GO:0036098 | inf…	chromatin DNA binding ; GO:0031490 | inferred from mutant phenotype	nucleoplasm ; GO:0005654 | inferred from direct assay <newline> transcriptionally active chromatin ; GO:0035327 | colocalizes_with inferred from direct assay <newline> nucleus ; GO:0005634 | inferred from direct assay <newline> nucleus ; GO:0005634 | inferred from biological aspect of ancestor with PANTHER:PTN000363374 <newline> nucleolus ; GO:0005730 | inferred from direct assay
FBgn0039274	CG11920	368.357	1.20848	0.118721	10.1791	2.4575e-24	6.85013e-23	upregulated	16	IMP4;	rRNA processing ; GO:0006364 | inferred from biological aspect of ancestor with PANTHER:PTN000506776	snoRNA binding ; GO:0030515 | inferred from biological aspect of ancestor with PANTHER:PTN000506837	Mpp10 complex ; GO:0034457 | inferred from biological aspect of ancestor with PANTHER:PTN000506837 <newline> small-subunit processome ; GO:0032040 | inferred from biological aspect of ancestor with PANTHER:PTN000506837 <newline> nucleolus ; GO:0005730 | inferred from high throughput direct assay <newline> nucleolus ; GO:0005730 | inferred from biological aspect of ancestor with PANTHER:PTN0005067…
FBgn0050021	metro	2389.36	1.2101	0.0892268	13.5621	6.71983e-42	4.42549e-40	upregulated	14	MPP3;MPP7;	regulation of synaptic growth at neuromuscular junction ; GO:0008582 | inferred from mutant phenotype	-	subsynaptic reticulum ; GO:0071212 | inferred from direct assay
FBgn0023535	arg	49.329	1.21047	0.254506	4.75613	1.97341e-06	1.2482e-05	upregulated	17	ARG2;	arginine catabolic process to ornithine ; GO:0019547 | inferred from sequence or structural similarity with UniProtKB:P78540 <newline> arginine catabolic process to ornithine ; GO:0019547 | inferred from biological aspect of ancestor with PANTHER:PTN000144386	arginase activity ; GO:0004053 | inferred from sequence or structural similarity with UniProtKB:P78540 <newline> manganese ion binding ; GO:0030145 | inferred from biological aspect of ancestor with PANTHER:PTN000144386	cytosol ; GO:0005829 | inferred from biological aspect of ancestor with PANTHER:PTN000144387 <newline> cytoplasm ; GO:0005737 | inferred from biological aspect of ancestor with PANTHER:PTN000144386 <newline> mitochondrion ; GO:0005739 | inferred from sequence or structural similarity with UniProtKB:P78540
FBgn0029689	CG6428	826.833	1.21077	0.153173	7.90463	2.68722e-15	4.12408e-14	upregulated	15	ASPG;	"cellular amino acid metabolic process ; GO:0006520 | inferred from electronic annotation with InterPro:IPR006033, InterPro:IPR020827"	asparaginase activity ; GO:0004067 | inferred from biological aspect of ancestor with PANTHER:PTN000194588	-
FBgn0002563	Lsp1beta	7910.93	1.21494	0.338249	3.59186	0.000328331	0.00141458	upregulated			-	-	larval serum protein complex ; GO:0005616 | inferred from direct assay
FBgn0004795	retn	37.6788	1.21502	0.271287	4.47873	7.50875e-06	4.31034e-05	upregulated	13	ARID3A;	"positive regulation of transcription, DNA-templated ; GO:0045893 | inferred from mutant phenotype <newline> salivary gland morphogenesis ; GO:0007435 | non-traceable author statement <newline> anterior/posterior pattern specification ; GO:0009952 | inferred from mutant phenotype <newline> dendrite morphogenesis ; GO:0048813 | inferred from mutant phenotype <newline> axon guidance ; GO:0007411 | …	"DNA binding ; GO:0003677 | inferred from direct assay <newline> RNA polymerase II regulatory region sequence-specific DNA binding ; GO:0000977 | inferred from biological aspect of ancestor with PANTHER:PTN000394188 <newline> DNA-binding transcription factor activity ; GO:0003700 | non-traceable author statement <newline> transcription regulatory region sequence-specific DNA binding ; GO:0000976 …	nucleus ; GO:0005634 | inferred from direct assay <newline> nucleus ; GO:0005634 | inferred from biological aspect of ancestor with PANTHER:PTN000394188
FBgn0033446	CG1648	14838.5	1.21526	0.113257	10.7301	7.35081e-27	2.40073e-25	upregulated	1	PLIN4;	-	-	-
FBgn0035064	TyrRS-m	785.375	1.21622	0.08195	14.841	7.95779e-50	7.11806e-48	upregulated	17	YARS2;	tyrosyl-tRNA aminoacylation ; GO:0006437 | traceable author statement <newline> tRNA aminoacylation ; GO:0043039 | inferred from biological aspect of ancestor with PANTHER:PTN000205414 <newline> mitochondrial tyrosyl-tRNA aminoacylation ; GO:0070184 | inferred from sequence or structural similarity with HGNC:24249	"ATP binding ; GO:0005524 | inferred from electronic annotation with InterPro:IPR001412, InterPro:IPR002305, InterPro:IPR002307 <newline> RNA binding ; GO:0003723 | inferred from electronic annotation with InterPro:IPR002942 <newline> tyrosine-tRNA ligase activity ; GO:0004831 | inferred from biological aspect of ancestor with PANTHER:PTN000205414 <newline> tyrosine-tRNA ligase activity ; GO:0004…	cytosol ; GO:0005829 | inferred from biological aspect of ancestor with PANTHER:PTN000205414 <newline> mitochondrion ; GO:0005739 | traceable author statement <newline> mitochondrion ; GO:0005739 | inferred from sequence or structural similarity with MGI:MGI:1917370 <newline> mitochondrion ; GO:0005739 | inferred from biological aspect of ancestor with PANTHER:PTN000205415
FBgn0053229	CG33229	2224.9	1.21691	0.0715331	17.0118	6.71468e-65	1.16641e-62	upregulated			biological_process ; GO:0008150 | no biological data available	molecular_function ; GO:0003674 | no biological data available	cellular_component ; GO:0005575 | no biological data available
FBgn0037468	CG1943	991.49	1.22118	0.104862	11.6456	2.41721e-31	9.99059e-30	upregulated	5	JPT2;	"wing disc dorsal/ventral pattern formation ; GO:0048190 | inferred from genetic interaction with Bx, ap"	-	-
FBgn0263492	asRNA:CR43481	37.2923	1.22243	0.255183	4.79041	1.66437e-06	1.06623e-05	upregulated			-	-	-
FBgn0040075	rept	841.646	1.22274	0.0918559	13.3115	1.98458e-40	1.24081e-38	upregulated	16	RUVBL2;	negative regulation of gene expression ; GO:0010629 | inferred from mutant phenotype <newline> chromatin remodeling ; GO:0006338 | inferred from biological aspect of ancestor with PANTHER:PTN000120244 <newline> imaginal disc-derived leg morphogenesis ; GO:0007480 | inferred from mutant phenotype <newline> box C/D snoRNP assembly ; GO:0000492 | inferred from biological aspect of ancestor with PANT…	ATP binding ; GO:0005524 | inferred from electronic annotation with InterPro:IPR010339 <newline> histone acetyltransferase activity ; GO:0004402 | contributes_to inferred from direct assay <newline> protein binding ; GO:0005515 | inferred from physical interaction with UniProtKB:Q9VH07 inferred from physical interaction with UniProtKB:Q9W4S7 <newline> transcription corepressor activity ; GO:00037…	NuA4 histone acetyltransferase complex ; GO:0035267 | inferred from biological aspect of ancestor with PANTHER:PTN000120244 <newline> nucleus ; GO:0005634 | inferred from direct assay <newline> Ino80 complex ; GO:0031011 | inferred from direct assay <newline> Ino80 complex ; GO:0031011 | inferred from biological aspect of ancestor with PANTHER:PTN000120244 <newline> NuA4 histone acetyltransferase…
FBgn0030086	CCT2	3672.89	1.2237	0.122637	9.97826	1.89766e-23	5.02105e-22	upregulated	16	CCT2;	"protein folding ; GO:0006457 | inferred from electronic annotation with InterPro:IPR002194, InterPro:IPR012716"	"ATP binding ; GO:0005524 | inferred from electronic annotation with InterPro:IPR002194, InterPro:IPR002423, InterPro:IPR012716 <newline> unfolded protein binding ; GO:0051082 | inferred from electronic annotation with InterPro:IPR002194, InterPro:IPR012716"	cytoplasm ; GO:0005737 | inferred from high throughput direct assay <newline> chaperonin-containing T-complex ; GO:0005832 | inferred from biological aspect of ancestor with PANTHER:PTN000144135
FBgn0001218	Hsc70-3	19051.3	1.22555	0.269128	4.55379	5.26892e-06	3.09726e-05	upregulated	18	HSPA5;	RNA interference ; GO:0016246 | inferred from mutant phenotype <newline> endoplasmic reticulum unfolded protein response ; GO:0030968 | inferred from biological aspect of ancestor with PANTHER:PTN001834223 <newline> chaperone cofactor-dependent protein refolding ; GO:0051085 | inferred from biological aspect of ancestor with PANTHER:PTN002321897 <newline> ubiquitin-dependent ERAD pathway ; GO:003…	"ATP binding ; GO:0005524 | inferred from biological aspect of ancestor with PANTHER:PTN002321897 <newline> protein binding ; GO:0005515 | inferred from physical interaction with UniProtKB:Q8SWV6 <newline> ATPase activity ; GO:0016887 | inferred from biological aspect of ancestor with PANTHER:PTN002321897 <newline> misfolded protein binding ; GO:0051787 | inferred from biological aspect of ancest…	nucleus ; GO:0005634 | inferred from biological aspect of ancestor with PANTHER:PTN001834223 <newline> membrane ; GO:0016020 | inferred from biological aspect of ancestor with PANTHER:PTN001834223 <newline> cytoplasm ; GO:0005737 | inferred from biological aspect of ancestor with PANTHER:PTN002321897 <newline> endoplasmic reticulum chaperone complex ; GO:0034663 | inferred from biological aspect …
FBgn0029885	CG3224	878.895	1.22622	0.100088	12.2513	1.65266e-34	7.95535e-33	upregulated	17	ZNF593;	ribosomal large subunit export from nucleus ; GO:0000055 | inferred from biological aspect of ancestor with PANTHER:PTN000466553	zinc ion binding ; GO:0008270 | inferred from electronic annotation with InterPro:IPR003604 <newline> nucleic acid binding ; GO:0003676 | inferred from electronic annotation with InterPro:IPR003604 <newline> ribosomal large subunit binding ; GO:0043023 | inferred from biological aspect of ancestor with PANTHER:PTN000466553	"preribosome, large subunit precursor ; GO:0030687 | inferred from biological aspect of ancestor with PANTHER:PTN000466553"
FBgn0040236	c11.1	3170.27	1.22759	0.0988192	12.4226	1.97063e-35	9.80082e-34	upregulated	13	MROH1;	biological_process ; GO:0008150 | no biological data available	molecular_function ; GO:0003674 | no biological data available	Golgi apparatus ; GO:0005794 | inferred from direct assay <newline> late endosome ; GO:0005770 | inferred from direct assay
FBgn0022029	l(2)k01209	1259.88	1.23083	0.11825	10.4086	2.26424e-25	6.71762e-24	upregulated	16	UCKL1;	nucleoside metabolic process ; GO:0009116 | inferred from electronic annotation with InterPro:IPR000836 <newline> pyrimidine-containing compound salvage ; GO:0008655 | inferred from sequence or structural similarity with SGD:S000005295	ATP binding ; GO:0005524 | inferred from electronic annotation with InterPro:IPR006083 <newline> uridine kinase activity ; GO:0004849 | inferred from sequence or structural similarity with SGD:S000005295 <newline> kinase activity ; GO:0016301 | inferred from biological aspect of ancestor with PANTHER:PTN001616707	nucleus ; GO:0005634 | inferred from sequence or structural similarity with SGD:S000005295 <newline> cytoplasm ; GO:0005737 | inferred from sequence or structural similarity with SGD:S000005295
FBgn0027330	l(1)G0020	332.668	1.23095	0.119867	10.2693	9.68644e-25	2.75776e-23	upregulated	17	NAT10;	rRNA acetylation involved in maturation of SSU-rRNA ; GO:1904812 | inferred from biological aspect of ancestor with PANTHER:PTN000100786 <newline> histone acetylation ; GO:0016573 | inferred from mutant phenotype	ATP binding ; GO:0005524 | inferred from electronic annotation with InterPro:IPR033688 <newline> rRNA cytidine N-acetyltransferase activity ; GO:1990883 | inferred from biological aspect of ancestor with PANTHER:PTN000100786	nucleolus ; GO:0005730 | inferred from biological aspect of ancestor with PANTHER:PTN000100787
FBgn0030720	CG8939	881.503	1.23513	0.0976538	12.648	1.14717e-36	6.13841e-35	upregulated	15	FTSJ3;	"maturation of LSU-rRNA from tricistronic rRNA transcript (SSU-rRNA, 5.8S rRNA, LSU-rRNA) ; GO:0000463 | inferred from biological aspect of ancestor with PANTHER:PTN000100393 <newline> rRNA methylation ; GO:0031167 | inferred from biological aspect of ancestor with PANTHER:PTN000100393 <newline> maturation of 5.8S rRNA from tricistronic rRNA transcript (SSU-rRNA, 5.8S rRNA, LSU-rRNA) ; GO:0000466…	rRNA (guanine) methyltransferase activity ; GO:0016435 | inferred from biological aspect of ancestor with PANTHER:PTN000100393 <newline> rRNA (uridine-2'-O-)-methyltransferase activity ; GO:0008650 | inferred from biological aspect of ancestor with PANTHER:PTN000100393	"preribosome, large subunit precursor ; GO:0030687 | inferred from biological aspect of ancestor with PANTHER:PTN000100393 <newline> nucleolus ; GO:0005730 | inferred from biological aspect of ancestor with PANTHER:PTN000100393"
FBgn0034573	CG3295	1566.47	1.23815	0.0971297	12.7474	3.22258e-37	1.75572e-35	upregulated	16	RMND5B;RMND5A;	ubiquitin-dependent protein catabolic process ; GO:0006511 | inferred from biological aspect of ancestor with PANTHER:PTN000255799 <newline> proteasome-mediated ubiquitin-dependent protein catabolic process ; GO:0043161 | inferred from biological aspect of ancestor with PANTHER:PTN000255799	ubiquitin-protein transferase activity ; GO:0004842 | contributes_to inferred from biological aspect of ancestor with PANTHER:PTN000255799	GID complex ; GO:0034657 | inferred from biological aspect of ancestor with PANTHER:PTN000255799 <newline> cytoplasm ; GO:0005737 | inferred from biological aspect of ancestor with PANTHER:PTN000255799 <newline> nucleus ; GO:0005634 | inferred from biological aspect of ancestor with PANTHER:PTN000255799
FBgn0011638	La	1885.06	1.24417	0.101958	12.2028	3.00364e-34	1.42299e-32	upregulated	15	SSB;	RNA processing ; GO:0006396 | inferred from electronic annotation with InterPro:IPR002344	5S rRNA primary transcript binding ; GO:0008098 | inferred from direct assay <newline> mRNA binding ; GO:0003729 | inferred from sequence or structural similarity <newline> mRNA binding ; GO:0003729 | non-traceable author statement	ribonucleoprotein complex ; GO:1990904 | inferred from electronic annotation with InterPro:IPR002344 <newline> nucleus ; GO:0005634 | inferred from direct assay <newline> euchromatin ; GO:0000791 | inferred from direct assay
FBgn0031401	papi	2533.41	1.24502	0.0773229	16.1016	2.48538e-58	3.23802e-56	upregulated	13	TDRKH;	positive regulation of cellular protein localization ; GO:1903829 | inferred from mutant phenotype <newline> negative regulation of transposon integration ; GO:0070895 | inferred from mutant phenotype	RNA binding ; GO:0003723 | inferred from electronic annotation with InterPro:IPR004088 <newline> protein binding ; GO:0005515 | inferred from physical interaction with me31B inferred from physical interaction with tral inferred from physical interaction with TER94 <newline> protein binding ; GO:0005515 | inferred from physical interaction with UniProtKB:Q9VKM1 <newline> protein N-terminus binding…	protein-containing complex ; GO:0032991 | inferred from direct assay <newline> P granule ; GO:0043186 | inferred from direct assay
FBgn0038840	Grik	3486.29	1.24528	0.0719692	17.303	4.46352e-67	8.10602e-65	upregulated	8	GRIK2;GRIK4;	"ion transport ; GO:0006811 | inferred from electronic annotation with InterPro:IPR001508 <newline> regulation of synaptic activity ; GO:0060025 | inferred from sequence or structural similarity with GluRIIA <newline> modulation of chemical synaptic transmission ; GO:0050804 | inferred from biological aspect of ancestor with PANTHER:PTN001826301 <newline> synaptic transmission, glutamatergic ; GO…	transmitter-gated ion channel activity involved in regulation of postsynaptic membrane potential ; GO:1904315 | inferred from biological aspect of ancestor with PANTHER:PTN001826301 <newline> kainate selective glutamate receptor activity ; GO:0015277 | inferred from sequence or structural similarity <newline> glutamate receptor activity ; GO:0008066 | inferred from biological aspect of ancestor w…	postsynaptic membrane ; GO:0045211 | inferred from biological aspect of ancestor with PANTHER:PTN001826301 <newline> plasma membrane ; GO:0005886 | inferred from biological aspect of ancestor with PANTHER:PTN000437926 <newline> postsynaptic density membrane ; GO:0098839 | inferred from biological aspect of ancestor with PANTHER:PTN001826301 <newline> plasma membrane ; GO:0005886 | inferred from s…
[truncated: 324 more rows]

## Sheet: GO-term analysis dMef2>REPTOR
Source	Gene Set Category	Gene Set Name	Fold Enrichment	log2 fold change	P value
downregulated	SLIM2 GO MF	oxidoreductase activity	2.6646	1.414	3.21842e-06
downregulated	SLIM2 GO BP	generation of precursor metabolites and energy	4.2018	2.071	6.54861e-06
downregulated	SLIM2 GO CC	mitochondrion	1.7852	0.836	0.00601995
downregulated	SLIM2 GO BP	mitochondrion organization	2.6889	1.427	0.00658487
[truncated: 18 more rows]

## Sheet: KEGG analysis dMef2>REPTOR
Source	Gene Set Category	Gene Set Name	Fold Enrichment	log2 fold change	P value
[truncated: 41 more rows]

[truncated: 1 more sheets: PGC1α muscle gene set]
