# Supplementary material for: REPTOR and CREBRF encode key regulators of muscle energy metabolism
Source: Nat Commun. 2023 Aug 15;14:4943. doi: 10.1038/s41467-023-40595-1 (PMC10427696; doi:10.1038/s41467-023-40595-1)
Supplement: Supplementary file 5 — Supplementary Data 2 [file 41467_2023_40595_MOESM5_ESM.xlsx]

## Sheet: REPTOR DEGs in muscle clusters
FBgn	Gene	cluster	avg_log2FC	p_val	p_val_adj	pct1	pct2	REPTOR binding sites info
FBgn0029896	CG3168	14	2.003	3.335e-06	0.03418	0.164	0.033	at least 2 pairs of REPTOR/REPTOR-BP peaks
FBgn0033052	SCAP	5	2.004	3.904e-12	4.001e-08	0.136	0.018
FBgn0050035	Tret1-1	14	2.013	2.34e-20	2.398e-16	0.584	0.166	1 pair of REPTOR/REPTOR-BP peaks
FBgn0026323	Tak1	14	2.013	3.758e-14	3.852e-10	0.389	0.085	1 pair of REPTOR/REPTOR-BP peaks
FBgn0261560	Thor	1	2.016	2.281e-90	2.338e-86	0.3	0.056	at least 2 pairs of REPTOR/REPTOR-BP peaks
FBgn0035625	Blimp-1	5	2.019	1.447e-19	1.483e-15	0.212	0.024
FBgn0261618	larp	0	2.022	7.484e-136	7.67e-132	0.187	0.034	at least 2 pairs of REPTOR/REPTOR-BP peaks
FBgn0025574	Pli	14	2.028	5.518e-17	5.655e-13	0.402	0.062	at least 2 pairs of REPTOR/REPTOR-BP peaks
FBgn0025726	unc-13	5	2.028	3.706e-50	3.798e-46	0.594	0.125
FBgn0283427	FASN1	14	2.036	3.536e-06	0.03624	0.118	0.009	1 pair of REPTOR/REPTOR-BP peaks
FBgn0051140	CG31140	0	2.037	1.236e-112	1.267e-108	0.128	0.017	1 pair of REPTOR/REPTOR-BP peaks
FBgn0016756	Usp47	14	2.041	4.756e-10	4.874e-06	0.209	0.019	at least 2 pairs of REPTOR/REPTOR-BP peaks
FBgn0286827	lncRNA:CR43334	5	2.042	9.227e-33	9.456e-29	0.401	0.073	1 pair of REPTOR/REPTOR-BP peaks
FBgn0050021	metro	5	2.044	6.033e-22	6.183e-18	0.252	0.034
FBgn0262975	cnc	14	2.045	4.654e-31	4.77e-27	0.786	0.246	at least 2 pairs of REPTOR/REPTOR-BP peaks
FBgn0266599	Hsc70-4	0	2.051	9.038e-82	9.263e-78	0.105	0.017	1 pair of REPTOR/REPTOR-BP peaks
FBgn0035625	Blimp-1	0	2.055	2.35e-188	2.409e-184	0.217	0.03
FBgn0259736	CG42390	5	2.055	2.966e-26	3.04e-22	0.294	0.038	1 pair of REPTOR/REPTOR-BP peaks
FBgn0028577	hfp	0	2.057	0	0	0.543	0.154
FBgn0037007	CG5059	5	2.057	7.664e-12	7.855e-08	0.121	0.012	at least 2 pairs of REPTOR/REPTOR-BP peaks
FBgn0028369	kirre	0	2.057	4.039e-128	4.139e-124	0.16	0.025	at least 2 pairs of REPTOR/REPTOR-BP peaks
FBgn0000308	chic	0	2.068	1.122e-121	1.15e-117	0.142	0.019	at least 2 pairs of REPTOR/REPTOR-BP peaks
FBgn0037565	CG9626	0	2.072	6.948e-111	7.121e-107	0.135	0.02	1 pair of REPTOR/REPTOR-BP peaks
FBgn0262872	milt	0	2.074	3.646e-209	3.737e-205	0.27	0.046	at least 2 pairs of REPTOR/REPTOR-BP peaks
FBgn0051163	SKIP	14	2.079	5.467e-18	5.603e-14	0.41	0.057	at least 2 pairs of REPTOR/REPTOR-BP peaks
FBgn0028331	l(1)G0289	5	2.079	3.026e-15	3.101e-11	0.159	0.016
FBgn0000489	Pka-C3	5	2.081	4.156e-10	4.26e-06	0.123	0.02	1 pair of REPTOR/REPTOR-BP peaks
FBgn0261984	Ire1	14	2.087	2.567e-07	0.002631	0.158	0.019	at least 2 pairs of REPTOR/REPTOR-BP peaks
FBgn0002121	l(2)gl	0	2.088	2.847e-256	2.918e-252	0.314	0.05
FBgn0036257	RhoGAP68F	14	2.09	4.456e-07	0.004567	0.145	0.014	at least 2 pairs of REPTOR/REPTOR-BP peaks
FBgn0264894	CG44085	14	2.104	1.455e-26	1.491e-22	0.662	0.166
FBgn0000416	Sap-r	14	2.105	6.851e-08	0.0007022	0.18	0.024	1 pair of REPTOR/REPTOR-BP peaks
FBgn0286516	aqz	0	2.109	6.859e-281	7.03e-277	0.569	0.191
FBgn0259938	cwo	0	2.113	1.652e-187	1.693e-183	0.21	0.028	1 pair of REPTOR/REPTOR-BP peaks
FBgn0013770	Cp1	14	2.115	2.071e-28	2.122e-24	0.595	0.081	at least 2 pairs of REPTOR/REPTOR-BP peaks
FBgn0030685	Graf	0	2.119	1.223e-177	1.253e-173	0.208	0.029
FBgn0039637	Ctl2	0	2.125	8.005e-123	8.204e-119	0.133	0.016	at least 2 pairs of REPTOR/REPTOR-BP peaks
FBgn0283451	br	14	2.139	8.071e-08	0.0008272	0.188	0.028	1 pair of REPTOR/REPTOR-BP peaks
FBgn0010263	Rbp9	14	2.139	6.875e-12	7.046e-08	0.279	0.038
FBgn0015774	NetB	0	2.142	6.863e-128	7.034e-124	0.15	0.021	1 pair of REPTOR/REPTOR-BP peaks
FBgn0086708	stv	14	2.143	1.847e-30	1.893e-26	0.753	0.209	at least 2 pairs of REPTOR/REPTOR-BP peaks
FBgn0005612	Sox14	14	2.169	4.69e-17	4.806e-13	0.37	0.043	1 pair of REPTOR/REPTOR-BP peaks
FBgn0026439	Eaat1	14	2.17	1.756e-08	0.00018	0.161	0.009
FBgn0000308	chic	5	2.176	2.976e-12	3.05e-08	0.124	0.012	at least 2 pairs of REPTOR/REPTOR-BP peaks
FBgn0261836	Msp300	0	2.188	0	0	0.856	0.438	at least 2 pairs of REPTOR/REPTOR-BP peaks
FBgn0029820	CG16721	14	2.192	2.549e-06	0.02612	0.131	0.014
FBgn0014020	Rho1	0	2.193	3.041e-102	3.117e-98	0.11	0.013	at least 2 pairs of REPTOR/REPTOR-BP peaks
FBgn0259168	mnb	5	2.2	1.036e-25	1.062e-21	0.282	0.034	at least 2 pairs of REPTOR/REPTOR-BP peaks
FBgn0264953	Piezo	14	2.215	1.905e-25	1.952e-21	0.566	0.095	at least 2 pairs of REPTOR/REPTOR-BP peaks
FBgn0266000	CG44774	0	2.217	1.389e-142	1.424e-138	0.226	0.05	at least 2 pairs of REPTOR/REPTOR-BP peaks
FBgn0259168	mnb	14	2.225	3.191e-27	3.27e-23	0.654	0.137	at least 2 pairs of REPTOR/REPTOR-BP peaks
FBgn0052296	Mrtf	14	2.231	2.805e-18	2.875e-14	0.44	0.081	at least 2 pairs of REPTOR/REPTOR-BP peaks
FBgn0024315	Picot	0	2.233	4.378e-115	4.487e-111	0.128	0.016
FBgn0037016	CG13252	14	2.24	7.118e-13	7.295e-09	0.282	0.033
FBgn0259938	cwo	5	2.243	1.692e-34	1.734e-30	0.375	0.051	1 pair of REPTOR/REPTOR-BP peaks
FBgn0261802	CG42748	0	2.245	1.146e-172	1.175e-168	0.185	0.022
FBgn0266350	lncRNA:CR44999	14	2.246	4.956e-18	5.08e-14	0.475	0.1	at least 2 pairs of REPTOR/REPTOR-BP peaks
FBgn0037007	CG5059	0	2.253	1.377e-160	1.412e-156	0.156	0.015	at least 2 pairs of REPTOR/REPTOR-BP peaks
FBgn0052428	CG32428	0	2.253	2.238e-95	2.293e-91	0.102	0.012	at least 2 pairs of REPTOR/REPTOR-BP peaks
FBgn0024238	Fim	14	2.266	4.815e-12	4.935e-08	0.233	0.014	1 pair of REPTOR/REPTOR-BP peaks
FBgn0051092	LpR2	0	2.268	1.048e-192	1.074e-188	0.208	0.025	1 pair of REPTOR/REPTOR-BP peaks
FBgn0263049	lncRNA:let7C	0	2.273	4.514e-126	4.626e-122	0.13	0.014
FBgn0261461	RhoGAP18B	14	2.273	2.339e-08	0.0002397	0.166	0.014	1 pair of REPTOR/REPTOR-BP peaks
FBgn0010313	corto	14	2.282	5.347e-12	5.48e-08	0.284	0.043	1 pair of REPTOR/REPTOR-BP peaks
FBgn0033402	Myd88	14	2.283	1.422e-13	1.458e-09	0.298	0.033	1 pair of REPTOR/REPTOR-BP peaks
FBgn0266348	lncRNA:CR44997	5	2.284	4.412e-12	4.522e-08	0.14	0.02
FBgn0066101	LpR1	14	2.288	6.986e-24	7.16e-20	0.544	0.095
FBgn0259168	mnb	0	2.288	4.436e-275	4.546e-271	0.31	0.044	at least 2 pairs of REPTOR/REPTOR-BP peaks
FBgn0033212	LRR	14	2.295	1.803e-07	0.001848	0.172	0.024
FBgn0262656	Myc	0	2.302	5.538e-256	5.676e-252	0.308	0.048	at least 2 pairs of REPTOR/REPTOR-BP peaks
FBgn0000045	Act79B	0	2.303	1.987e-131	2.036e-127	0.166	0.027
FBgn0285926	Imp	14	2.316	1.572e-25	1.611e-21	0.531	0.071	at least 2 pairs of REPTOR/REPTOR-BP peaks
FBgn0035904	GstO3	14	2.317	4.659e-09	4.775e-05	0.209	0.028
FBgn0015513	mbc	0	2.32	5.076e-146	5.202e-142	0.153	0.017	at least 2 pairs of REPTOR/REPTOR-BP peaks
FBgn0025879	Timp	14	2.321	8.068e-09	8.268e-05	0.185	0.019
FBgn0051072	Lerp	0	2.336	1.216e-291	1.247e-287	0.345	0.054	1 pair of REPTOR/REPTOR-BP peaks
FBgn0002543	robo2	14	2.339	1.297e-10	1.33e-06	0.209	0.014	1 pair of REPTOR/REPTOR-BP peaks
FBgn0032399	CG6785	14	2.348	1.26e-08	0.0001292	0.182	0.019	at least 2 pairs of REPTOR/REPTOR-BP peaks
FBgn0010113	hdc	14	2.358	2.433e-11	2.493e-07	0.257	0.033	at least 2 pairs of REPTOR/REPTOR-BP peaks
FBgn0015229	glec	0	2.385	2.89e-242	2.962e-238	0.291	0.046	at least 2 pairs of REPTOR/REPTOR-BP peaks
FBgn0034072	Dg	14	2.386	3.877e-12	3.973e-08	0.255	0.024	at least 2 pairs of REPTOR/REPTOR-BP peaks
FBgn0052369	CG32369	5	2.391	2.188e-39	2.243e-35	0.423	0.059
FBgn0264494	CG17646	0	2.392	9.516e-108	9.753e-104	0.104	0.01	at least 2 pairs of REPTOR/REPTOR-BP peaks
FBgn0029657	CG12535	0	2.393	5.19e-126	5.319e-122	0.129	0.013	at least 2 pairs of REPTOR/REPTOR-BP peaks
FBgn0261560	Thor	14	2.396	1.648e-33	1.689e-29	0.732	0.18	at least 2 pairs of REPTOR/REPTOR-BP peaks
FBgn0003209	raw	14	2.398	9.718e-33	9.96e-29	0.598	0.062	at least 2 pairs of REPTOR/REPTOR-BP peaks
FBgn0022238	lolal	0	2.399	1.67e-163	1.711e-159	0.169	0.018	at least 2 pairs of REPTOR/REPTOR-BP peaks
FBgn0000047	Act88F	14	2.412	1.402e-17	1.437e-13	0.373	0.043
FBgn0052029	Cpr66D	14	2.422	2.533e-08	0.0002596	0.212	0.038
FBgn0029824	CG3726	0	2.428	6.162e-125	6.316e-121	0.138	0.017	at least 2 pairs of REPTOR/REPTOR-BP peaks
FBgn0036165	chrb	0	2.432	5.004e-156	5.129e-152	0.165	0.019	1 pair of REPTOR/REPTOR-BP peaks
FBgn0028978	trbl	0	2.448	1.82e-103	1.865e-99	0.112	0.013	at least 2 pairs of REPTOR/REPTOR-BP peaks
FBgn0002643	mam	5	2.456	1.788e-50	1.832e-46	0.504	0.065	at least 2 pairs of REPTOR/REPTOR-BP peaks
FBgn0243512	puc	14	2.462	6.825e-25	6.995e-21	0.606	0.142	at least 2 pairs of REPTOR/REPTOR-BP peaks
FBgn0014020	Rho1	14	2.464	7.068e-10	7.244e-06	0.223	0.028	at least 2 pairs of REPTOR/REPTOR-BP peaks
FBgn0264894	CG44085	0	2.465	0	0	0.52	0.106
FBgn0264090	CG43759	14	2.466	1.173e-06	0.01203	0.137	0.014	at least 2 pairs of REPTOR/REPTOR-BP peaks
FBgn0003118	pnt	0	2.47	5.179e-221	5.308e-217	0.215	0.021	at least 2 pairs of REPTOR/REPTOR-BP peaks
FBgn0013279	Hsp70Bc	14	2.471	3.271e-12	3.352e-08	0.236	0.014
FBgn0037551	Arl8	14	2.478	2.376e-08	0.0002435	0.188	0.024	at least 2 pairs of REPTOR/REPTOR-BP peaks
FBgn0004919	gol	14	2.498	1.731e-10	1.774e-06	0.217	0.019
FBgn0264695	Mhc	5	2.511	2.128e-91	2.181e-87	0.889	0.38
FBgn0264494	CG17646	14	2.513	6.573e-12	6.737e-08	0.231	0.014	at least 2 pairs of REPTOR/REPTOR-BP peaks
FBgn0052373	CG32373	14	2.515	1.204e-06	0.01234	0.137	0.014	at least 2 pairs of REPTOR/REPTOR-BP peaks
FBgn0025574	Pli	5	2.52	5.704e-21	5.846e-17	0.204	0.016	at least 2 pairs of REPTOR/REPTOR-BP peaks
FBgn0036116	CG7888	5	2.522	2.443e-19	2.504e-15	0.192	0.016	1 pair of REPTOR/REPTOR-BP peaks
FBgn0036101	NijA	14	2.526	1.235e-08	0.0001265	0.174	0.014
FBgn0001145	Gs2	0	2.534	8.332e-163	8.539e-159	0.168	0.018	at least 2 pairs of REPTOR/REPTOR-BP peaks
FBgn0262593	Shab	0	2.536	2.41e-280	2.47e-276	0.28	0.031
FBgn0003884	alphaTub84B	0	2.538	9.793e-144	1.004e-139	0.147	0.016
FBgn0033129	Tsp42Eh	14	2.561	3.767e-06	0.03861	0.118	0.009	at least 2 pairs of REPTOR/REPTOR-BP peaks
FBgn0259735	mtgo	14	2.563	3.767e-22	3.86e-18	0.453	0.052	at least 2 pairs of REPTOR/REPTOR-BP peaks
FBgn0036257	RhoGAP68F	0	2.566	2.416e-108	2.476e-104	0.103	0.009	at least 2 pairs of REPTOR/REPTOR-BP peaks
FBgn0015229	glec	5	2.573	5.407e-28	5.542e-24	0.301	0.036	at least 2 pairs of REPTOR/REPTOR-BP peaks
FBgn0259736	CG42390	0	2.576	0	0	0.426	0.06	1 pair of REPTOR/REPTOR-BP peaks
FBgn0002945	nkd	14	2.586	2.371e-36	2.43e-32	0.7	0.114	at least 2 pairs of REPTOR/REPTOR-BP peaks
FBgn0052982	CG32982	14	2.6	3.16e-16	3.238e-12	0.338	0.033	1 pair of REPTOR/REPTOR-BP peaks
FBgn0000308	chic	14	2.615	2.2e-23	2.254e-19	0.44	0.033	at least 2 pairs of REPTOR/REPTOR-BP peaks
FBgn0260945	Atg1	0	2.617	9.269e-293	9.5e-293	0.286	0.028	at least 2 pairs of REPTOR/REPTOR-BP peaks
FBgn0023407	B4	14	2.624	2.106e-17	2.159e-13	0.338	0.024	at least 2 pairs of REPTOR/REPTOR-BP peaks
FBgn0053147	Hs3st-A	14	2.628	1.234e-08	0.0001264	0.164	0.009	1 pair of REPTOR/REPTOR-BP peaks
FBgn0030941	wgn	14	2.643	4.319e-07	0.004427	0.145	0.014
FBgn0025574	Pli	0	2.667	0	0	0.301	0.028	at least 2 pairs of REPTOR/REPTOR-BP peaks
FBgn0036805	Chmp1	14	2.669	1.03e-09	1.056e-05	0.193	0.014
FBgn0034512	CG18067	0	2.683	0	0	0.414	0.071
FBgn0002643	mam	0	2.683	0	0	0.446	0.067	at least 2 pairs of REPTOR/REPTOR-BP peaks
FBgn0019643	AANAT1	14	2.686	4.936e-10	5.059e-06	0.217	0.024	at least 2 pairs of REPTOR/REPTOR-BP peaks
FBgn0036449	bmm	14	2.696	1.382e-14	1.417e-10	0.292	0.024	at least 2 pairs of REPTOR/REPTOR-BP peaks
FBgn0033446	CG1648	1	2.704	2.853e-132	2.924e-128	0.366	0.052
FBgn0266350	lncRNA:CR44999	5	2.707	3.423e-29	3.508e-25	0.297	0.032	at least 2 pairs of REPTOR/REPTOR-BP peaks
FBgn0029761	SK	14	2.709	2.878e-25	2.95e-21	0.496	0.057
FBgn0036043	Ae2	14	2.741	1.655e-06	0.01696	0.142	0.019	1 pair of REPTOR/REPTOR-BP peaks
FBgn0003514	sqh	14	2.752	1.809e-07	0.001854	0.142	0.009	1 pair of REPTOR/REPTOR-BP peaks
FBgn0003963	ush	14	2.754	1.726e-06	0.01768	0.142	0.019	at least 2 pairs of REPTOR/REPTOR-BP peaks
FBgn0261570	raskol	5	2.776	1.585e-67	1.625e-63	0.608	0.071	at least 2 pairs of REPTOR/REPTOR-BP peaks
FBgn0004635	rho	14	2.776	1.03e-11	1.056e-07	0.236	0.019
FBgn0085434	NaCP60E	0	2.782	3.963e-185	4.062e-181	0.151	0.008	1 pair of REPTOR/REPTOR-BP peaks
FBgn0261862	whd	14	2.806	8.753e-29	8.971e-25	0.579	0.081	at least 2 pairs of REPTOR/REPTOR-BP peaks
FBgn0003888	betaTub60D	14	2.807	1.828e-07	0.001873	0.131	0.005
FBgn0261802	CG42748	5	2.832	2.065e-27	2.117e-23	0.263	0.02
FBgn0264542	hwt	14	2.841	2.338e-11	2.396e-07	0.22	0.014	1 pair of REPTOR/REPTOR-BP peaks
FBgn0011224	heph	0	2.893	0	0	0.414	0.058	1 pair of REPTOR/REPTOR-BP peaks
FBgn0033446	CG1648	14	2.901	1.286e-12	1.318e-08	0.241	0.014
FBgn0003460	so	14	2.939	6.575e-08	0.0006739	0.139	0.005
FBgn0037899	RpL24-like	0	2.94	2.019e-291	2.069e-287	0.255	0.019	1 pair of REPTOR/REPTOR-BP peaks
FBgn0013275	Hsp70Aa	14	2.941	1.764e-13	1.807e-09	0.265	0.019	1 pair of REPTOR/REPTOR-BP peaks
FBgn0034512	CG18067	14	2.944	9.03e-21	9.254e-17	0.41	0.038
FBgn0051363	Jupiter	14	2.96	1.934e-12	1.982e-08	0.236	0.014	at least 2 pairs of REPTOR/REPTOR-BP peaks
FBgn0285955	cv-c	0	2.976	0	0	0.334	0.029	at least 2 pairs of REPTOR/REPTOR-BP peaks
FBgn0261258	rgn	0	2.985	1.012e-142	1.037e-138	0.124	0.008	1 pair of REPTOR/REPTOR-BP peaks
FBgn0005612	Sox14	5	2.989	2.923e-14	2.996e-10	0.131	0.008	1 pair of REPTOR/REPTOR-BP peaks
FBgn0030357	Sclp	0	2.99	1.548e-160	1.586e-156	0.138	0.009	1 pair of REPTOR/REPTOR-BP peaks
FBgn0033446	CG1648	0	2.994	0	0	0.28	0.022
FBgn0263111	cac	0	3.004	6.612e-203	6.777e-199	0.171	0.01
FBgn0029881	pigs	14	3.006	1.792e-12	1.837e-08	0.257	0.024	at least 2 pairs of REPTOR/REPTOR-BP peaks
FBgn0261560	Thor	5	3.024	3.077e-45	3.154e-41	0.418	0.04	at least 2 pairs of REPTOR/REPTOR-BP peaks
FBgn0013276	Hsp70Ab	14	3.027	4.523e-18	4.636e-14	0.362	0.033
FBgn0262656	Myc	5	3.032	5.12e-20	5.247e-16	0.187	0.012	at least 2 pairs of REPTOR/REPTOR-BP peaks
FBgn0011666	msi	0	3.038	0	0	0.301	0.023	at least 2 pairs of REPTOR/REPTOR-BP peaks
FBgn0261260	mgl	0	3.047	1.44e-157	1.475e-153	0.184	0.027	at least 2 pairs of REPTOR/REPTOR-BP peaks
FBgn0014135	bnl	0	3.057	0	0	0.331	0.031
FBgn0261258	rgn	14	3.058	4.387e-12	4.496e-08	0.249	0.024	1 pair of REPTOR/REPTOR-BP peaks
FBgn0003499	sr	14	3.073	2.446e-16	2.507e-12	0.402	0.076	1 pair of REPTOR/REPTOR-BP peaks
FBgn0051092	LpR2	14	3.074	1.675e-19	1.717e-15	0.373	0.028	1 pair of REPTOR/REPTOR-BP peaks
FBgn0001145	Gs2	14	3.078	2.394e-19	2.454e-15	0.37	0.028	at least 2 pairs of REPTOR/REPTOR-BP peaks
FBgn0062978	CG31808	5	3.09	1.584e-13	1.624e-09	0.124	0.008	at least 2 pairs of REPTOR/REPTOR-BP peaks
FBgn0029657	CG12535	14	3.1	1.552e-09	1.591e-05	0.198	0.019	at least 2 pairs of REPTOR/REPTOR-BP peaks
FBgn0000044	Act57B	14	3.117	1.317e-21	1.35e-17	0.437	0.047	1 pair of REPTOR/REPTOR-BP peaks
FBgn0261556	CG42674	14	3.131	2.146e-21	2.199e-17	0.391	0.024	at least 2 pairs of REPTOR/REPTOR-BP peaks
FBgn0022787	Hel89B	14	3.175	6.162e-15	6.315e-11	0.306	0.028	at least 2 pairs of REPTOR/REPTOR-BP peaks
FBgn0004396	CrebA	5	3.175	3.105e-13	3.183e-09	0.117	0.006	at least 2 pairs of REPTOR/REPTOR-BP peaks
FBgn0263049	lncRNA:let7C	14	3.184	2.089e-09	2.141e-05	0.193	0.019
FBgn0037747	Naa80	1	3.188	1.437e-40	1.473e-36	0.112	0.011	1 pair of REPTOR/REPTOR-BP peaks
FBgn0032078	C1GalTA	0	3.196	1.67e-145	1.712e-141	0.118	0.006	at least 2 pairs of REPTOR/REPTOR-BP peaks
FBgn0266350	lncRNA:CR44999	0	3.203	0	0	0.455	0.056	at least 2 pairs of REPTOR/REPTOR-BP peaks
FBgn0037007	CG5059	14	3.216	8.305e-15	8.512e-11	0.273	0.014	at least 2 pairs of REPTOR/REPTOR-BP peaks
FBgn0016930	Dyrk2	14	3.222	1.935e-09	1.984e-05	0.166	0.005
FBgn0000489	Pka-C3	0	3.226	1.688e-242	1.73e-238	0.214	0.016	1 pair of REPTOR/REPTOR-BP peaks
FBgn0031263	Tspo	14	3.238	3.674e-06	0.03766	0.107	0.005
FBgn0033739	Dyb	0	3.25	5.886e-132	6.033e-128	0.109	0.006	at least 2 pairs of REPTOR/REPTOR-BP peaks
FBgn0034542	Fem-1	14	3.255	1.807e-07	0.001852	0.131	0.005	at least 2 pairs of REPTOR/REPTOR-BP peaks
FBgn0026533	Dek	0	3.256	1.03e-83	1.056e-79	0.123	0.025	at least 2 pairs of REPTOR/REPTOR-BP peaks
FBgn0033128	Tsp42Eg	14	3.274	4.562e-08	0.0004675	0.142	0.005	at least 2 pairs of REPTOR/REPTOR-BP peaks
FBgn0030817	CG4991	14	3.286	9.806e-10	1.005e-05	0.182	0.009
FBgn0264953	Piezo	0	3.293	0	0	0.331	0.03	at least 2 pairs of REPTOR/REPTOR-BP peaks
FBgn0036165	chrb	14	3.294	5.922e-15	6.07e-11	0.284	0.019	1 pair of REPTOR/REPTOR-BP peaks
FBgn0029761	SK	5	3.299	2.713e-73	2.78e-69	0.599	0.053
FBgn0051163	SKIP	0	3.31	1.96e-209	2.008e-205	0.188	0.015	at least 2 pairs of REPTOR/REPTOR-BP peaks
FBgn0261258	rgn	5	3.323	2.753e-17	2.821e-13	0.155	0.008	1 pair of REPTOR/REPTOR-BP peaks
FBgn0037899	RpL24-like	1	3.373	1.498e-91	1.535e-87	0.224	0.015	1 pair of REPTOR/REPTOR-BP peaks
FBgn0024321	NK7.1	0	3.392	1.147e-180	1.175e-176	0.143	0.006	at least 2 pairs of REPTOR/REPTOR-BP peaks
FBgn0020445	E23	14	3.435	3.838e-17	3.933e-13	0.303	0.009	at least 2 pairs of REPTOR/REPTOR-BP peaks
FBgn0031752	CG9044	14	3.449	1.649e-07	0.00169	0.142	0.009	at least 2 pairs of REPTOR/REPTOR-BP peaks
FBgn0036732	Oatp74D	14	3.462	6.426e-18	6.586e-14	0.34	0.024
FBgn0029801	CG15771	14	3.475	1.33e-11	1.363e-07	0.214	0.009	at least 2 pairs of REPTOR/REPTOR-BP peaks
FBgn0000047	Act88F	0	3.508	0	0	0.297	0.02
FBgn0087007	bbg	14	3.532	6.536e-15	6.699e-11	0.276	0.014	at least 2 pairs of REPTOR/REPTOR-BP peaks
FBgn0011672	Mvl	14	3.543	7.845e-17	8.04e-13	0.298	0.009	1 pair of REPTOR/REPTOR-BP peaks
FBgn0030608	Lsd-2	14	3.546	4.397e-18	4.507e-14	0.386	0.052	at least 2 pairs of REPTOR/REPTOR-BP peaks
FBgn0002643	mam	14	3.55	2.268e-30	2.325e-26	0.531	0.043	at least 2 pairs of REPTOR/REPTOR-BP peaks
FBgn0001230	Hsp68	14	3.552	5.438e-18	5.574e-14	0.413	0.076
FBgn0086347	Myo31DF	14	3.576	1.1e-08	0.0001127	0.172	0.014	1 pair of REPTOR/REPTOR-BP peaks
FBgn0039178	CG6356	14	3.582	5.795e-15	5.939e-11	0.279	0.014	1 pair of REPTOR/REPTOR-BP peaks
FBgn0259736	CG42390	14	3.62	3.134e-40	3.212e-36	0.635	0.038	1 pair of REPTOR/REPTOR-BP peaks
FBgn0001226	Hsp27	14	3.653	2.044e-13	2.094e-09	0.263	0.019	at least 2 pairs of REPTOR/REPTOR-BP peaks
FBgn0265935	coro	0	3.656	1.339e-191	1.373e-187	0.152	0.007	1 pair of REPTOR/REPTOR-BP peaks
FBgn0045800	Uhg1	0	3.667	1.092e-197	1.12e-193	0.164	0.009	1 pair of REPTOR/REPTOR-BP peaks
FBgn0266429	AstA-R1	0	3.686	3.279e-123	3.36e-119	0.107	0.007
FBgn0013995	Calx	0	3.721	0	0	0.353	0.016	1 pair of REPTOR/REPTOR-BP peaks
FBgn0037899	RpL24-like	5	3.777	1.586e-44	1.625e-40	0.361	0.012	1 pair of REPTOR/REPTOR-BP peaks
FBgn0261570	raskol	0	3.783	0	0	0.254	0.009	at least 2 pairs of REPTOR/REPTOR-BP peaks
FBgn0020269	mspo	0	3.796	4.264e-275	4.37e-271	0.224	0.013
FBgn0032683	kon	14	3.799	5.524e-08	0.0005661	0.15	0.009
FBgn0032147	IP3K1	14	3.814	8.892e-08	0.0009114	0.137	0.005
FBgn0034808	CG9896	14	3.839	3.212e-07	0.003292	0.126	0.005
FBgn0261674	CG42709	14	3.846	2.252e-08	0.0002308	0.147	0.005	1 pair of REPTOR/REPTOR-BP peaks
FBgn0029761	SK	0	3.849	0	0	0.407	0.016
FBgn0266429	AstA-R1	14	3.858	1.379e-08	0.0001413	0.161	0.009
FBgn0027932	Akap200	0	3.874	3.689e-138	3.781e-134	0.104	0.003
FBgn0029662	CG12206	0	3.921	2.415e-145	2.475e-141	0.112	0.004
FBgn0031717	Oscillin	14	3.966	1.87e-06	0.01916	0.113	0.005	at least 2 pairs of REPTOR/REPTOR-BP peaks
FBgn0004885	tok	5	3.971	9.368e-15	9.602e-11	0.13	0.006
FBgn0001218	Hsc70-3	0	4.004	7.352e-236	7.535e-232	0.206	0.015
FBgn0044826	Pak3	14	4.032	6.674e-09	6.84e-05	0.166	0.009	1 pair of REPTOR/REPTOR-BP peaks
FBgn0001225	Hsp26	14	4.161	1.266e-28	1.298e-24	0.496	0.033	at least 2 pairs of REPTOR/REPTOR-BP peaks
FBgn0033936	Achl	14	4.166	1.566e-08	0.0001605	0.15	0.005
FBgn0028327	l(1)G0320	14	4.182	4.812e-06	0.04932	0.105	0.005	at least 2 pairs of REPTOR/REPTOR-BP peaks
FBgn0004885	tok	0	4.192	2.559e-153	2.622e-149	0.112	0.003
FBgn0000083	AnxB9	14	4.204	1.563e-34	1.602e-30	0.587	0.047	1 pair of REPTOR/REPTOR-BP peaks
FBgn0033130	Tsp42Ei	14	4.222	1.548e-08	0.0001587	0.15	0.005	at least 2 pairs of REPTOR/REPTOR-BP peaks
FBgn0259937	Nop60B	14	4.322	1.231e-06	0.01262	0.115	0.005
FBgn0000024	Ace	14	4.331	5.88e-14	6.027e-10	0.241	0.005	1 pair of REPTOR/REPTOR-BP peaks
FBgn0025879	Timp	0	4.336	1.744e-254	1.787e-250	0.182	0.004
FBgn0264753	Rgk1	14	4.362	6.26e-25	6.416e-21	0.418	0.014	1 pair of REPTOR/REPTOR-BP peaks
FBgn0264549	lncRNA:CR43928	14	4.38	8.961e-07	0.009184	0.118	0.005	at least 2 pairs of REPTOR/REPTOR-BP peaks
FBgn0024248	chico	14	4.487	1.128e-07	0.001156	0.134	0.005
FBgn0016930	Dyrk2	0	4.547	0	0	0.246	0.007
FBgn0083123	Uhg5	0	4.628	0	0	0.306	0.028	1 pair of REPTOR/REPTOR-BP peaks
FBgn0033153	Gadd45	0	4.924	1.095e-247	1.123e-243	0.177	0.004	1 pair of REPTOR/REPTOR-BP peaks
FBgn0004885	tok	14	4.992	1.233e-09	1.263e-05	0.158	0
FBgn0087007	bbg	0	5.025	0	0	0.29	0.007	at least 2 pairs of REPTOR/REPTOR-BP peaks
FBgn0086558	Ubi-p5E	14	5.114	7.814e-13	8.008e-09	0.223	0.005
FBgn0003892	ptc	14	5.218	1.545e-06	0.01583	0.113	0.005	at least 2 pairs of REPTOR/REPTOR-BP peaks
FBgn0027610	Dic1	14	5.314	4.417e-07	0.004527	0.113	0	at least 2 pairs of REPTOR/REPTOR-BP peaks
FBgn0002543	robo2	0	5.334	1.638e-247	1.679e-243	0.171	0.002	1 pair of REPTOR/REPTOR-BP peaks
FBgn0001224	Hsp23	14	5.397	5.782e-28	5.926e-24	0.44	0.005	1 pair of REPTOR/REPTOR-BP peaks
FBgn0035099	CG6845	14	5.577	8.669e-07	0.008885	0.107	0
FBgn0264753	Rgk1	0	5.681	1.035e-267	1.061e-263	0.182	0.002	1 pair of REPTOR/REPTOR-BP peaks
FBgn0033153	Gadd45	5	5.726	4.682e-21	4.799e-17	0.169	0.002	1 pair of REPTOR/REPTOR-BP peaks
FBgn0040384	CG32795	14	6.02	6.191e-07	0.006345	0.11	0	at least 2 pairs of REPTOR/REPTOR-BP peaks
FBgn0035099	CG6845	0	6.18	1.063e-247	1.09e-243	0.166	0.001
FBgn0028983	Spn55B	14	6.263	2.067e-10	2.118e-06	0.172	0	1 pair of REPTOR/REPTOR-BP peaks
FBgn0003888	betaTub60D	0	6.293	3.947e-178	4.045e-174	0.12	0
FBgn0033224	Nop17l	14	6.5	4.301e-29	4.408e-25	0.45	0.005	at least 2 pairs of REPTOR/REPTOR-BP peaks
FBgn0050418	nord	14	7.555	2.033e-08	0.0002084	0.137	0	1 pair of REPTOR/REPTOR-BP peaks
FBgn0037012	Rcd2	14	8.477	6.076e-30	6.227e-26	0.453	0	at least 2 pairs of REPTOR/REPTOR-BP peaks
FBgn0005660	Ets21C	14	9.245	3.554e-09	3.642e-05	0.15	0
FBgn0265419	lncRNA:CR44331	14	9.646	5.047e-09	5.173e-05	0.147	0	at least 2 pairs of REPTOR/REPTOR-BP peaks
FBgn0038851	dmrt93B	14	10.012	1.696e-06	0.01738	0.102	0	1 pair of REPTOR/REPTOR-BP peaks
FBgn0000317	ck	0	-3.087	5.778e-42	5.922e-38	0.023	0.101
FBgn0000504	dsx	0	-2.123	1.543e-174	1.582e-170	0.193	0.449
FBgn0000114	bru1	0	-3.377	0	0	0.215	0.82
FBgn0000114	bru1	5	-2.745	1.355e-07	0.001389	0.031	0.109
FBgn0003071	Pfk	0	-2.489	1.29e-93	1.322e-89	0.099	0.268	at least 2 pairs of REPTOR/REPTOR-BP peaks
FBgn0004363	porin	0	-2.312	2.399e-42	2.458e-38	0.038	0.126
FBgn0004657	mys	0	-2.398	2.972e-183	3.046e-179	0.144	0.416	1 pair of REPTOR/REPTOR-BP peaks
FBgn0004876	cdi	0	-3.274	0	0	0.099	0.506	1 pair of REPTOR/REPTOR-BP peaks
FBgn0010352	Nc73EF	0	-2.859	7.783e-282	7.977e-278	0.118	0.483	1 pair of REPTOR/REPTOR-BP peaks
FBgn0011211	blw	14	-2.209	4.348e-07	0.004456	0.161	0.303	1 pair of REPTOR/REPTOR-BP peaks
FBgn0011227	ox	14	-3.185	1.209e-07	0.001239	0.126	0.275	1 pair of REPTOR/REPTOR-BP peaks
FBgn0011576	Cyp4d2	0	-4.228	3.589e-117	3.679e-113	0.016	0.19
FBgn0013718	nuf	0	-2.011	6.768e-154	6.936e-150	0.215	0.445
FBgn0016126	CaMKI	0	-2.22	1.48e-77	1.517e-73	0.04	0.181
FBgn0020299	stumps	0	-2.85	1.143e-69	1.172e-65	0.041	0.169	1 pair of REPTOR/REPTOR-BP peaks
FBgn0023520	CG3857	14	-7.363	6.548e-12	6.711e-08	0.005	0.137	at least 2 pairs of REPTOR/REPTOR-BP peaks
FBgn0023531	CG32809	0	-2.315	1.454e-32	1.491e-28	0.031	0.101
FBgn0025726	unc-13	14	-2.426	4.312e-08	0.0004419	0.26	0.412
FBgn0025839	ND-B14.5A	0	-2.145	7.783e-62	7.977e-58	0.057	0.182
FBgn0026239	gukh	0	-2.333	1.453e-129	1.489e-125	0.147	0.36	1 pair of REPTOR/REPTOR-BP peaks
FBgn0030976	CG7378	5	-2.653	2.244e-33	2.3e-29	0.193	0.475	1 pair of REPTOR/REPTOR-BP peaks
FBgn0031374	Wdr62	0	-2.331	0	0	0.318	0.67
FBgn0031632	CG15628	14	-4.471	1.612e-06	0.01652	0.029	0.128
FBgn0034151	CG15617	0	-3.406	2.662e-59	2.728e-55	0.019	0.121
FBgn0034718	wdp	0	-2.858	1.064e-118	1.09e-114	0.07	0.267
FBgn0034723	CG13506	0	-2.526	1.226e-44	1.256e-40	0.028	0.115
FBgn0036030	Prps	0	-2.53	4.26e-213	4.366e-209	0.116	0.416	at least 2 pairs of REPTOR/REPTOR-BP peaks
FBgn0036111	Aps	0	-2.566	1.653e-52	1.694e-48	0.051	0.158
FBgn0036684	CG3764	0	-2.671	2.08e-56	2.131e-52	0.035	0.142	at least 2 pairs of REPTOR/REPTOR-BP peaks
FBgn0036756	Cln3	0	-6.03	1.217e-114	1.247e-110	0.004	0.167
FBgn0036836	CG11619	14	-2.888	3.207e-08	0.0003287	0.11	0.265	1 pair of REPTOR/REPTOR-BP peaks
FBgn0036837	CG18135	14	-2.598	3.128e-24	3.206e-20	0.349	0.649	1 pair of REPTOR/REPTOR-BP peaks
FBgn0036862	Gbs-76A	0	-2.072	3.035e-134	3.11e-130	0.208	0.417
FBgn0037292	plh	0	-2.652	0	0	0.277	0.68	at least 2 pairs of REPTOR/REPTOR-BP peaks
FBgn0038294	Mf	0	-3.343	0	0	0.373	0.938
FBgn0038294	Mf	14	-2.049	6.356e-20	6.514e-16	0.509	0.697
FBgn0038652	CG7720	0	-2.301	0	0	0.299	0.722
FBgn0038653	Octalpha2R	0	-2.799	1.398e-71	1.433e-67	0.04	0.17
FBgn0039742	CG15528	14	-3.653	1.504e-11	1.541e-07	0.056	0.237	at least 2 pairs of REPTOR/REPTOR-BP peaks
FBgn0040837	CG8620	14	-3.495	4.076e-30	4.177e-26	0.032	0.393
FBgn0051759	CG31759	0	-4.225	4.765e-70	4.884e-66	0.015	0.128
FBgn0052647	CG32647	0	-2.187	1.26e-90	1.292e-86	0.089	0.257
FBgn0083228	Frq2	0	-2.265	4.089e-160	4.19e-156	0.136	0.388
FBgn0083228	Frq2	5	-2.003	6.291e-21	6.448e-17	0.2	0.418
FBgn0086694	Bre1	14	-4.663	3.703e-06	0.03795	0.024	0.114
FBgn0250814	UQCR-C2	5	-2.35	1.44e-06	0.01476	0.045	0.121
FBgn0259239	CG42337	0	-2.178	1.023e-31	1.048e-27	0.032	0.102
FBgn0260943	Rbp6	0	-2.265	0	0	0.126	0.539
FBgn0261611	CG42700	0	-2.499	1.156e-51	1.185e-47	0.058	0.166
FBgn0261808	cu	0	-2.326	6.556e-70	6.719e-66	0.083	0.223	1 pair of REPTOR/REPTOR-BP peaks
FBgn0262124	uex	14	-2.066	8.09e-20	8.291e-16	0.41	0.659
FBgn0263413	lncRNA:CR43459	0	-2.155	1.226e-282	1.257e-278	0.265	0.591	at least 2 pairs of REPTOR/REPTOR-BP peaks
FBgn0263780	CG17684	5	-3.114	1.14e-25	1.169e-21	0.133	0.376
FBgn0263980	Stacl	0	-2.349	0	0	0.328	0.701
FBgn0264908	pHCl-1	0	-2.419	0	0	0.322	0.649
FBgn0265967	lncRNA:CR44754	0	-2.076	5.294e-27	5.426e-23	0.051	0.118
FBgn0266064	GlyS	0	-3.372	1.293e-49	1.325e-45	0.017	0.103
FBgn0266450	Kr-h1	5	-2.094	6.71e-07	0.006877	0.104	0.194	1 pair of REPTOR/REPTOR-BP peaks
FBgn0267913	lncRNA:CR46194	0	-2.802	9.234e-44	9.464e-40	0.03	0.115	at least 2 pairs of REPTOR/REPTOR-BP peaks
FBgn0284257	Ttd14	0	-2.71	6.754e-304	6.922e-303	0.181	0.548
FBgn0284257	Ttd14	14	-2.03	4.093e-14	4.195e-10	0.316	0.531
FBgn0286222	Fum1	0	-3.143	1.44e-66	1.476e-62	0.027	0.144	1 pair of REPTOR/REPTOR-BP peaks

## Sheet: REPTOR exclusive DEGs
REPTOR differentially expressed genes in muscle clusters of the snRNA-seq dataset (Log2FC>2) after filtering out common FoxO differentially expressed genes
FBgn	Gene	cluster	avg_log2FC	p_val	p_val_adj	pct1	pct2	REPTOR binding sites info
FBgn0029896	CG3168	14	2.003	3.335e-06	0.03418	0.164	0.033	at least 2 pairs of REPTOR/REPTOR-BP peaks
FBgn0033052	SCAP	5	2.004	3.904e-12	4.001e-08	0.136	0.018
FBgn0050035	Tret1-1	14	2.013	2.34e-20	2.398e-16	0.584	0.166	1 pair of REPTOR/REPTOR-BP peaks
FBgn0026323	Tak1	14	2.013	3.758e-14	3.852e-10	0.389	0.085	1 pair of REPTOR/REPTOR-BP peaks
FBgn0261618	larp	0	2.022	7.484e-136	7.67e-132	0.187	0.034	at least 2 pairs of REPTOR/REPTOR-BP peaks
FBgn0025574	Pli	14	2.028	5.518e-17	5.655e-13	0.402	0.062	at least 2 pairs of REPTOR/REPTOR-BP peaks
FBgn0025726	unc-13	5	2.028	3.706e-50	3.798e-46	0.594	0.125
FBgn0283427	FASN1	14	2.036	3.536e-06	0.03624	0.118	0.009	1 pair of REPTOR/REPTOR-BP peaks
FBgn0016756	Usp47	14	2.041	4.756e-10	4.874e-06	0.209	0.019	at least 2 pairs of REPTOR/REPTOR-BP peaks
FBgn0286827	lncRNA:CR43334	5	2.042	9.227e-33	9.456e-29	0.401	0.073	1 pair of REPTOR/REPTOR-BP peaks
FBgn0050021	metro	5	2.044	6.033e-22	6.183e-18	0.252	0.034
FBgn0262975	cnc	14	2.045	4.654e-31	4.77e-27	0.786	0.246	at least 2 pairs of REPTOR/REPTOR-BP peaks
FBgn0266599	Hsc70-4	0	2.051	9.038e-82	9.263e-78	0.105	0.017	1 pair of REPTOR/REPTOR-BP peaks
FBgn0259736	CG42390	5	2.055	2.966e-26	3.04e-22	0.294	0.038	1 pair of REPTOR/REPTOR-BP peaks
FBgn0028577	hfp	0	2.057	0	0	0.543	0.154
FBgn0028369	kirre	0	2.057	4.039e-128	4.139e-124	0.16	0.025	at least 2 pairs of REPTOR/REPTOR-BP peaks
FBgn0000308	chic	0	2.068	1.122e-121	1.15e-117	0.142	0.019	at least 2 pairs of REPTOR/REPTOR-BP peaks
FBgn0037565	CG9626	0	2.072	6.948e-111	7.121e-107	0.135	0.02	1 pair of REPTOR/REPTOR-BP peaks
FBgn0262872	milt	0	2.074	3.646e-209	3.737e-205	0.27	0.046	at least 2 pairs of REPTOR/REPTOR-BP peaks
FBgn0051163	SKIP	14	2.079	5.467e-18	5.603e-14	0.41	0.057	at least 2 pairs of REPTOR/REPTOR-BP peaks
FBgn0000489	Pka-C3	5	2.081	4.156e-10	4.26e-06	0.123	0.02	1 pair of REPTOR/REPTOR-BP peaks
FBgn0261984	Ire1	14	2.087	2.567e-07	0.002631	0.158	0.019	at least 2 pairs of REPTOR/REPTOR-BP peaks
FBgn0002121	l(2)gl	0	2.088	2.847e-256	2.918e-252	0.314	0.05
FBgn0036257	RhoGAP68F	14	2.09	4.456e-07	0.004567	0.145	0.014	at least 2 pairs of REPTOR/REPTOR-BP peaks
FBgn0264894	CG44085	14	2.104	1.455e-26	1.491e-22	0.662	0.166
FBgn0000416	Sap-r	14	2.105	6.851e-08	0.0007022	0.18	0.024	1 pair of REPTOR/REPTOR-BP peaks
FBgn0286516	aqz	0	2.109	6.859e-281	7.03e-277	0.569	0.191
FBgn0013770	Cp1	14	2.115	2.071e-28	2.122e-24	0.595	0.081	at least 2 pairs of REPTOR/REPTOR-BP peaks
FBgn0030685	Graf	0	2.119	1.223e-177	1.253e-173	0.208	0.029
FBgn0039637	Ctl2	0	2.125	8.005e-123	8.204e-119	0.133	0.016	at least 2 pairs of REPTOR/REPTOR-BP peaks
FBgn0283451	br	14	2.139	8.071e-08	0.0008272	0.188	0.028	1 pair of REPTOR/REPTOR-BP peaks
FBgn0010263	Rbp9	14	2.139	6.875e-12	7.046e-08	0.279	0.038
FBgn0015774	NetB	0	2.142	6.863e-128	7.034e-124	0.15	0.021	1 pair of REPTOR/REPTOR-BP peaks
FBgn0005612	Sox14	14	2.169	4.69e-17	4.806e-13	0.37	0.043	1 pair of REPTOR/REPTOR-BP peaks
FBgn0026439	Eaat1	14	2.17	1.756e-08	0.00018	0.161	0.009
FBgn0000308	chic	5	2.176	2.976e-12	3.05e-08	0.124	0.012	at least 2 pairs of REPTOR/REPTOR-BP peaks
FBgn0261836	Msp300	0	2.188	0	0	0.856	0.438	at least 2 pairs of REPTOR/REPTOR-BP peaks
FBgn0029820	CG16721	14	2.192	2.549e-06	0.02612	0.131	0.014
FBgn0014020	Rho1	0	2.193	3.041e-102	3.117e-98	0.11	0.013	at least 2 pairs of REPTOR/REPTOR-BP peaks
FBgn0259168	mnb	5	2.2	1.036e-25	1.062e-21	0.282	0.034	at least 2 pairs of REPTOR/REPTOR-BP peaks
FBgn0264953	Piezo	14	2.215	1.905e-25	1.952e-21	0.566	0.095	at least 2 pairs of REPTOR/REPTOR-BP peaks
FBgn0266000	CG44774	0	2.217	1.389e-142	1.424e-138	0.226	0.05	at least 2 pairs of REPTOR/REPTOR-BP peaks
FBgn0259168	mnb	14	2.225	3.191e-27	3.27e-23	0.654	0.137	at least 2 pairs of REPTOR/REPTOR-BP peaks
FBgn0024315	Picot	0	2.233	4.378e-115	4.487e-111	0.128	0.016
FBgn0037016	CG13252	14	2.24	7.118e-13	7.295e-09	0.282	0.033
FBgn0261802	CG42748	0	2.245	1.146e-172	1.175e-168	0.185	0.022
FBgn0266350	lncRNA:CR44999	14	2.246	4.956e-18	5.08e-14	0.475	0.1	at least 2 pairs of REPTOR/REPTOR-BP peaks
FBgn0052428	CG32428	0	2.253	2.238e-95	2.293e-91	0.102	0.012	at least 2 pairs of REPTOR/REPTOR-BP peaks
FBgn0024238	Fim	14	2.266	4.815e-12	4.935e-08	0.233	0.014	1 pair of REPTOR/REPTOR-BP peaks
FBgn0051092	LpR2	0	2.268	1.048e-192	1.074e-188	0.208	0.025	1 pair of REPTOR/REPTOR-BP peaks
FBgn0263049	lncRNA:let7C	0	2.273	4.514e-126	4.626e-122	0.13	0.014
FBgn0010313	corto	14	2.282	5.347e-12	5.48e-08	0.284	0.043	1 pair of REPTOR/REPTOR-BP peaks
FBgn0033402	Myd88	14	2.283	1.422e-13	1.458e-09	0.298	0.033	1 pair of REPTOR/REPTOR-BP peaks
FBgn0266348	lncRNA:CR44997	5	2.284	4.412e-12	4.522e-08	0.14	0.02
FBgn0259168	mnb	0	2.288	4.436e-275	4.546e-271	0.31	0.044	at least 2 pairs of REPTOR/REPTOR-BP peaks
FBgn0033212	LRR	14	2.295	1.803e-07	0.001848	0.172	0.024
FBgn0262656	Myc	0	2.302	5.538e-256	5.676e-252	0.308	0.048	at least 2 pairs of REPTOR/REPTOR-BP peaks
FBgn0000045	Act79B	0	2.303	1.987e-131	2.036e-127	0.166	0.027
FBgn0285926	Imp	14	2.316	1.572e-25	1.611e-21	0.531	0.071	at least 2 pairs of REPTOR/REPTOR-BP peaks
FBgn0035904	GstO3	14	2.317	4.659e-09	4.775e-05	0.209	0.028
FBgn0015513	mbc	0	2.32	5.076e-146	5.202e-142	0.153	0.017	at least 2 pairs of REPTOR/REPTOR-BP peaks
FBgn0025879	Timp	14	2.321	8.068e-09	8.268e-05	0.185	0.019
FBgn0051072	Lerp	0	2.336	1.216e-291	1.247e-287	0.345	0.054	1 pair of REPTOR/REPTOR-BP peaks
FBgn0002543	robo2	14	2.339	1.297e-10	1.33e-06	0.209	0.014	1 pair of REPTOR/REPTOR-BP peaks
FBgn0032399	CG6785	14	2.348	1.26e-08	0.0001292	0.182	0.019	at least 2 pairs of REPTOR/REPTOR-BP peaks
FBgn0015229	glec	0	2.385	2.89e-242	2.962e-238	0.291	0.046	at least 2 pairs of REPTOR/REPTOR-BP peaks
FBgn0034072	Dg	14	2.386	3.877e-12	3.973e-08	0.255	0.024	at least 2 pairs of REPTOR/REPTOR-BP peaks
FBgn0052369	CG32369	5	2.391	2.188e-39	2.243e-35	0.423	0.059
FBgn0264494	CG17646	0	2.392	9.516e-108	9.753e-104	0.104	0.01	at least 2 pairs of REPTOR/REPTOR-BP peaks
FBgn0029657	CG12535	0	2.393	5.19e-126	5.319e-122	0.129	0.013	at least 2 pairs of REPTOR/REPTOR-BP peaks
FBgn0022238	lolal	0	2.399	1.67e-163	1.711e-159	0.169	0.018	at least 2 pairs of REPTOR/REPTOR-BP peaks
FBgn0000047	Act88F	14	2.412	1.402e-17	1.437e-13	0.373	0.043
FBgn0052029	Cpr66D	14	2.422	2.533e-08	0.0002596	0.212	0.038
FBgn0028978	trbl	0	2.448	1.82e-103	1.865e-99	0.112	0.013	at least 2 pairs of REPTOR/REPTOR-BP peaks
FBgn0243512	puc	14	2.462	6.825e-25	6.995e-21	0.606	0.142	at least 2 pairs of REPTOR/REPTOR-BP peaks
FBgn0014020	Rho1	14	2.464	7.068e-10	7.244e-06	0.223	0.028	at least 2 pairs of REPTOR/REPTOR-BP peaks
FBgn0264894	CG44085	0	2.465	0	0	0.52	0.106
FBgn0264090	CG43759	14	2.466	1.173e-06	0.01203	0.137	0.014	at least 2 pairs of REPTOR/REPTOR-BP peaks
FBgn0037551	Arl8	14	2.478	2.376e-08	0.0002435	0.188	0.024	at least 2 pairs of REPTOR/REPTOR-BP peaks
FBgn0004919	gol	14	2.498	1.731e-10	1.774e-06	0.217	0.019
FBgn0264695	Mhc	5	2.511	2.128e-91	2.181e-87	0.889	0.38
FBgn0264494	CG17646	14	2.513	6.573e-12	6.737e-08	0.231	0.014	at least 2 pairs of REPTOR/REPTOR-BP peaks
FBgn0052373	CG32373	14	2.515	1.204e-06	0.01234	0.137	0.014	at least 2 pairs of REPTOR/REPTOR-BP peaks
FBgn0025574	Pli	5	2.52	5.704e-21	5.846e-17	0.204	0.016	at least 2 pairs of REPTOR/REPTOR-BP peaks
FBgn0036116	CG7888	5	2.522	2.443e-19	2.504e-15	0.192	0.016	1 pair of REPTOR/REPTOR-BP peaks
FBgn0036101	NijA	14	2.526	1.235e-08	0.0001265	0.174	0.014
FBgn0001145	Gs2	0	2.534	8.332e-163	8.539e-159	0.168	0.018	at least 2 pairs of REPTOR/REPTOR-BP peaks
FBgn0003884	alphaTub84B	0	2.538	9.793e-144	1.004e-139	0.147	0.016
FBgn0033129	Tsp42Eh	14	2.561	3.767e-06	0.03861	0.118	0.009	at least 2 pairs of REPTOR/REPTOR-BP peaks
FBgn0259735	mtgo	14	2.563	3.767e-22	3.86e-18	0.453	0.052	at least 2 pairs of REPTOR/REPTOR-BP peaks
FBgn0036257	RhoGAP68F	0	2.566	2.416e-108	2.476e-104	0.103	0.009	at least 2 pairs of REPTOR/REPTOR-BP peaks
FBgn0015229	glec	5	2.573	5.407e-28	5.542e-24	0.301	0.036	at least 2 pairs of REPTOR/REPTOR-BP peaks
FBgn0259736	CG42390	0	2.576	0	0	0.426	0.06	1 pair of REPTOR/REPTOR-BP peaks
FBgn0000308	chic	14	2.615	2.2e-23	2.254e-19	0.44	0.033	at least 2 pairs of REPTOR/REPTOR-BP peaks
FBgn0023407	B4	14	2.624	2.106e-17	2.159e-13	0.338	0.024	at least 2 pairs of REPTOR/REPTOR-BP peaks
FBgn0053147	Hs3st-A	14	2.628	1.234e-08	0.0001264	0.164	0.009	1 pair of REPTOR/REPTOR-BP peaks
FBgn0030941	wgn	14	2.643	4.319e-07	0.004427	0.145	0.014
FBgn0025574	Pli	0	2.667	0	0	0.301	0.028	at least 2 pairs of REPTOR/REPTOR-BP peaks
FBgn0036805	Chmp1	14	2.669	1.03e-09	1.056e-05	0.193	0.014
FBgn0034512	CG18067	0	2.683	0	0	0.414	0.071
FBgn0019643	AANAT1	14	2.686	4.936e-10	5.059e-06	0.217	0.024	at least 2 pairs of REPTOR/REPTOR-BP peaks
FBgn0033446	CG1648	1	2.704	2.853e-132	2.924e-128	0.366	0.052
FBgn0266350	lncRNA:CR44999	5	2.707	3.423e-29	3.508e-25	0.297	0.032	at least 2 pairs of REPTOR/REPTOR-BP peaks
FBgn0003514	sqh	14	2.752	1.809e-07	0.001854	0.142	0.009	1 pair of REPTOR/REPTOR-BP peaks
FBgn0003963	ush	14	2.754	1.726e-06	0.01768	0.142	0.019	at least 2 pairs of REPTOR/REPTOR-BP peaks
FBgn0004635	rho	14	2.776	1.03e-11	1.056e-07	0.236	0.019
FBgn0085434	NaCP60E	0	2.782	3.963e-185	4.062e-181	0.151	0.008	1 pair of REPTOR/REPTOR-BP peaks
FBgn0261862	whd	14	2.806	8.753e-29	8.971e-25	0.579	0.081	at least 2 pairs of REPTOR/REPTOR-BP peaks
FBgn0003888	betaTub60D	14	2.807	1.828e-07	0.001873	0.131	0.005
FBgn0261802	CG42748	5	2.832	2.065e-27	2.117e-23	0.263	0.02
FBgn0264542	hwt	14	2.841	2.338e-11	2.396e-07	0.22	0.014	1 pair of REPTOR/REPTOR-BP peaks
FBgn0011224	heph	0	2.893	0	0	0.414	0.058	1 pair of REPTOR/REPTOR-BP peaks
FBgn0033446	CG1648	14	2.901	1.286e-12	1.318e-08	0.241	0.014
FBgn0003460	so	14	2.939	6.575e-08	0.0006739	0.139	0.005
FBgn0034512	CG18067	14	2.944	9.03e-21	9.254e-17	0.41	0.038
FBgn0051363	Jupiter	14	2.96	1.934e-12	1.982e-08	0.236	0.014	at least 2 pairs of REPTOR/REPTOR-BP peaks
FBgn0005612	Sox14	5	2.989	2.923e-14	2.996e-10	0.131	0.008	1 pair of REPTOR/REPTOR-BP peaks
FBgn0030357	Sclp	0	2.99	1.548e-160	1.586e-156	0.138	0.009	1 pair of REPTOR/REPTOR-BP peaks
FBgn0033446	CG1648	0	2.994	0	0	0.28	0.022
FBgn0263111	cac	0	3.004	6.612e-203	6.777e-199	0.171	0.01
FBgn0029881	pigs	14	3.006	1.792e-12	1.837e-08	0.257	0.024	at least 2 pairs of REPTOR/REPTOR-BP peaks
FBgn0262656	Myc	5	3.032	5.12e-20	5.247e-16	0.187	0.012	at least 2 pairs of REPTOR/REPTOR-BP peaks
FBgn0011666	msi	0	3.038	0	0	0.301	0.023	at least 2 pairs of REPTOR/REPTOR-BP peaks
FBgn0261260	mgl	0	3.047	1.44e-157	1.475e-153	0.184	0.027	at least 2 pairs of REPTOR/REPTOR-BP peaks
FBgn0014135	bnl	0	3.057	0	0	0.331	0.031
FBgn0051092	LpR2	14	3.074	1.675e-19	1.717e-15	0.373	0.028	1 pair of REPTOR/REPTOR-BP peaks
FBgn0001145	Gs2	14	3.078	2.394e-19	2.454e-15	0.37	0.028	at least 2 pairs of REPTOR/REPTOR-BP peaks
FBgn0062978	CG31808	5	3.09	1.584e-13	1.624e-09	0.124	0.008	at least 2 pairs of REPTOR/REPTOR-BP peaks
FBgn0029657	CG12535	14	3.1	1.552e-09	1.591e-05	0.198	0.019	at least 2 pairs of REPTOR/REPTOR-BP peaks
FBgn0261556	CG42674	14	3.131	2.146e-21	2.199e-17	0.391	0.024	at least 2 pairs of REPTOR/REPTOR-BP peaks
FBgn0022787	Hel89B	14	3.175	6.162e-15	6.315e-11	0.306	0.028	at least 2 pairs of REPTOR/REPTOR-BP peaks
FBgn0004396	CrebA	5	3.175	3.105e-13	3.183e-09	0.117	0.006	at least 2 pairs of REPTOR/REPTOR-BP peaks
FBgn0263049	lncRNA:let7C	14	3.184	2.089e-09	2.141e-05	0.193	0.019
FBgn0037747	Naa80	1	3.188	1.437e-40	1.473e-36	0.112	0.011	1 pair of REPTOR/REPTOR-BP peaks
FBgn0032078	C1GalTA	0	3.196	1.67e-145	1.712e-141	0.118	0.006	at least 2 pairs of REPTOR/REPTOR-BP peaks
FBgn0266350	lncRNA:CR44999	0	3.203	0	0	0.455	0.056	at least 2 pairs of REPTOR/REPTOR-BP peaks
FBgn0016930	Dyrk2	14	3.222	1.935e-09	1.984e-05	0.166	0.005
FBgn0000489	Pka-C3	0	3.226	1.688e-242	1.73e-238	0.214	0.016	1 pair of REPTOR/REPTOR-BP peaks
FBgn0031263	Tspo	14	3.238	3.674e-06	0.03766	0.107	0.005
FBgn0034542	Fem-1	14	3.255	1.807e-07	0.001852	0.131	0.005	at least 2 pairs of REPTOR/REPTOR-BP peaks
FBgn0026533	Dek	0	3.256	1.03e-83	1.056e-79	0.123	0.025	at least 2 pairs of REPTOR/REPTOR-BP peaks
FBgn0033128	Tsp42Eg	14	3.274	4.562e-08	0.0004675	0.142	0.005	at least 2 pairs of REPTOR/REPTOR-BP peaks
FBgn0030817	CG4991	14	3.286	9.806e-10	1.005e-05	0.182	0.009
FBgn0264953	Piezo	0	3.293	0	0	0.331	0.03	at least 2 pairs of REPTOR/REPTOR-BP peaks
FBgn0051163	SKIP	0	3.31	1.96e-209	2.008e-205	0.188	0.015	at least 2 pairs of REPTOR/REPTOR-BP peaks
FBgn0024321	NK7.1	0	3.392	1.147e-180	1.175e-176	0.143	0.006	at least 2 pairs of REPTOR/REPTOR-BP peaks
FBgn0020445	E23	14	3.435	3.838e-17	3.933e-13	0.303	0.009	at least 2 pairs of REPTOR/REPTOR-BP peaks
FBgn0031752	CG9044	14	3.449	1.649e-07	0.00169	0.142	0.009	at least 2 pairs of REPTOR/REPTOR-BP peaks
FBgn0036732	Oatp74D	14	3.462	6.426e-18	6.586e-14	0.34	0.024
FBgn0000047	Act88F	0	3.508	0	0	0.297	0.02
FBgn0087007	bbg	14	3.532	6.536e-15	6.699e-11	0.276	0.014	at least 2 pairs of REPTOR/REPTOR-BP peaks
FBgn0011672	Mvl	14	3.543	7.845e-17	8.04e-13	0.298	0.009	1 pair of REPTOR/REPTOR-BP peaks
FBgn0086347	Myo31DF	14	3.576	1.1e-08	0.0001127	0.172	0.014	1 pair of REPTOR/REPTOR-BP peaks
FBgn0039178	CG6356	14	3.582	5.795e-15	5.939e-11	0.279	0.014	1 pair of REPTOR/REPTOR-BP peaks
FBgn0259736	CG42390	14	3.62	3.134e-40	3.212e-36	0.635	0.038	1 pair of REPTOR/REPTOR-BP peaks
FBgn0001226	Hsp27	14	3.653	2.044e-13	2.094e-09	0.263	0.019	at least 2 pairs of REPTOR/REPTOR-BP peaks
FBgn0265935	coro	0	3.656	1.339e-191	1.373e-187	0.152	0.007	1 pair of REPTOR/REPTOR-BP peaks
FBgn0045800	Uhg1	0	3.667	1.092e-197	1.12e-193	0.164	0.009	1 pair of REPTOR/REPTOR-BP peaks
FBgn0266429	AstA-R1	0	3.686	3.279e-123	3.36e-119	0.107	0.007
FBgn0013995	Calx	0	3.721	0	0	0.353	0.016	1 pair of REPTOR/REPTOR-BP peaks
FBgn0020269	mspo	0	3.796	4.264e-275	4.37e-271	0.224	0.013
FBgn0032147	IP3K1	14	3.814	8.892e-08	0.0009114	0.137	0.005
FBgn0261674	CG42709	14	3.846	2.252e-08	0.0002308	0.147	0.005	1 pair of REPTOR/REPTOR-BP peaks
FBgn0266429	AstA-R1	14	3.858	1.379e-08	0.0001413	0.161	0.009
FBgn0027932	Akap200	0	3.874	3.689e-138	3.781e-134	0.104	0.003
FBgn0029662	CG12206	0	3.921	2.415e-145	2.475e-141	0.112	0.004
FBgn0031717	Oscillin	14	3.966	1.87e-06	0.01916	0.113	0.005	at least 2 pairs of REPTOR/REPTOR-BP peaks
FBgn0004885	tok	5	3.971	9.368e-15	9.602e-11	0.13	0.006
FBgn0001218	Hsc70-3	0	4.004	7.352e-236	7.535e-232	0.206	0.015
FBgn0044826	Pak3	14	4.032	6.674e-09	6.84e-05	0.166	0.009	1 pair of REPTOR/REPTOR-BP peaks
FBgn0001225	Hsp26	14	4.161	1.266e-28	1.298e-24	0.496	0.033	at least 2 pairs of REPTOR/REPTOR-BP peaks
FBgn0033936	Achl	14	4.166	1.566e-08	0.0001605	0.15	0.005
FBgn0028327	l(1)G0320	14	4.182	4.812e-06	0.04932	0.105	0.005	at least 2 pairs of REPTOR/REPTOR-BP peaks
FBgn0004885	tok	0	4.192	2.559e-153	2.622e-149	0.112	0.003
FBgn0000083	AnxB9	14	4.204	1.563e-34	1.602e-30	0.587	0.047	1 pair of REPTOR/REPTOR-BP peaks
FBgn0033130	Tsp42Ei	14	4.222	1.548e-08	0.0001587	0.15	0.005	at least 2 pairs of REPTOR/REPTOR-BP peaks
FBgn0259937	Nop60B	14	4.322	1.231e-06	0.01262	0.115	0.005
FBgn0000024	Ace	14	4.331	5.88e-14	6.027e-10	0.241	0.005	1 pair of REPTOR/REPTOR-BP peaks
FBgn0025879	Timp	0	4.336	1.744e-254	1.787e-250	0.182	0.004
FBgn0264753	Rgk1	14	4.362	6.26e-25	6.416e-21	0.418	0.014	1 pair of REPTOR/REPTOR-BP peaks
FBgn0264549	lncRNA:CR43928	14	4.38	8.961e-07	0.009184	0.118	0.005	at least 2 pairs of REPTOR/REPTOR-BP peaks
FBgn0024248	chico	14	4.487	1.128e-07	0.001156	0.134	0.005
FBgn0016930	Dyrk2	0	4.547	0	0	0.246	0.007
FBgn0083123	Uhg5	0	4.628	0	0	0.306	0.028	1 pair of REPTOR/REPTOR-BP peaks
FBgn0033153	Gadd45	0	4.924	1.095e-247	1.123e-243	0.177	0.004	1 pair of REPTOR/REPTOR-BP peaks
FBgn0004885	tok	14	4.992	1.233e-09	1.263e-05	0.158	0
FBgn0087007	bbg	0	5.025	0	0	0.29	0.007	at least 2 pairs of REPTOR/REPTOR-BP peaks
FBgn0086558	Ubi-p5E	14	5.114	7.814e-13	8.008e-09	0.223	0.005
FBgn0003892	ptc	14	5.218	1.545e-06	0.01583	0.113	0.005	at least 2 pairs of REPTOR/REPTOR-BP peaks
FBgn0027610	Dic1	14	5.314	4.417e-07	0.004527	0.113	0	at least 2 pairs of REPTOR/REPTOR-BP peaks
FBgn0002543	robo2	0	5.334	1.638e-247	1.679e-243	0.171	0.002	1 pair of REPTOR/REPTOR-BP peaks
FBgn0001224	Hsp23	14	5.397	5.782e-28	5.926e-24	0.44	0.005	1 pair of REPTOR/REPTOR-BP peaks
FBgn0035099	CG6845	14	5.577	8.669e-07	0.008885	0.107	0
FBgn0264753	Rgk1	0	5.681	1.035e-267	1.061e-263	0.182	0.002	1 pair of REPTOR/REPTOR-BP peaks
FBgn0033153	Gadd45	5	5.726	4.682e-21	4.799e-17	0.169	0.002	1 pair of REPTOR/REPTOR-BP peaks
FBgn0040384	CG32795	14	6.02	6.191e-07	0.006345	0.11	0	at least 2 pairs of REPTOR/REPTOR-BP peaks
FBgn0035099	CG6845	0	6.18	1.063e-247	1.09e-243	0.166	0.001
FBgn0003888	betaTub60D	0	6.293	3.947e-178	4.045e-174	0.12	0
FBgn0033224	Nop17l	14	6.5	4.301e-29	4.408e-25	0.45	0.005	at least 2 pairs of REPTOR/REPTOR-BP peaks
FBgn0050418	nord	14	7.555	2.033e-08	0.0002084	0.137	0	1 pair of REPTOR/REPTOR-BP peaks
FBgn0005660	Ets21C	14	9.245	3.554e-09	3.642e-05	0.15	0
FBgn0265419	lncRNA:CR44331	14	9.646	5.047e-09	5.173e-05	0.147	0	at least 2 pairs of REPTOR/REPTOR-BP peaks
FBgn0038851	dmrt93B	14	10.012	1.696e-06	0.01738	0.102	0	1 pair of REPTOR/REPTOR-BP peaks
FBgn0000317	ck	0	-3.087	5.778e-42	5.922e-38	0.023	0.101
FBgn0003071	Pfk	0	-2.489	1.29e-93	1.322e-89	0.099	0.268	at least 2 pairs of REPTOR/REPTOR-BP peaks
FBgn0004363	porin	0	-2.312	2.399e-42	2.458e-38	0.038	0.126
FBgn0004657	mys	0	-2.398	2.972e-183	3.046e-179	0.144	0.416	1 pair of REPTOR/REPTOR-BP peaks
FBgn0004876	cdi	0	-3.274	0	0	0.099	0.506	1 pair of REPTOR/REPTOR-BP peaks
FBgn0010352	Nc73EF	0	-2.859	7.783e-282	7.977e-278	0.118	0.483	1 pair of REPTOR/REPTOR-BP peaks
FBgn0011211	blw	14	-2.209	4.348e-07	0.004456	0.161	0.303	1 pair of REPTOR/REPTOR-BP peaks
FBgn0011227	ox	14	-3.185	1.209e-07	0.001239	0.126	0.275	1 pair of REPTOR/REPTOR-BP peaks
FBgn0011576	Cyp4d2	0	-4.228	3.589e-117	3.679e-113	0.016	0.19
FBgn0013718	nuf	0	-2.011	6.768e-154	6.936e-150	0.215	0.445
FBgn0016126	CaMKI	0	-2.22	1.48e-77	1.517e-73	0.04	0.181
FBgn0023520	CG3857	14	-7.363	6.548e-12	6.711e-08	0.005	0.137	at least 2 pairs of REPTOR/REPTOR-BP peaks
FBgn0023531	CG32809	0	-2.315	1.454e-32	1.491e-28	0.031	0.101
FBgn0025726	unc-13	14	-2.426	4.312e-08	0.0004419	0.26	0.412
FBgn0025839	ND-B14.5A	0	-2.145	7.783e-62	7.977e-58	0.057	0.182
FBgn0026239	gukh	0	-2.333	1.453e-129	1.489e-125	0.147	0.36	1 pair of REPTOR/REPTOR-BP peaks
FBgn0031374	Wdr62	0	-2.331	0	0	0.318	0.67
FBgn0031632	CG15628	14	-4.471	1.612e-06	0.01652	0.029	0.128
FBgn0034723	CG13506	0	-2.526	1.226e-44	1.256e-40	0.028	0.115
FBgn0036111	Aps	0	-2.566	1.653e-52	1.694e-48	0.051	0.158
FBgn0036684	CG3764	0	-2.671	2.08e-56	2.131e-52	0.035	0.142	at least 2 pairs of REPTOR/REPTOR-BP peaks
FBgn0036836	CG11619	14	-2.888	3.207e-08	0.0003287	0.11	0.265	1 pair of REPTOR/REPTOR-BP peaks
FBgn0036837	CG18135	14	-2.598	3.128e-24	3.206e-20	0.349	0.649	1 pair of REPTOR/REPTOR-BP peaks
FBgn0038653	Octalpha2R	0	-2.799	1.398e-71	1.433e-67	0.04	0.17
FBgn0040837	CG8620	14	-3.495	4.076e-30	4.177e-26	0.032	0.393
FBgn0052647	CG32647	0	-2.187	1.26e-90	1.292e-86	0.089	0.257
FBgn0083228	Frq2	0	-2.265	4.089e-160	4.19e-156	0.136	0.388
FBgn0083228	Frq2	5	-2.003	6.291e-21	6.448e-17	0.2	0.418
FBgn0086694	Bre1	14	-4.663	3.703e-06	0.03795	0.024	0.114
FBgn0250814	UQCR-C2	5	-2.35	1.44e-06	0.01476	0.045	0.121
FBgn0262124	uex	14	-2.066	8.09e-20	8.291e-16	0.41	0.659
FBgn0263980	Stacl	0	-2.349	0	0	0.328	0.701
FBgn0265967	lncRNA:CR44754	0	-2.076	5.294e-27	5.426e-23	0.051	0.118
FBgn0266450	Kr-h1	5	-2.094	6.71e-07	0.006877	0.104	0.194	1 pair of REPTOR/REPTOR-BP peaks
FBgn0284257	Ttd14	0	-2.71	6.754e-304	6.922e-303	0.181	0.548
FBgn0284257	Ttd14	14	-2.03	4.093e-14	4.195e-10	0.316	0.531
FBgn0286222	Fum1	0	-3.143	1.44e-66	1.476e-62	0.027	0.144	1 pair of REPTOR/REPTOR-BP peaks

## Sheet: REPTOR final targets
REPTOR target genes differentially expressed in muscle clusters of the snRNA-seq dataset (Log2FC>2) and in the dMef2>REPTOR[ACT] bulk RNA-seq dataset (Log2FC>1.5)
FBgn	Gene	Change in expression	Muscle clusters with altered expression	REPTOR binding sites info
FBgn0265419	lncRNA:CR44331	Upregulated	14	at least 2 pairs of REPTOR/REPTOR-BP peaks
FBgn0030357	Sclp	Upregulated	0	1 pair of REPTOR/REPTOR-BP peaks
FBgn0037747	Naa80	Upregulated	1	1 pair of REPTOR/REPTOR-BP peaks
FBgn0052029	Cpr66D	Upregulated	14
FBgn0001224	Hsp23	Upregulated	14	1 pair of REPTOR/REPTOR-BP peaks
FBgn0036805	Chmp1	Upregulated	14
FBgn0033153	Gadd45	Upregulated	0, 5	1 pair of REPTOR/REPTOR-BP peaks
FBgn0000047	Act88F	Upregulated	0, 14
FBgn0036257	RhoGAP68F	Upregulated	0, 14	at least 2 pairs of REPTOR/REPTOR-BP peaks
FBgn0259736	CG42390	Upregulated	0, 5, 14	1 pair of REPTOR/REPTOR-BP peaks
FBgn0001225	Hsp26	Upregulated	14	at least 2 pairs of REPTOR/REPTOR-BP peaks
FBgn0003888	betaTub60D	Upregulated	0, 14
FBgn0001226	Hsp27	Upregulated	14	at least 2 pairs of REPTOR/REPTOR-BP peaks
FBgn0264549	lncRNA:CR43928	Upregulated	14	at least 2 pairs of REPTOR/REPTOR-BP peaks
FBgn0036836	CG11619	Downregulated	14	1 pair of REPTOR/REPTOR-BP peaks
FBgn0010352	Nc73EF	Downregulated	0	1 pair of REPTOR/REPTOR-BP peaks
FBgn0040837	CG8620	Downregulated	14

## Sheet: FOXO DEGs in muscle clusters
FBgn	Gene	cluster	avg_log2FC	p_val	p_val_adj	pct1	pct2	Foxo binding sites info
FBgn0036821	CG3961	0	2.002	6.672e-251	6.839e-247	0.359	0.102	modERN, >2 peaks
FBgn0259938	cwo	0	2.003	7.746e-130	7.939e-126	0.153	0.028
FBgn0026197	lncRNA:noe	0	2.014	5.411e-200	5.545e-196	0.223	0.039
FBgn0011296	l(2)efl	1	2.019	5.791e-87	5.935e-83	0.356	0.108
FBgn0034501	CG13868	5	2.024	6.22e-23	6.375e-19	0.319	0.077	modERN, >2 peaks
FBgn0028509	CenG1A	0	2.025	0	0	0.615	0.196	modERN, >2 peaks and PMID:21694719
FBgn0250819	CG33521	0	2.026	1.467e-263	1.503e-259	0.356	0.094	from PMID 21694719
FBgn0028331	l(1)G0289	14	2.029	3.456e-09	3.542e-05	0.258	0.038	modERN, >2 peaks
FBgn0086708	stv	5	2.035	3.285e-18	3.367e-14	0.274	0.071	modERN, >2 peaks
FBgn0021872	Xbp1	0	2.04	3.493e-95	3.58e-91	0.125	0.026	modERN, >2 peaks
FBgn0001098	Gdh	5	2.051	1.479e-16	1.516e-12	0.22	0.044	modERN, >2 peaks
FBgn0260799	p120ctn	0	2.062	4.04e-122	4.14e-118	0.195	0.055
FBgn0041342	Pcyt1	14	2.075	6.722e-12	6.889e-08	0.438	0.109	modERN, >2 peaks
FBgn0035625	Blimp-1	0	2.076	6.337e-136	6.495e-132	0.161	0.03	modERN, >2 peaks
FBgn0041094	scyl	14	2.077	8.322e-10	8.529e-06	0.469	0.166	modERN, >2 peaks
FBgn0000044	Act57B	0	2.086	2.224e-98	2.279e-94	0.142	0.034
FBgn0026418	Hsc70Cb	14	2.095	3.62e-08	0.000371	0.289	0.066	modERN, >2 peaks and PMID:21694719
FBgn0003118	pnt	0	2.096	3.772e-112	3.865e-108	0.126	0.021	modERN, >2 peaks
FBgn0032305	CG6700	0	2.097	0	0	0.466	0.148	modERN, 1-2 peaks and PMID:21694719
FBgn0028509	CenG1A	14	2.097	1.17e-10	1.2e-06	0.477	0.175	modERN, >2 peaks and PMID:21694719
FBgn0002773	Mlc2	0	2.106	0	0	0.45	0.111
FBgn0085241	CG34212	14	2.107	9.715e-07	0.009957	0.242	0.057
FBgn0024734	PRL-1	14	2.117	2.347e-08	0.0002406	0.266	0.052	modERN, >2 peaks
FBgn0002719	Men	0	2.129	1.52e-104	1.558e-100	0.124	0.022	modERN, >2 peaks
FBgn0262952	mt:ND4	14	2.136	2.231e-07	0.002287	0.273	0.066
FBgn0052626	AMPdeam	14	2.139	2.333e-12	2.391e-08	0.43	0.095	modERN, >2 peaks
FBgn0260945	Atg1	14	2.144	4.727e-11	4.845e-07	0.422	0.114	modERN, >2 peaks
FBgn0261570	raskol	14	2.149	2.306e-07	0.002364	0.25	0.057	modERN, >2 peaks
FBgn0260747	Chchd2	5	2.153	1.11e-32	1.138e-28	0.428	0.105	modERN, 2 peaks
FBgn0052982	CG32982	0	2.158	0	0	0.517	0.151	modERN, >2 peaks
FBgn0283499	InR	0	2.161	0	0	0.538	0.132	modERN, >2 peaks and PMID:21694719
FBgn0000723	FER	0	2.162	0	0	0.726	0.282	modERN, >2 peaks
FBgn0261244	inaE	0	2.165	1.861e-132	1.907e-128	0.161	0.031	modERN, >2 peaks
FBgn0028509	CenG1A	5	2.166	1.05e-36	1.076e-32	0.464	0.115	modERN, >2 peaks and PMID:21694719
FBgn0283471	wupA	0	2.172	0	0	0.749	0.257
FBgn0029157	ssh	14	2.174	7.316e-08	0.0007498	0.227	0.038	from PMID 21694719
FBgn0042135	Gdap2	0	2.181	0	0	0.387	0.093	modERN, 1-2 peaks and PMID:21694719
FBgn0003209	raw	14	2.182	1.748e-12	1.792e-08	0.367	0.062	modERN, 2 peaks
FBgn0039109	CG10365	14	2.188	1.311e-12	1.343e-08	0.375	0.062	modERN, >2 peaks
FBgn0020493	Dad	14	2.191	9.97e-10	1.022e-05	0.297	0.052	modERN, >2 peaks and PMID:21694719
FBgn0052666	Drak	0	2.197	2.484e-109	2.545e-105	0.134	0.026	modERN, >2 peaks
FBgn0002643	mam	0	2.201	4.565e-282	4.679e-278	0.327	0.067	modERN, >2 peaks and PMID:21694719
FBgn0016076	vri	0	2.201	0	0	0.424	0.102	modERN, >2 peaks
FBgn0086708	stv	14	2.201	1.019e-15	1.044e-11	0.625	0.209	modERN, >2 peaks
FBgn0003499	sr	1	2.202	7.401e-61	7.585e-57	0.238	0.06
FBgn0284408	trol	0	2.206	3.255e-105	3.336e-101	0.107	0.014	modERN, 2 peaks
FBgn0034501	CG13868	0	2.206	1.965e-208	2.014e-204	0.269	0.062	modERN, >2 peaks
FBgn0017558	Pdk	0	2.211	1.627e-133	1.667e-129	0.153	0.026	modERN, >2 peaks and PMID:21694719
FBgn0051324	CG31324	5	2.216	3.866e-10	3.962e-06	0.141	0.032	modERN, >2 peaks
FBgn0261570	raskol	5	2.22	1.57e-28	1.609e-24	0.353	0.071	modERN, >2 peaks
FBgn0000044	Act57B	1	2.224	3.315e-40	3.397e-36	0.147	0.031
FBgn0286778	CG46385	5	2.227	3.408e-86	3.493e-82	0.9	0.537	modERN, >2 peaks
FBgn0033188	Drat	14	2.236	1.608e-06	0.01649	0.203	0.038	modERN, >2 peaks
FBgn0051158	Efa6	14	2.24	8.375e-09	8.584e-05	0.281	0.052	modERN, 1-2 peaks and PMID:21694719
FBgn0010113	hdc	14	2.241	1.259e-08	0.000129	0.234	0.033	modERN, >2 peaks
FBgn0031645	CG3036	5	2.254	1.11e-09	1.138e-05	0.108	0.016	modERN, 1-2 peaks and PMID:21694719
FBgn0263106	DnaJ-1	0	2.264	4.37e-127	4.478e-123	0.145	0.025
FBgn0022382	Pka-R2	0	2.273	2.645e-257	2.711e-253	0.315	0.071	modERN, 2 peaks
FBgn0263392	Tet	14	2.287	1.175e-12	1.204e-08	0.477	0.137	modERN, >2 peaks
FBgn0031037	CG14207	5	2.305	3.389e-18	3.473e-14	0.257	0.063	modERN, 2 peaks
FBgn0052626	AMPdeam	5	2.308	3.936e-17	4.035e-13	0.231	0.051	modERN, >2 peaks
FBgn0036030	Prps	14	2.32	4.012e-18	4.112e-14	0.625	0.175	modERN, >2 peaks and PMID:21694719
FBgn0264384	lncRNA:CR43836	0	2.326	1.834e-247	1.88e-243	0.337	0.09	modERN, >2 peaks
FBgn0051140	CG31140	14	2.335	1.208e-06	0.01238	0.203	0.038	modERN, 2 peaks
FBgn0041004	CG17715	0	2.34	8.107e-129	8.309e-125	0.152	0.028
FBgn0029157	ssh	0	2.346	4.98e-101	5.104e-97	0.115	0.019	from PMID 21694719
FBgn0262593	Shab	0	2.347	1.511e-186	1.549e-182	0.197	0.031
FBgn0051140	CG31140	0	2.358	1.335e-100	1.369e-96	0.109	0.017	modERN, 2 peaks
FBgn0066101	LpR1	0	2.381	0	0	0.59	0.14
FBgn0052311	zormin	14	2.382	2.461e-13	2.522e-09	0.508	0.147	modERN, 1-2 peaks and PMID:21694719
FBgn0031645	CG3036	14	2.393	4.869e-08	0.000499	0.25	0.047	modERN, 1-2 peaks and PMID:21694719
FBgn0034849	CG3500	0	2.419	4.084e-89	4.186e-85	0.101	0.017
FBgn0004889	tws	14	2.421	3.364e-13	3.448e-09	0.391	0.066	modERN, >2 peaks
FBgn0263392	Tet	0	2.446	0	0	0.571	0.141	modERN, >2 peaks
FBgn0086708	stv	0	2.448	0	0	0.492	0.11	modERN, >2 peaks
FBgn0011837	Tis11	0	2.471	2.584e-121	2.648e-117	0.128	0.019	modERN, >2 peaks
FBgn0040153	l(1)G0469	14	2.485	1.968e-10	2.017e-06	0.367	0.085	modERN, >2 peaks
FBgn0022382	Pka-R2	14	2.486	2.989e-13	3.064e-09	0.406	0.076	modERN, 2 peaks
FBgn0058191	CG40191	0	2.523	2.586e-200	2.651e-196	0.225	0.041
FBgn0030608	Lsd-2	14	2.525	9.788e-13	1.003e-08	0.352	0.052	modERN, >2 peaks
FBgn0034808	CG9896	0	2.541	4.299e-168	4.406e-164	0.176	0.026	modERN, 2 peaks
FBgn0265784	CrebB	14	2.542	5.004e-09	5.128e-05	0.242	0.033	modERN, >2 peaks
FBgn0030608	Lsd-2	5	2.545	2.604e-23	2.669e-19	0.257	0.038	modERN, >2 peaks
FBgn0029824	CG3726	0	2.549	5.147e-118	5.275e-114	0.122	0.017	modERN, >2 peaks
FBgn0002643	mam	14	2.555	3.664e-08	0.0003756	0.242	0.043	modERN, >2 peaks and PMID:21694719
FBgn0036165	chrb	1	2.569	1.627e-78	1.668e-74	0.292	0.076	modERN, >2 peaks
FBgn0032683	kon	0	2.584	1.853e-86	1.899e-82	0.102	0.018	modERN, 2 peaks
FBgn0051998	CG31998	0	2.59	0	0	0.421	0.091	from PMID 21694719
FBgn0037007	CG5059	14	2.609	5.229e-07	0.005359	0.156	0.014	modERN, >2 peaks
FBgn0014388	sty	0	2.611	9.677e-196	9.917e-192	0.188	0.023	modERN, >2 peaks
FBgn0042135	Gdap2	14	2.617	3.009e-13	3.084e-09	0.461	0.114	modERN, 1-2 peaks and PMID:21694719
FBgn0026262	bip2	0	2.63	0	0	0.473	0.112	from PMID 21694719
FBgn0034808	CG9896	5	2.649	7.338e-11	7.521e-07	0.118	0.016	modERN, 2 peaks
FBgn0040153	l(1)G0469	5	2.655	5.914e-36	6.061e-32	0.406	0.077	modERN, >2 peaks
FBgn0005564	Shal	1	2.668	2.496e-31	2.558e-27	0.1	0.016	modERN, >2 peaks
FBgn0052296	Mrtf	0	2.704	0	0	0.454	0.076	modERN, >2 peaks
FBgn0052296	Mrtf	14	2.709	4.092e-12	4.194e-08	0.391	0.081	modERN, >2 peaks
FBgn0022382	Pka-R2	1	2.716	2.887e-98	2.959e-94	0.332	0.081	modERN, 2 peaks
FBgn0004889	tws	0	2.738	0	0	0.337	0.055	modERN, >2 peaks
FBgn0003499	sr	14	2.748	2.052e-09	2.103e-05	0.328	0.076
FBgn0052982	CG32982	5	2.766	1.277e-22	1.309e-18	0.26	0.044	modERN, >2 peaks
FBgn0001233	Hsp83	0	2.766	0	0	0.451	0.077	modERN, 2 peaks
FBgn0264895	RapGAP1	0	2.785	9.785e-132	1.003e-127	0.122	0.013	modERN, >2 peaks
FBgn0030608	Lsd-2	0	2.792	1.718e-258	1.76e-254	0.228	0.024	modERN, >2 peaks
FBgn0051140	CG31140	1	2.796	4.863e-100	4.984e-96	0.296	0.05	modERN, 2 peaks
FBgn0029801	CG15771	14	2.802	8.782e-07	0.009	0.141	0.009	modERN, >2 peaks
FBgn0051729	CG31729	0	2.802	9.851e-148	1.01e-143	0.141	0.016	modERN, 1-2 peaks and PMID:21694719
FBgn0262081	Csk	0	2.803	0	0	0.41	0.064	modERN, >2 peaks and PMID:21694719
FBgn0032699	CG10383	14	2.804	9.339e-21	9.571e-17	0.594	0.133	modERN, >2 peaks
FBgn0003209	raw	0	2.82	0	0	0.472	0.08	modERN, 2 peaks
FBgn0261625	GLS	14	2.826	2.344e-12	2.403e-08	0.352	0.057
FBgn0261461	RhoGAP18B	0	2.842	9.079e-263	9.305e-259	0.25	0.033	modERN, >2 peaks
FBgn0261560	Thor	0	2.847	0	0	0.574	0.096	modERN, >2 peaks
FBgn0052103	SCaMC	0	2.866	7.093e-171	7.27e-167	0.153	0.015	modERN, >2 peaks
FBgn0037448	CG15186	1	2.868	1.83e-34	1.876e-30	0.111	0.018
FBgn0035983	CG4080	1	2.872	3.315e-96	3.398e-92	0.28	0.045	modERN, 2 peaks
FBgn0052594	be	0	2.884	5.572e-262	5.71e-258	0.249	0.033	modERN, >2 peaks
FBgn0052982	CG32982	14	2.886	6.17e-14	6.323e-10	0.336	0.033	modERN, >2 peaks
FBgn0038627	CG7694	14	2.912	5.214e-08	0.0005344	0.164	0.009	modERN, >2 peaks
FBgn0036449	bmm	0	2.914	2.6e-180	2.665e-176	0.167	0.019	modERN, >2 peaks
FBgn0032699	CG10383	0	2.934	0	0	0.432	0.057	modERN, >2 peaks
FBgn0002945	nkd	0	2.982	0	0	0.674	0.137	modERN, >2 peaks
FBgn0038744	CG4733	5	3.008	5.578e-11	5.717e-07	0.118	0.016	from PMID 21694719
FBgn0033913	CG8468	14	3.023	5.292e-08	0.0005423	0.164	0.009	modERN, 1-2 peaks and PMID:21694719
FBgn0026577	CG8677	0	3.055	3.094e-260	3.171e-256	0.249	0.035	modERN, 1-2 peaks and PMID:21694719
FBgn0023129	aay	14	3.06	5.389e-18	5.523e-14	0.391	0.028	modERN, >2 peaks
FBgn0005564	Shal	5	3.064	1.749e-20	1.792e-16	0.231	0.036	modERN, >2 peaks
FBgn0037899	RpL24-like	0	3.066	4.888e-221	5.01e-217	0.193	0.019	modERN, 1-2 peaks and PMID:21694719
FBgn0066101	LpR1	14	3.091	4.268e-26	4.374e-22	0.641	0.095
FBgn0033739	Dyb	1	3.101	5.441e-33	5.576e-29	0.103	0.016	modERN, >2 peaks
FBgn0002945	nkd	14	3.11	3.486e-24	3.573e-20	0.617	0.114	modERN, >2 peaks
FBgn0041342	Pcyt1	1	3.113	6.482e-86	6.644e-82	0.232	0.027	modERN, >2 peaks
FBgn0285955	cv-c	0	3.129	0	0	0.299	0.029	modERN, >2 peaks
FBgn0053087	LRP1	0	3.135	0	0	0.542	0.075	modERN, >2 peaks
FBgn0011296	l(2)efl	5	3.144	5.939e-11	6.087e-07	0.106	0.01
FBgn0003499	sr	0	3.197	1.198e-232	1.228e-228	0.218	0.028
FBgn0013275	Hsp70Aa	14	3.248	4.015e-14	4.115e-10	0.305	0.019
FBgn0004117	Tm2	0	3.254	0	0	0.306	0.028
FBgn0051729	CG31729	5	3.268	3.69e-17	3.781e-13	0.169	0.016	modERN, 1-2 peaks and PMID:21694719
FBgn0026418	Hsc70Cb	0	3.278	2.254e-237	2.31e-233	0.206	0.02	modERN, >2 peaks and PMID:21694719
FBgn0013279	Hsp70Bc	14	3.292	2.168e-11	2.222e-07	0.242	0.014
FBgn0045823	vsg	5	3.302	2.737e-16	2.805e-12	0.166	0.018	modERN, 2 peaks
FBgn0066101	LpR1	1	3.305	1.437e-133	1.473e-129	0.337	0.042
FBgn0261461	RhoGAP18B	14	3.326	2.689e-10	2.756e-06	0.219	0.014	modERN, >2 peaks
FBgn0011296	l(2)efl	14	3.391	6.134e-09	6.287e-05	0.195	0.014
FBgn0030482	CG1673	14	3.419	3.14e-12	3.218e-08	0.289	0.028	modERN, >2 peaks
FBgn0001098	Gdh	0	3.432	0	0	0.279	0.021	modERN, >2 peaks
FBgn0261560	Thor	14	3.438	1.089e-37	1.116e-33	0.875	0.18	modERN, >2 peaks
FBgn0040153	l(1)G0469	0	3.44	2.218e-169	2.273e-165	0.141	0.011	modERN, >2 peaks
FBgn0045823	vsg	1	3.445	6.132e-46	6.285e-42	0.121	0.01	modERN, 2 peaks
FBgn0260945	Atg1	0	3.452	0	0	0.319	0.028	modERN, >2 peaks
FBgn0052626	AMPdeam	0	3.499	0	0	0.492	0.053	modERN, >2 peaks
FBgn0051158	Efa6	0	3.561	0	0	0.475	0.047	modERN, 1-2 peaks and PMID:21694719
FBgn0029761	SK	5	3.565	6.464e-44	6.625e-40	0.41	0.053
FBgn0014859	Hr38	1	3.574	1.111e-114	1.139e-110	0.282	0.027
FBgn0032006	Pvr	1	3.577	4.538e-45	4.651e-41	0.119	0.01	modERN, 1-2 peaks and PMID:21694719
FBgn0266632	asRNA:CR45139	0	3.588	1.583e-249	1.622e-245	0.215	0.022
FBgn0032935	Atg18b	14	3.596	7.245e-17	7.425e-13	0.414	0.052	modERN, 2 peaks
FBgn0001230	Hsp68	14	3.613	6.595e-18	6.759e-14	0.469	0.076
FBgn0041342	Pcyt1	5	3.627	1.167e-33	1.196e-29	0.307	0.026	modERN, >2 peaks
FBgn0036043	Ae2	0	3.633	4.287e-136	4.394e-132	0.106	0.006
FBgn0052066	CG32066	0	3.639	0	0	0.247	0.017	modERN, >2 peaks
FBgn0261560	Thor	1	3.656	2.141e-290	2.194e-286	0.572	0.056	modERN, >2 peaks
FBgn0036449	bmm	14	3.657	1.468e-14	1.505e-10	0.32	0.024	modERN, >2 peaks
FBgn0029761	SK	14	3.712	1.021e-16	1.046e-12	0.414	0.057
FBgn0053516	dpr3	1	3.733	8.992e-40	9.215e-36	0.109	0.011
FBgn0038981	CG5346	14	3.852	2.494e-06	0.02556	0.117	0.005	modERN, >2 peaks
FBgn0267763	lncRNA:CR46094	14	3.876	1.489e-09	1.526e-05	0.18	0.005	modERN, >2 peaks
FBgn0051140	CG31140	5	3.895	4.735e-23	4.853e-19	0.21	0.014	modERN, 2 peaks
FBgn0030482	CG1673	0	3.896	0	0	0.276	0.015	modERN, >2 peaks
FBgn0023083	fray	14	3.917	1.137e-14	1.166e-10	0.359	0.043	modERN, >2 peaks
FBgn0261258	rgn	5	3.925	1.219e-17	1.25e-13	0.156	0.008	modERN, >2 peaks
FBgn0037623	CG9801	0	3.942	1.036e-172	1.062e-168	0.131	0.006	modERN, >2 peaks and PMID:21694719
FBgn0013276	Hsp70Ab	14	3.943	4.522e-23	4.635e-19	0.484	0.033	modERN, >2 peaks
FBgn0033739	Dyb	0	4.034	2.386e-131	2.445e-127	0.103	0.006	modERN, >2 peaks
FBgn0052865	lncRNA:alphagamma-element:CR32865	14	4.144	1.721e-23	1.764e-19	0.461	0.019
FBgn0032934	CG8679	0	4.169	2.98e-203	3.054e-199	0.153	0.007
FBgn0023083	fray	0	4.177	0	0	0.306	0.016	modERN, >2 peaks
FBgn0030484	GstT4	14	4.207	2.419e-06	0.02479	0.117	0.005	modERN, >2 peaks
FBgn0261570	raskol	0	4.207	0	0	0.248	0.009	modERN, >2 peaks
FBgn0032935	Atg18b	5	4.219	4.131e-24	4.234e-20	0.208	0.01	modERN, 2 peaks
FBgn0032935	Atg18b	0	4.282	0	0	0.546	0.038	modERN, 2 peaks
FBgn0011566	Smyd3	14	4.312	3.831e-06	0.03926	0.125	0.009	modERN, 2 peaks
FBgn0063649	CG6006	5	4.425	1.425e-17	1.46e-13	0.159	0.01	modERN, >2 peaks
FBgn0052311	zormin	0	4.436	0	0	0.642	0.051	modERN, 1-2 peaks and PMID:21694719
FBgn0036043	Ae2	5	4.448	9.602e-19	9.841e-15	0.168	0.01
FBgn0001230	Hsp68	5	4.469	1.172e-12	1.201e-08	0.102	0.002
FBgn0066101	LpR1	5	4.544	3.235e-75	3.316e-71	0.548	0.03
FBgn0032699	CG10383	1	4.569	5.715e-105	5.857e-101	0.234	0.011	modERN, >2 peaks
FBgn0032699	CG10383	5	4.692	1.253e-40	1.285e-36	0.323	0.01	modERN, >2 peaks
FBgn0002891	DNApol-zeta	0	4.855	9.036e-142	9.261e-138	0.102	0.003	from PMID 21694719
FBgn0261625	GLS	5	4.877	7.509e-28	7.696e-24	0.222	0.004
FBgn0261560	Thor	5	4.88	2.286e-127	2.343e-123	0.78	0.04	modERN, >2 peaks
FBgn0267763	lncRNA:CR46094	0	4.912	2.184e-212	2.238e-208	0.148	0.003	modERN, >2 peaks
FBgn0261625	GLS	0	5.044	0	0	0.25	0.003
FBgn0261625	GLS	1	5.252	0	0	0.752	0.073
FBgn0023129	aay	0	5.321	0	0	0.338	0.006	modERN, >2 peaks
FBgn0034808	CG9896	14	5.408	1.704e-10	1.746e-06	0.195	0.005	modERN, 2 peaks
FBgn0029761	SK	0	5.553	0	0	0.625	0.016
FBgn0023129	aay	5	5.562	1.405e-26	1.44e-22	0.213	0.004	modERN, >2 peaks
FBgn0013279	Hsp70Bc	0	5.574	0	0	0.213	0.003
FBgn0033913	CG8468	0	5.591	0	0	0.327	0.005	modERN, 1-2 peaks and PMID:21694719
FBgn0030482	CG1673	5	5.616	1.777e-13	1.821e-09	0.103	0	modERN, >2 peaks
FBgn0037012	Rcd2	14	6.02	1.521e-07	0.001559	0.125	0	modERN, 2 peaks
FBgn0050334	CG30334	14	6.101	3.944e-21	4.042e-17	0.367	0
FBgn0013276	Hsp70Ab	0	6.307	0	0	0.387	0.003	modERN, >2 peaks
FBgn0050334	CG30334	1	6.338	3.356e-114	3.439e-110	0.23	0
FBgn0028983	Spn55B	0	6.377	2.786e-264	2.855e-260	0.172	0.001	modERN, 2 peaks
FBgn0050334	CG30334	0	6.537	0	0	0.352	0
FBgn0013275	Hsp70Aa	0	6.555	0	0	0.234	0.001
FBgn0001230	Hsp68	0	6.695	0	0	0.409	0.002
FBgn0028983	Spn55B	14	6.871	1.52e-12	1.558e-08	0.219	0	modERN, 2 peaks
FBgn0050334	CG30334	5	7.083	2.537e-43	2.6e-39	0.319	0
FBgn0052865	lncRNA:alphagamma-element:CR32865	0	7.182	0	0	0.718	0.004
FBgn0032603	CG17928	14	7.823	9.079e-09	9.305e-05	0.148	0
FBgn0261673	nemy	14	8.154	5.968e-08	0.0006117	0.133	0
FBgn0036377	CG10710	14	8.457	3.864e-07	0.00396	0.117	0
FBgn0000504	dsx	0	-3.24	0	0	0.064	0.449	modERN, >2 peaks
FBgn0000546	EcR	0	-2.045	1.435e-302	1.471e-298	0.166	0.468	modERN, 2 peaks
FBgn0001250	if	0	-2.193	1.246e-187	1.277e-183	0.084	0.297	modERN, >2 peaks
FBgn0000114	bru1	0	-2.006	0	0	0.471	0.82
FBgn0000114	bru1	5	-2.713	7.294e-12	7.475e-08	0.016	0.109
FBgn0010762	simj	0	-2.326	1.241e-193	1.272e-189	0.081	0.295	modERN, >2 peaks and PMID:21694719
FBgn0011206	bol	0	-2.165	0	0	0.274	0.724	modERN, 2 peaks
FBgn0011286	RyR	0	-2.672	1.284e-104	1.316e-100	0.023	0.137
FBgn0013733	shot	0	-2.587	0	0	0.112	0.503	modERN, >2 peaks and PMID:21694719
FBgn0020299	stumps	0	-2.791	3.295e-130	3.377e-126	0.029	0.169	modERN, >2 peaks
FBgn0025390	Mur2B	0	-2.357	8.71e-290	8.927e-286	0.115	0.404
FBgn0026255	clumsy	0	-2.986	3.483e-106	3.57e-102	0.018	0.129	modERN, 2 peaks
FBgn0029922	CG14431	5	-3.725	1.011e-24	1.036e-20	0.018	0.194
FBgn0030816	CG16700	0	-2.635	1.548e-91	1.587e-87	0.028	0.135	modERN, >2 peaks
FBgn0030976	CG7378	0	-2.619	0	0	0.098	0.398
FBgn0030976	CG7378	5	-2.463	2.014e-43	2.064e-39	0.127	0.475
FBgn0030976	CG7378	14	-2.461	3.566e-06	0.03655	0.133	0.341
FBgn0033027	TpnC4	0	-2.101	9.335e-63	9.568e-59	0.047	0.137
FBgn0033504	CAP	0	-2.917	0	0	0.082	0.455
FBgn0034151	CG15617	0	-3.69	2.226e-117	2.281e-113	0.01	0.121
FBgn0034718	wdp	0	-3.457	1.749e-253	1.793e-249	0.034	0.267	modERN, >2 peaks
FBgn0035087	CG2765	0	-4.462	4.757e-167	4.875e-163	0.008	0.157	modERN, >2 peaks
FBgn0036756	Cln3	0	-3.673	4.423e-154	4.533e-150	0.018	0.167
FBgn0036862	Gbs-76A	0	-2.722	0	0	0.103	0.417	modERN, 2 peaks
FBgn0037292	plh	0	-4.593	0	0	0.052	0.68	modERN, 2 peaks
FBgn0037292	plh	14	-2.284	1.733e-06	0.01776	0.086	0.303	modERN, 2 peaks
FBgn0038294	Mf	0	-4.041	0	0	0.196	0.938
FBgn0038652	CG7720	0	-3.128	0	0	0.158	0.722	modERN, >2 peaks
FBgn0039348	Npl4	0	-2.07	1.742e-162	1.786e-158	0.11	0.306	modERN, 2 peaks
FBgn0039431	plum	0	-2.729	1.45e-187	1.486e-183	0.052	0.249	modERN, >2 peaks and PMID:21694719
FBgn0039742	CG15528	5	-3.438	3.238e-15	3.319e-11	0.016	0.131	modERN, >2 peaks
FBgn0039886	CG2003	5	-3.957	1.512e-14	1.549e-10	0.025	0.143	modERN, >2 peaks
FBgn0040609	CG3348	5	-3.31	1.674e-13	1.716e-09	0.015	0.117
FBgn0051759	CG31759	0	-2.079	3.622e-62	3.713e-58	0.041	0.128
FBgn0053181	CG33181	0	-3.344	4.291e-95	4.398e-91	0.012	0.107	modERN, >2 peaks
FBgn0053181	CG33181	5	-2.527	5.411e-14	5.546e-10	0.009	0.107	modERN, >2 peaks
FBgn0053519	Unc-89	0	-2.109	2.168e-219	2.222e-215	0.123	0.366
FBgn0086779	step	0	-2.368	9.506e-178	9.742e-174	0.06	0.256	modERN, >2 peaks
FBgn0087011	CG41520	5	-2.215	7.677e-12	7.868e-08	0.04	0.154
FBgn0259239	CG42337	0	-2.065	6.525e-43	6.688e-39	0.037	0.102
FBgn0260499	qvr	5	-2.796	6.601e-38	6.766e-34	0.079	0.378
FBgn0260943	Rbp6	0	-3.221	0	0	0.081	0.539	modERN, 2 peaks
FBgn0261611	CG42700	0	-2.92	5.589e-129	5.728e-125	0.029	0.166	modERN, 2 peaks
FBgn0261808	cu	0	-2.409	4.894e-147	5.016e-143	0.055	0.223	modERN, >2 peaks
FBgn0263413	lncRNA:CR43459	0	-2.36	0	0	0.206	0.591	modERN, >2 peaks
FBgn0263780	CG17684	1	-2.433	2.984e-203	3.058e-199	0.223	0.582
FBgn0264307	orb2	5	-2.072	2.78e-09	2.849e-05	0.028	0.115	modERN, 2 peaks
FBgn0264908	pHCl-1	0	-4.128	0	0	0.073	0.649
FBgn0264908	pHCl-1	14	-2.128	3.662e-08	0.0003753	0.125	0.393
FBgn0265726	Nna1	5	-2.235	1.455e-24	1.492e-20	0.096	0.327
FBgn0266064	GlyS	0	-2.795	1.601e-75	1.641e-71	0.019	0.103	modERN, 2 peaks
FBgn0266414	lncRNA:CR45054	0	-2.593	0	0	0.087	0.397	modERN, >2 peaks
FBgn0266918	CG32486	0	-2.033	8.28e-147	8.486e-143	0.086	0.265	modERN, >2 peaks and PMID:21694719
FBgn0267861	Maf1	0	-2.288	3.142e-94	3.22e-90	0.036	0.149
FBgn0267913	lncRNA:CR46194	0	-2.416	5.397e-70	5.531e-66	0.028	0.115	modERN, >2 peaks

## Sheet: FOXO exclusive DEGs
FoxO differentially expressed genes in muscle clusters of the snRNA-seq dataset (Log2FC>2) after filtering out common REPTOR differentially expressed genes
FBgn	Gene	cluster	avg_log2FC	p_val	p_val_adj	pct1	pct2	Foxo binding sites info
FBgn0036821	CG3961	0	2.002	6.672e-251	6.839e-247	0.359	0.102	modERN, >2 peaks
FBgn0026197	lncRNA:noe	0	2.014	5.411e-200	5.545e-196	0.223	0.039
FBgn0011296	l(2)efl	1	2.019	5.791e-87	5.935e-83	0.356	0.108
FBgn0034501	CG13868	5	2.024	6.22e-23	6.375e-19	0.319	0.077	modERN, >2 peaks
FBgn0028509	CenG1A	0	2.025	0	0	0.615	0.196	modERN, >2 peaks and PMID:21694719
FBgn0250819	CG33521	0	2.026	1.467e-263	1.503e-259	0.356	0.094	from PMID 21694719
FBgn0021872	Xbp1	0	2.04	3.493e-95	3.58e-91	0.125	0.026	modERN, >2 peaks
FBgn0001098	Gdh	5	2.051	1.479e-16	1.516e-12	0.22	0.044	modERN, >2 peaks
FBgn0260799	p120ctn	0	2.062	4.04e-122	4.14e-118	0.195	0.055
FBgn0041342	Pcyt1	14	2.075	6.722e-12	6.889e-08	0.438	0.109	modERN, >2 peaks
FBgn0041094	scyl	14	2.077	8.322e-10	8.529e-06	0.469	0.166	modERN, >2 peaks
FBgn0026418	Hsc70Cb	14	2.095	3.62e-08	0.000371	0.289	0.066	modERN, >2 peaks and PMID:21694719
FBgn0032305	CG6700	0	2.097	0	0	0.466	0.148	modERN, 1-2 peaks and PMID:21694719
FBgn0028509	CenG1A	14	2.097	1.17e-10	1.2e-06	0.477	0.175	modERN, >2 peaks and PMID:21694719
FBgn0002773	Mlc2	0	2.106	0	0	0.45	0.111
FBgn0085241	CG34212	14	2.107	9.715e-07	0.009957	0.242	0.057
FBgn0024734	PRL-1	14	2.117	2.347e-08	0.0002406	0.266	0.052	modERN, >2 peaks
FBgn0002719	Men	0	2.129	1.52e-104	1.558e-100	0.124	0.022	modERN, >2 peaks
FBgn0262952	mt:ND4	14	2.136	2.231e-07	0.002287	0.273	0.066
FBgn0052626	AMPdeam	14	2.139	2.333e-12	2.391e-08	0.43	0.095	modERN, >2 peaks
FBgn0260747	Chchd2	5	2.153	1.11e-32	1.138e-28	0.428	0.105	modERN, 2 peaks
FBgn0283499	InR	0	2.161	0	0	0.538	0.132	modERN, >2 peaks and PMID:21694719
FBgn0000723	FER	0	2.162	0	0	0.726	0.282	modERN, >2 peaks
FBgn0261244	inaE	0	2.165	1.861e-132	1.907e-128	0.161	0.031	modERN, >2 peaks
FBgn0028509	CenG1A	5	2.166	1.05e-36	1.076e-32	0.464	0.115	modERN, >2 peaks and PMID:21694719
FBgn0283471	wupA	0	2.172	0	0	0.749	0.257
FBgn0029157	ssh	14	2.174	7.316e-08	0.0007498	0.227	0.038	from PMID 21694719
FBgn0042135	Gdap2	0	2.181	0	0	0.387	0.093	modERN, 1-2 peaks and PMID:21694719
FBgn0039109	CG10365	14	2.188	1.311e-12	1.343e-08	0.375	0.062	modERN, >2 peaks
FBgn0020493	Dad	14	2.191	9.97e-10	1.022e-05	0.297	0.052	modERN, >2 peaks and PMID:21694719
FBgn0052666	Drak	0	2.197	2.484e-109	2.545e-105	0.134	0.026	modERN, >2 peaks
FBgn0016076	vri	0	2.201	0	0	0.424	0.102	modERN, >2 peaks
FBgn0284408	trol	0	2.206	3.255e-105	3.336e-101	0.107	0.014	modERN, 2 peaks
FBgn0034501	CG13868	0	2.206	1.965e-208	2.014e-204	0.269	0.062	modERN, >2 peaks
FBgn0017558	Pdk	0	2.211	1.627e-133	1.667e-129	0.153	0.026	modERN, >2 peaks and PMID:21694719
FBgn0051324	CG31324	5	2.216	3.866e-10	3.962e-06	0.141	0.032	modERN, >2 peaks
FBgn0286778	CG46385	5	2.227	3.408e-86	3.493e-82	0.9	0.537	modERN, >2 peaks
FBgn0033188	Drat	14	2.236	1.608e-06	0.01649	0.203	0.038	modERN, >2 peaks
FBgn0051158	Efa6	14	2.24	8.375e-09	8.584e-05	0.281	0.052	modERN, 1-2 peaks and PMID:21694719
FBgn0031645	CG3036	5	2.254	1.11e-09	1.138e-05	0.108	0.016	modERN, 1-2 peaks and PMID:21694719
FBgn0263106	DnaJ-1	0	2.264	4.37e-127	4.478e-123	0.145	0.025
FBgn0022382	Pka-R2	0	2.273	2.645e-257	2.711e-253	0.315	0.071	modERN, 2 peaks
FBgn0263392	Tet	14	2.287	1.175e-12	1.204e-08	0.477	0.137	modERN, >2 peaks
FBgn0031037	CG14207	5	2.305	3.389e-18	3.473e-14	0.257	0.063	modERN, 2 peaks
FBgn0052626	AMPdeam	5	2.308	3.936e-17	4.035e-13	0.231	0.051	modERN, >2 peaks
FBgn0264384	lncRNA:CR43836	0	2.326	1.834e-247	1.88e-243	0.337	0.09	modERN, >2 peaks
FBgn0041004	CG17715	0	2.34	8.107e-129	8.309e-125	0.152	0.028
FBgn0029157	ssh	0	2.346	4.98e-101	5.104e-97	0.115	0.019	from PMID 21694719
FBgn0052311	zormin	14	2.382	2.461e-13	2.522e-09	0.508	0.147	modERN, 1-2 peaks and PMID:21694719
FBgn0031645	CG3036	14	2.393	4.869e-08	0.000499	0.25	0.047	modERN, 1-2 peaks and PMID:21694719
FBgn0034849	CG3500	0	2.419	4.084e-89	4.186e-85	0.101	0.017
FBgn0004889	tws	14	2.421	3.364e-13	3.448e-09	0.391	0.066	modERN, >2 peaks
FBgn0263392	Tet	0	2.446	0	0	0.571	0.141	modERN, >2 peaks
FBgn0011837	Tis11	0	2.471	2.584e-121	2.648e-117	0.128	0.019	modERN, >2 peaks
FBgn0040153	l(1)G0469	14	2.485	1.968e-10	2.017e-06	0.367	0.085	modERN, >2 peaks
FBgn0022382	Pka-R2	14	2.486	2.989e-13	3.064e-09	0.406	0.076	modERN, 2 peaks
FBgn0058191	CG40191	0	2.523	2.586e-200	2.651e-196	0.225	0.041
FBgn0265784	CrebB	14	2.542	5.004e-09	5.128e-05	0.242	0.033	modERN, >2 peaks
FBgn0051998	CG31998	0	2.59	0	0	0.421	0.091	from PMID 21694719
FBgn0014388	sty	0	2.611	9.677e-196	9.917e-192	0.188	0.023	modERN, >2 peaks
FBgn0042135	Gdap2	14	2.617	3.009e-13	3.084e-09	0.461	0.114	modERN, 1-2 peaks and PMID:21694719
FBgn0026262	bip2	0	2.63	0	0	0.473	0.112	from PMID 21694719
FBgn0040153	l(1)G0469	5	2.655	5.914e-36	6.061e-32	0.406	0.077	modERN, >2 peaks
FBgn0005564	Shal	1	2.668	2.496e-31	2.558e-27	0.1	0.016	modERN, >2 peaks
FBgn0022382	Pka-R2	1	2.716	2.887e-98	2.959e-94	0.332	0.081	modERN, 2 peaks
FBgn0004889	tws	0	2.738	0	0	0.337	0.055	modERN, >2 peaks
FBgn0001233	Hsp83	0	2.766	0	0	0.451	0.077	modERN, 2 peaks
FBgn0264895	RapGAP1	0	2.785	9.785e-132	1.003e-127	0.122	0.013	modERN, >2 peaks
FBgn0051729	CG31729	0	2.802	9.851e-148	1.01e-143	0.141	0.016	modERN, 1-2 peaks and PMID:21694719
FBgn0262081	Csk	0	2.803	0	0	0.41	0.064	modERN, >2 peaks and PMID:21694719
FBgn0032699	CG10383	14	2.804	9.339e-21	9.571e-17	0.594	0.133	modERN, >2 peaks
FBgn0261625	GLS	14	2.826	2.344e-12	2.403e-08	0.352	0.057
FBgn0052103	SCaMC	0	2.866	7.093e-171	7.27e-167	0.153	0.015	modERN, >2 peaks
FBgn0037448	CG15186	1	2.868	1.83e-34	1.876e-30	0.111	0.018
FBgn0035983	CG4080	1	2.872	3.315e-96	3.398e-92	0.28	0.045	modERN, 2 peaks
FBgn0052594	be	0	2.884	5.572e-262	5.71e-258	0.249	0.033	modERN, >2 peaks
FBgn0038627	CG7694	14	2.912	5.214e-08	0.0005344	0.164	0.009	modERN, >2 peaks
FBgn0032699	CG10383	0	2.934	0	0	0.432	0.057	modERN, >2 peaks
FBgn0038744	CG4733	5	3.008	5.578e-11	5.717e-07	0.118	0.016	from PMID 21694719
FBgn0033913	CG8468	14	3.023	5.292e-08	0.0005423	0.164	0.009	modERN, 1-2 peaks and PMID:21694719
FBgn0026577	CG8677	0	3.055	3.094e-260	3.171e-256	0.249	0.035	modERN, 1-2 peaks and PMID:21694719
FBgn0023129	aay	14	3.06	5.389e-18	5.523e-14	0.391	0.028	modERN, >2 peaks
FBgn0005564	Shal	5	3.064	1.749e-20	1.792e-16	0.231	0.036	modERN, >2 peaks
FBgn0041342	Pcyt1	1	3.113	6.482e-86	6.644e-82	0.232	0.027	modERN, >2 peaks
FBgn0053087	LRP1	0	3.135	0	0	0.542	0.075	modERN, >2 peaks
FBgn0011296	l(2)efl	5	3.144	5.939e-11	6.087e-07	0.106	0.01
FBgn0004117	Tm2	0	3.254	0	0	0.306	0.028
FBgn0051729	CG31729	5	3.268	3.69e-17	3.781e-13	0.169	0.016	modERN, 1-2 peaks and PMID:21694719
FBgn0026418	Hsc70Cb	0	3.278	2.254e-237	2.31e-233	0.206	0.02	modERN, >2 peaks and PMID:21694719
FBgn0045823	vsg	5	3.302	2.737e-16	2.805e-12	0.166	0.018	modERN, 2 peaks
FBgn0011296	l(2)efl	14	3.391	6.134e-09	6.287e-05	0.195	0.014
FBgn0030482	CG1673	14	3.419	3.14e-12	3.218e-08	0.289	0.028	modERN, >2 peaks
FBgn0001098	Gdh	0	3.432	0	0	0.279	0.021	modERN, >2 peaks
FBgn0040153	l(1)G0469	0	3.44	2.218e-169	2.273e-165	0.141	0.011	modERN, >2 peaks
FBgn0045823	vsg	1	3.445	6.132e-46	6.285e-42	0.121	0.01	modERN, 2 peaks
FBgn0052626	AMPdeam	0	3.499	0	0	0.492	0.053	modERN, >2 peaks
FBgn0051158	Efa6	0	3.561	0	0	0.475	0.047	modERN, 1-2 peaks and PMID:21694719
FBgn0014859	Hr38	1	3.574	1.111e-114	1.139e-110	0.282	0.027
FBgn0032006	Pvr	1	3.577	4.538e-45	4.651e-41	0.119	0.01	modERN, 1-2 peaks and PMID:21694719
FBgn0266632	asRNA:CR45139	0	3.588	1.583e-249	1.622e-245	0.215	0.022
FBgn0032935	Atg18b	14	3.596	7.245e-17	7.425e-13	0.414	0.052	modERN, 2 peaks
FBgn0041342	Pcyt1	5	3.627	1.167e-33	1.196e-29	0.307	0.026	modERN, >2 peaks
FBgn0052066	CG32066	0	3.639	0	0	0.247	0.017	modERN, >2 peaks
FBgn0053516	dpr3	1	3.733	8.992e-40	9.215e-36	0.109	0.011
FBgn0038981	CG5346	14	3.852	2.494e-06	0.02556	0.117	0.005	modERN, >2 peaks
FBgn0267763	lncRNA:CR46094	14	3.876	1.489e-09	1.526e-05	0.18	0.005	modERN, >2 peaks
FBgn0030482	CG1673	0	3.896	0	0	0.276	0.015	modERN, >2 peaks
FBgn0023083	fray	14	3.917	1.137e-14	1.166e-10	0.359	0.043	modERN, >2 peaks
FBgn0037623	CG9801	0	3.942	1.036e-172	1.062e-168	0.131	0.006	modERN, >2 peaks and PMID:21694719
FBgn0052865	lncRNA:alphagamma-element:CR32865	14	4.144	1.721e-23	1.764e-19	0.461	0.019
FBgn0032934	CG8679	0	4.169	2.98e-203	3.054e-199	0.153	0.007
FBgn0023083	fray	0	4.177	0	0	0.306	0.016	modERN, >2 peaks
FBgn0030484	GstT4	14	4.207	2.419e-06	0.02479	0.117	0.005	modERN, >2 peaks
FBgn0032935	Atg18b	5	4.219	4.131e-24	4.234e-20	0.208	0.01	modERN, 2 peaks
FBgn0032935	Atg18b	0	4.282	0	0	0.546	0.038	modERN, 2 peaks
FBgn0011566	Smyd3	14	4.312	3.831e-06	0.03926	0.125	0.009	modERN, 2 peaks
FBgn0063649	CG6006	5	4.425	1.425e-17	1.46e-13	0.159	0.01	modERN, >2 peaks
FBgn0052311	zormin	0	4.436	0	0	0.642	0.051	modERN, 1-2 peaks and PMID:21694719
FBgn0032699	CG10383	1	4.569	5.715e-105	5.857e-101	0.234	0.011	modERN, >2 peaks
FBgn0032699	CG10383	5	4.692	1.253e-40	1.285e-36	0.323	0.01	modERN, >2 peaks
FBgn0002891	DNApol-zeta	0	4.855	9.036e-142	9.261e-138	0.102	0.003	from PMID 21694719
FBgn0261625	GLS	5	4.877	7.509e-28	7.696e-24	0.222	0.004
FBgn0267763	lncRNA:CR46094	0	4.912	2.184e-212	2.238e-208	0.148	0.003	modERN, >2 peaks
FBgn0261625	GLS	0	5.044	0	0	0.25	0.003
FBgn0261625	GLS	1	5.252	0	0	0.752	0.073
FBgn0023129	aay	0	5.321	0	0	0.338	0.006	modERN, >2 peaks
FBgn0023129	aay	5	5.562	1.405e-26	1.44e-22	0.213	0.004	modERN, >2 peaks
FBgn0033913	CG8468	0	5.591	0	0	0.327	0.005	modERN, 1-2 peaks and PMID:21694719
FBgn0030482	CG1673	5	5.616	1.777e-13	1.821e-09	0.103	0	modERN, >2 peaks
FBgn0050334	CG30334	14	6.101	3.944e-21	4.042e-17	0.367	0
FBgn0050334	CG30334	1	6.338	3.356e-114	3.439e-110	0.23	0
FBgn0050334	CG30334	0	6.537	0	0	0.352	0
FBgn0050334	CG30334	5	7.083	2.537e-43	2.6e-39	0.319	0
FBgn0052865	lncRNA:alphagamma-element:CR32865	0	7.182	0	0	0.718	0.004
FBgn0032603	CG17928	14	7.823	9.079e-09	9.305e-05	0.148	0
FBgn0261673	nemy	14	8.154	5.968e-08	0.0006117	0.133	0
FBgn0036377	CG10710	14	8.457	3.864e-07	0.00396	0.117	0
FBgn0000546	EcR	0	-2.045	1.435e-302	1.471e-298	0.166	0.468	modERN, 2 peaks
FBgn0001250	if	0	-2.193	1.246e-187	1.277e-183	0.084	0.297	modERN, >2 peaks
FBgn0010762	simj	0	-2.326	1.241e-193	1.272e-189	0.081	0.295	modERN, >2 peaks and PMID:21694719
FBgn0011206	bol	0	-2.165	0	0	0.274	0.724	modERN, 2 peaks
FBgn0011286	RyR	0	-2.672	1.284e-104	1.316e-100	0.023	0.137
FBgn0013733	shot	0	-2.587	0	0	0.112	0.503	modERN, >2 peaks and PMID:21694719
FBgn0025390	Mur2B	0	-2.357	8.71e-290	8.927e-286	0.115	0.404
FBgn0026255	clumsy	0	-2.986	3.483e-106	3.57e-102	0.018	0.129	modERN, 2 peaks
FBgn0029922	CG14431	5	-3.725	1.011e-24	1.036e-20	0.018	0.194
FBgn0030816	CG16700	0	-2.635	1.548e-91	1.587e-87	0.028	0.135	modERN, >2 peaks
FBgn0033027	TpnC4	0	-2.101	9.335e-63	9.568e-59	0.047	0.137
FBgn0033504	CAP	0	-2.917	0	0	0.082	0.455
FBgn0035087	CG2765	0	-4.462	4.757e-167	4.875e-163	0.008	0.157	modERN, >2 peaks
FBgn0039348	Npl4	0	-2.07	1.742e-162	1.786e-158	0.11	0.306	modERN, 2 peaks
FBgn0039431	plum	0	-2.729	1.45e-187	1.486e-183	0.052	0.249	modERN, >2 peaks and PMID:21694719
FBgn0039886	CG2003	5	-3.957	1.512e-14	1.549e-10	0.025	0.143	modERN, >2 peaks
FBgn0040609	CG3348	5	-3.31	1.674e-13	1.716e-09	0.015	0.117
FBgn0053181	CG33181	0	-3.344	4.291e-95	4.398e-91	0.012	0.107	modERN, >2 peaks
FBgn0053181	CG33181	5	-2.527	5.411e-14	5.546e-10	0.009	0.107	modERN, >2 peaks
FBgn0053519	Unc-89	0	-2.109	2.168e-219	2.222e-215	0.123	0.366
FBgn0086779	step	0	-2.368	9.506e-178	9.742e-174	0.06	0.256	modERN, >2 peaks
FBgn0087011	CG41520	5	-2.215	7.677e-12	7.868e-08	0.04	0.154
FBgn0260499	qvr	5	-2.796	6.601e-38	6.766e-34	0.079	0.378
FBgn0264307	orb2	5	-2.072	2.78e-09	2.849e-05	0.028	0.115	modERN, 2 peaks
FBgn0265726	Nna1	5	-2.235	1.455e-24	1.492e-20	0.096	0.327
FBgn0266414	lncRNA:CR45054	0	-2.593	0	0	0.087	0.397	modERN, >2 peaks
FBgn0266918	CG32486	0	-2.033	8.28e-147	8.486e-143	0.086	0.265	modERN, >2 peaks and PMID:21694719
FBgn0267861	Maf1	0	-2.288	3.142e-94	3.22e-90	0.036	0.149

## Sheet: FoxO final targets
FoxO target genes differentially expressed in muscle clusters of the snRNA-seq dataset (Log2FC>2) and in the Esg>Yki[S3A] bulk RNA-seq dataset "DEG Yki-thoraces - 14 days"
FBgn	Gene	Change in expression	Muscle clusters with altered expression	FoxO binding sites info
FBgn0030482	CG1673	upregulated	0, 5, 14	modERN, >2 peaks
FBgn0040609	CG3348	downregulated	5
FBgn0040153	l(1)G0469	upregulated	0, 5, 14	modERN, >2 peaks
FBgn0016076	vri	upregulated	0	modERN, >2 peaks
FBgn0011286	RyR	downregulated	0
FBgn0041094	scyl	upregulated	14	modERN, >2 peaks
FBgn0052066	CG32066	upregulated	0	modERN, >2 peaks
FBgn0014859	Hr38	upregulated	1
FBgn0039886	CG2003	downregulated	5	modERN, >2 peaks
FBgn0039348	Npl4	downregulated	0	modERN, 2 peaks
FBgn0014388	sty	upregulated	0	modERN, >2 peaks
FBgn0053519	Unc-89	downregulated	0
FBgn0032603	CG17928	upregulated	14
FBgn0032699	CG10383	upregulated	0, 1, 5, 14	modERN, >2 peaks
FBgn0283499	InR	upregulated	0	modERN, >2 peaks and PMID:21694719

## Sheet: Common DEGs of REPTOR and FoxO
FBgn	Gene	Data source	cluster	avg_log2FC	p_val	p_val_adj	pct1	pct2	Foxo binding sites info	REPTOR binding sites info
FBgn0000044	Act57B	dMef2>FoxO[ACT]	0	2.086	2.224e-98	2.279e-94	0.142	0.034		1 pair of REPTOR/REPTOR-BP peaks
FBgn0000044	Act57B	dMef2>FoxO[ACT]	1	2.224	3.315e-40	3.397e-36	0.147	0.031		1 pair of REPTOR/REPTOR-BP peaks
FBgn0000044	Act57B	dMef2>REPTOR[ACT]	14	3.117	1.317e-21	1.35e-17	0.437	0.047		1 pair of REPTOR/REPTOR-BP peaks
FBgn0036043	Ae2	dMef2>REPTOR[ACT]	14	2.741	1.655e-06	0.01696	0.142	0.019		1 pair of REPTOR/REPTOR-BP peaks
FBgn0036043	Ae2	dMef2>FoxO[ACT]	0	3.633	4.287e-136	4.394e-132	0.106	0.006		1 pair of REPTOR/REPTOR-BP peaks
FBgn0036043	Ae2	dMef2>FoxO[ACT]	5	4.448	9.602e-19	9.841e-15	0.168	0.01		1 pair of REPTOR/REPTOR-BP peaks
FBgn0260945	Atg1	dMef2>FoxO[ACT]	14	2.144	4.727e-11	4.845e-07	0.422	0.114	modERN, >2 peaks	at least 2 pairs of REPTOR/REPTOR-BP peaks
FBgn0260945	Atg1	dMef2>REPTOR[ACT]	0	2.617	9.269e-293	9.5e-293	0.286	0.028	modERN, >2 peaks	at least 2 pairs of REPTOR/REPTOR-BP peaks
FBgn0260945	Atg1	dMef2>FoxO[ACT]	0	3.452	0	0	0.319	0.028	modERN, >2 peaks	at least 2 pairs of REPTOR/REPTOR-BP peaks
FBgn0035625	Blimp-1	dMef2>REPTOR[ACT]	5	2.019	1.447e-19	1.483e-15	0.212	0.024	modERN, >2 peaks
FBgn0035625	Blimp-1	dMef2>REPTOR[ACT]	0	2.055	2.35e-188	2.409e-184	0.217	0.03	modERN, >2 peaks
FBgn0035625	Blimp-1	dMef2>FoxO[ACT]	0	2.076	6.337e-136	6.495e-132	0.161	0.03	modERN, >2 peaks
FBgn0036449	bmm	dMef2>REPTOR[ACT]	14	2.696	1.382e-14	1.417e-10	0.292	0.024	modERN, >2 peaks	at least 2 pairs of REPTOR/REPTOR-BP peaks
FBgn0036449	bmm	dMef2>FoxO[ACT]	0	2.914	2.6e-180	2.665e-176	0.167	0.019	modERN, >2 peaks	at least 2 pairs of REPTOR/REPTOR-BP peaks
FBgn0036449	bmm	dMef2>FoxO[ACT]	14	3.657	1.468e-14	1.505e-10	0.32	0.024	modERN, >2 peaks	at least 2 pairs of REPTOR/REPTOR-BP peaks
FBgn0000114	bru1	dMef2>REPTOR[ACT]	0	-3.377	0	0	0.215	0.82
FBgn0000114	bru1	dMef2>FoxO[ACT]	0	-2.006	0	0	0.471	0.82
FBgn0000114	bru1	dMef2>REPTOR[ACT]	5	-2.745	1.355e-07	0.001389	0.031	0.109
FBgn0000114	bru1	dMef2>FoxO[ACT]	5	-2.713	7.294e-12	7.475e-08	0.016	0.109
FBgn0039742	CG15528	dMef2>FoxO[ACT]	5	-3.438	3.238e-15	3.319e-11	0.016	0.131	modERN, >2 peaks	at least 2 pairs of REPTOR/REPTOR-BP peaks
FBgn0039742	CG15528	dMef2>REPTOR[ACT]	14	-3.653	1.504e-11	1.541e-07	0.056	0.237	modERN, >2 peaks	at least 2 pairs of REPTOR/REPTOR-BP peaks
FBgn0034151	CG15617	dMef2>FoxO[ACT]	0	-3.69	2.226e-117	2.281e-113	0.01	0.121
FBgn0034151	CG15617	dMef2>REPTOR[ACT]	0	-3.406	2.662e-59	2.728e-55	0.019	0.121
FBgn0029801	CG15771	dMef2>FoxO[ACT]	14	2.802	8.782e-07	0.009	0.141	0.009	modERN, >2 peaks	at least 2 pairs of REPTOR/REPTOR-BP peaks
FBgn0029801	CG15771	dMef2>REPTOR[ACT]	14	3.475	1.33e-11	1.363e-07	0.214	0.009	modERN, >2 peaks	at least 2 pairs of REPTOR/REPTOR-BP peaks
FBgn0263780	CG17684	dMef2>FoxO[ACT]	1	-2.433	2.984e-203	3.058e-199	0.223	0.582
FBgn0263780	CG17684	dMef2>REPTOR[ACT]	5	-3.114	1.14e-25	1.169e-21	0.133	0.376
FBgn0051140	CG31140	dMef2>REPTOR[ACT]	0	2.037	1.236e-112	1.267e-108	0.128	0.017	modERN, 2 peaks	1 pair of REPTOR/REPTOR-BP peaks
FBgn0051140	CG31140	dMef2>FoxO[ACT]	14	2.335	1.208e-06	0.01238	0.203	0.038	modERN, 2 peaks	1 pair of REPTOR/REPTOR-BP peaks
FBgn0051140	CG31140	dMef2>FoxO[ACT]	0	2.358	1.335e-100	1.369e-96	0.109	0.017	modERN, 2 peaks	1 pair of REPTOR/REPTOR-BP peaks
FBgn0051140	CG31140	dMef2>FoxO[ACT]	1	2.796	4.863e-100	4.984e-96	0.296	0.05	modERN, 2 peaks	1 pair of REPTOR/REPTOR-BP peaks
FBgn0051140	CG31140	dMef2>FoxO[ACT]	5	3.895	4.735e-23	4.853e-19	0.21	0.014	modERN, 2 peaks	1 pair of REPTOR/REPTOR-BP peaks
FBgn0051759	CG31759	dMef2>REPTOR[ACT]	0	-4.225	4.765e-70	4.884e-66	0.015	0.128
FBgn0051759	CG31759	dMef2>FoxO[ACT]	0	-2.079	3.622e-62	3.713e-58	0.041	0.128
FBgn0052982	CG32982	dMef2>FoxO[ACT]	0	2.158	0	0	0.517	0.151	modERN, >2 peaks	1 pair of REPTOR/REPTOR-BP peaks
FBgn0052982	CG32982	dMef2>REPTOR[ACT]	14	2.6	3.16e-16	3.238e-12	0.338	0.033	modERN, >2 peaks	1 pair of REPTOR/REPTOR-BP peaks
FBgn0052982	CG32982	dMef2>FoxO[ACT]	5	2.766	1.277e-22	1.309e-18	0.26	0.044	modERN, >2 peaks	1 pair of REPTOR/REPTOR-BP peaks
FBgn0052982	CG32982	dMef2>FoxO[ACT]	14	2.886	6.17e-14	6.323e-10	0.336	0.033	modERN, >2 peaks	1 pair of REPTOR/REPTOR-BP peaks
FBgn0029824	CG3726	dMef2>REPTOR[ACT]	0	2.428	6.162e-125	6.316e-121	0.138	0.017	modERN, >2 peaks	at least 2 pairs of REPTOR/REPTOR-BP peaks
FBgn0029824	CG3726	dMef2>FoxO[ACT]	0	2.549	5.147e-118	5.275e-114	0.122	0.017	modERN, >2 peaks	at least 2 pairs of REPTOR/REPTOR-BP peaks
FBgn0259239	CG42337	dMef2>REPTOR[ACT]	0	-2.178	1.023e-31	1.048e-27	0.032	0.102
FBgn0259239	CG42337	dMef2>FoxO[ACT]	0	-2.065	6.525e-43	6.688e-39	0.037	0.102
FBgn0261611	CG42700	dMef2>FoxO[ACT]	0	-2.92	5.589e-129	5.728e-125	0.029	0.166	modERN, 2 peaks
FBgn0261611	CG42700	dMef2>REPTOR[ACT]	0	-2.499	1.156e-51	1.185e-47	0.058	0.166	modERN, 2 peaks
FBgn0037007	CG5059	dMef2>REPTOR[ACT]	5	2.057	7.664e-12	7.855e-08	0.121	0.012	modERN, >2 peaks	at least 2 pairs of REPTOR/REPTOR-BP peaks
FBgn0037007	CG5059	dMef2>REPTOR[ACT]	0	2.253	1.377e-160	1.412e-156	0.156	0.015	modERN, >2 peaks	at least 2 pairs of REPTOR/REPTOR-BP peaks
FBgn0037007	CG5059	dMef2>FoxO[ACT]	14	2.609	5.229e-07	0.005359	0.156	0.014	modERN, >2 peaks	at least 2 pairs of REPTOR/REPTOR-BP peaks
FBgn0037007	CG5059	dMef2>REPTOR[ACT]	14	3.216	8.305e-15	8.512e-11	0.273	0.014	modERN, >2 peaks	at least 2 pairs of REPTOR/REPTOR-BP peaks
FBgn0030976	CG7378	dMef2>FoxO[ACT]	0	-2.619	0	0	0.098	0.398		1 pair of REPTOR/REPTOR-BP peaks
FBgn0030976	CG7378	dMef2>REPTOR[ACT]	5	-2.653	2.244e-33	2.3e-29	0.193	0.475		1 pair of REPTOR/REPTOR-BP peaks
FBgn0030976	CG7378	dMef2>FoxO[ACT]	5	-2.463	2.014e-43	2.064e-39	0.127	0.475		1 pair of REPTOR/REPTOR-BP peaks
FBgn0030976	CG7378	dMef2>FoxO[ACT]	14	-2.461	3.566e-06	0.03655	0.133	0.341		1 pair of REPTOR/REPTOR-BP peaks
FBgn0038652	CG7720	dMef2>FoxO[ACT]	0	-3.128	0	0	0.158	0.722	modERN, >2 peaks
FBgn0038652	CG7720	dMef2>REPTOR[ACT]	0	-2.301	0	0	0.299	0.722	modERN, >2 peaks
FBgn0034808	CG9896	dMef2>FoxO[ACT]	0	2.541	4.299e-168	4.406e-164	0.176	0.026	modERN, 2 peaks
FBgn0034808	CG9896	dMef2>FoxO[ACT]	5	2.649	7.338e-11	7.521e-07	0.118	0.016	modERN, 2 peaks
FBgn0034808	CG9896	dMef2>REPTOR[ACT]	14	3.839	3.212e-07	0.003292	0.126	0.005	modERN, 2 peaks
FBgn0034808	CG9896	dMef2>FoxO[ACT]	14	5.408	1.704e-10	1.746e-06	0.195	0.005	modERN, 2 peaks
FBgn0036165	chrb	dMef2>REPTOR[ACT]	0	2.432	5.004e-156	5.129e-152	0.165	0.019	modERN, >2 peaks	1 pair of REPTOR/REPTOR-BP peaks
FBgn0036165	chrb	dMef2>FoxO[ACT]	1	2.569	1.627e-78	1.668e-74	0.292	0.076	modERN, >2 peaks	1 pair of REPTOR/REPTOR-BP peaks
FBgn0036165	chrb	dMef2>REPTOR[ACT]	14	3.294	5.922e-15	6.07e-11	0.284	0.019	modERN, >2 peaks	1 pair of REPTOR/REPTOR-BP peaks
FBgn0036756	Cln3	dMef2>REPTOR[ACT]	0	-6.03	1.217e-114	1.247e-110	0.004	0.167
FBgn0036756	Cln3	dMef2>FoxO[ACT]	0	-3.673	4.423e-154	4.533e-150	0.018	0.167
FBgn0261808	cu	dMef2>FoxO[ACT]	0	-2.409	4.894e-147	5.016e-143	0.055	0.223	modERN, >2 peaks	1 pair of REPTOR/REPTOR-BP peaks
FBgn0261808	cu	dMef2>REPTOR[ACT]	0	-2.326	6.556e-70	6.719e-66	0.083	0.223	modERN, >2 peaks	1 pair of REPTOR/REPTOR-BP peaks
FBgn0285955	cv-c	dMef2>REPTOR[ACT]	0	2.976	0	0	0.334	0.029	modERN, >2 peaks	at least 2 pairs of REPTOR/REPTOR-BP peaks
FBgn0285955	cv-c	dMef2>FoxO[ACT]	0	3.129	0	0	0.299	0.029	modERN, >2 peaks	at least 2 pairs of REPTOR/REPTOR-BP peaks
FBgn0259938	cwo	dMef2>FoxO[ACT]	0	2.003	7.746e-130	7.939e-126	0.153	0.028		1 pair of REPTOR/REPTOR-BP peaks
FBgn0259938	cwo	dMef2>REPTOR[ACT]	0	2.113	1.652e-187	1.693e-183	0.21	0.028		1 pair of REPTOR/REPTOR-BP peaks
FBgn0259938	cwo	dMef2>REPTOR[ACT]	5	2.243	1.692e-34	1.734e-30	0.375	0.051		1 pair of REPTOR/REPTOR-BP peaks
FBgn0000504	dsx	dMef2>FoxO[ACT]	0	-3.24	0	0	0.064	0.449	modERN, >2 peaks
FBgn0000504	dsx	dMef2>REPTOR[ACT]	0	-2.123	1.543e-174	1.582e-170	0.193	0.449	modERN, >2 peaks
FBgn0033739	Dyb	dMef2>FoxO[ACT]	1	3.101	5.441e-33	5.576e-29	0.103	0.016	modERN, >2 peaks	at least 2 pairs of REPTOR/REPTOR-BP peaks
FBgn0033739	Dyb	dMef2>REPTOR[ACT]	0	3.25	5.886e-132	6.033e-128	0.109	0.006	modERN, >2 peaks	at least 2 pairs of REPTOR/REPTOR-BP peaks
FBgn0033739	Dyb	dMef2>FoxO[ACT]	0	4.034	2.386e-131	2.445e-127	0.103	0.006	modERN, >2 peaks	at least 2 pairs of REPTOR/REPTOR-BP peaks
FBgn0036862	Gbs-76A	dMef2>FoxO[ACT]	0	-2.722	0	0	0.103	0.417	modERN, 2 peaks
FBgn0036862	Gbs-76A	dMef2>REPTOR[ACT]	0	-2.072	3.035e-134	3.11e-130	0.208	0.417	modERN, 2 peaks
FBgn0266064	GlyS	dMef2>REPTOR[ACT]	0	-3.372	1.293e-49	1.325e-45	0.017	0.103	modERN, 2 peaks
FBgn0266064	GlyS	dMef2>FoxO[ACT]	0	-2.795	1.601e-75	1.641e-71	0.019	0.103	modERN, 2 peaks
FBgn0010113	hdc	dMef2>FoxO[ACT]	14	2.241	1.259e-08	0.000129	0.234	0.033	modERN, >2 peaks	at least 2 pairs of REPTOR/REPTOR-BP peaks
FBgn0010113	hdc	dMef2>REPTOR[ACT]	14	2.358	2.433e-11	2.493e-07	0.257	0.033	modERN, >2 peaks	at least 2 pairs of REPTOR/REPTOR-BP peaks
FBgn0001230	Hsp68	dMef2>REPTOR[ACT]	14	3.552	5.438e-18	5.574e-14	0.413	0.076
FBgn0001230	Hsp68	dMef2>FoxO[ACT]	14	3.613	6.595e-18	6.759e-14	0.469	0.076
FBgn0001230	Hsp68	dMef2>FoxO[ACT]	5	4.469	1.172e-12	1.201e-08	0.102	0.002
FBgn0001230	Hsp68	dMef2>FoxO[ACT]	0	6.695	0	0	0.409	0.002
FBgn0013275	Hsp70Aa	dMef2>REPTOR[ACT]	14	2.941	1.764e-13	1.807e-09	0.265	0.019		1 pair of REPTOR/REPTOR-BP peaks
FBgn0013275	Hsp70Aa	dMef2>FoxO[ACT]	14	3.248	4.015e-14	4.115e-10	0.305	0.019		1 pair of REPTOR/REPTOR-BP peaks
FBgn0013275	Hsp70Aa	dMef2>FoxO[ACT]	0	6.555	0	0	0.234	0.001		1 pair of REPTOR/REPTOR-BP peaks
FBgn0013276	Hsp70Ab	dMef2>REPTOR[ACT]	14	3.027	4.523e-18	4.636e-14	0.362	0.033	modERN, >2 peaks
FBgn0013276	Hsp70Ab	dMef2>FoxO[ACT]	14	3.943	4.522e-23	4.635e-19	0.484	0.033	modERN, >2 peaks
FBgn0013276	Hsp70Ab	dMef2>FoxO[ACT]	0	6.307	0	0	0.387	0.003	modERN, >2 peaks
FBgn0013279	Hsp70Bc	dMef2>REPTOR[ACT]	14	2.471	3.271e-12	3.352e-08	0.236	0.014
FBgn0013279	Hsp70Bc	dMef2>FoxO[ACT]	14	3.292	2.168e-11	2.222e-07	0.242	0.014
FBgn0013279	Hsp70Bc	dMef2>FoxO[ACT]	0	5.574	0	0	0.213	0.003
FBgn0032683	kon	dMef2>FoxO[ACT]	0	2.584	1.853e-86	1.899e-82	0.102	0.018	modERN, 2 peaks
FBgn0032683	kon	dMef2>REPTOR[ACT]	14	3.799	5.524e-08	0.0005661	0.15	0.009	modERN, 2 peaks
FBgn0028331	l(1)G0289	dMef2>FoxO[ACT]	14	2.029	3.456e-09	3.542e-05	0.258	0.038	modERN, >2 peaks
FBgn0028331	l(1)G0289	dMef2>REPTOR[ACT]	5	2.079	3.026e-15	3.101e-11	0.159	0.016	modERN, >2 peaks
FBgn0263413	lncRNA:CR43459	dMef2>FoxO[ACT]	0	-2.36	0	0	0.206	0.591	modERN, >2 peaks	at least 2 pairs of REPTOR/REPTOR-BP peaks
FBgn0263413	lncRNA:CR43459	dMef2>REPTOR[ACT]	0	-2.155	1.226e-282	1.257e-278	0.265	0.591	modERN, >2 peaks	at least 2 pairs of REPTOR/REPTOR-BP peaks
FBgn0267913	lncRNA:CR46194	dMef2>REPTOR[ACT]	0	-2.802	9.234e-44	9.464e-40	0.03	0.115	modERN, >2 peaks	at least 2 pairs of REPTOR/REPTOR-BP peaks
FBgn0267913	lncRNA:CR46194	dMef2>FoxO[ACT]	0	-2.416	5.397e-70	5.531e-66	0.028	0.115	modERN, >2 peaks	at least 2 pairs of REPTOR/REPTOR-BP peaks
FBgn0066101	LpR1	dMef2>REPTOR[ACT]	14	2.288	6.986e-24	7.16e-20	0.544	0.095
FBgn0066101	LpR1	dMef2>FoxO[ACT]	0	2.381	0	0	0.59	0.14
FBgn0066101	LpR1	dMef2>FoxO[ACT]	14	3.091	4.268e-26	4.374e-22	0.641	0.095
FBgn0066101	LpR1	dMef2>FoxO[ACT]	1	3.305	1.437e-133	1.473e-129	0.337	0.042
FBgn0066101	LpR1	dMef2>FoxO[ACT]	5	4.544	3.235e-75	3.316e-71	0.548	0.03
FBgn0030608	Lsd-2	dMef2>FoxO[ACT]	14	2.525	9.788e-13	1.003e-08	0.352	0.052	modERN, >2 peaks	at least 2 pairs of REPTOR/REPTOR-BP peaks
FBgn0030608	Lsd-2	dMef2>FoxO[ACT]	5	2.545	2.604e-23	2.669e-19	0.257	0.038	modERN, >2 peaks	at least 2 pairs of REPTOR/REPTOR-BP peaks
FBgn0030608	Lsd-2	dMef2>FoxO[ACT]	0	2.792	1.718e-258	1.76e-254	0.228	0.024	modERN, >2 peaks	at least 2 pairs of REPTOR/REPTOR-BP peaks
FBgn0030608	Lsd-2	dMef2>REPTOR[ACT]	14	3.546	4.397e-18	4.507e-14	0.386	0.052	modERN, >2 peaks	at least 2 pairs of REPTOR/REPTOR-BP peaks
FBgn0002643	mam	dMef2>FoxO[ACT]	0	2.201	4.565e-282	4.679e-278	0.327	0.067	modERN, >2 peaks and PMID:21694719	at least 2 pairs of REPTOR/REPTOR-BP peaks
FBgn0002643	mam	dMef2>REPTOR[ACT]	5	2.456	1.788e-50	1.832e-46	0.504	0.065	modERN, >2 peaks and PMID:21694719	at least 2 pairs of REPTOR/REPTOR-BP peaks
FBgn0002643	mam	dMef2>FoxO[ACT]	14	2.555	3.664e-08	0.0003756	0.242	0.043	modERN, >2 peaks and PMID:21694719	at least 2 pairs of REPTOR/REPTOR-BP peaks
FBgn0002643	mam	dMef2>REPTOR[ACT]	0	2.683	0	0	0.446	0.067	modERN, >2 peaks and PMID:21694719	at least 2 pairs of REPTOR/REPTOR-BP peaks
FBgn0002643	mam	dMef2>REPTOR[ACT]	14	3.55	2.268e-30	2.325e-26	0.531	0.043	modERN, >2 peaks and PMID:21694719	at least 2 pairs of REPTOR/REPTOR-BP peaks
FBgn0038294	Mf	dMef2>FoxO[ACT]	0	-4.041	0	0	0.196	0.938
FBgn0038294	Mf	dMef2>REPTOR[ACT]	0	-3.343	0	0	0.373	0.938
FBgn0038294	Mf	dMef2>REPTOR[ACT]	14	-2.049	6.356e-20	6.514e-16	0.509	0.697
FBgn0052296	Mrtf	dMef2>REPTOR[ACT]	14	2.231	2.805e-18	2.875e-14	0.44	0.081	modERN, >2 peaks	at least 2 pairs of REPTOR/REPTOR-BP peaks
FBgn0052296	Mrtf	dMef2>FoxO[ACT]	0	2.704	0	0	0.454	0.076	modERN, >2 peaks	at least 2 pairs of REPTOR/REPTOR-BP peaks
FBgn0052296	Mrtf	dMef2>FoxO[ACT]	14	2.709	4.092e-12	4.194e-08	0.391	0.081	modERN, >2 peaks	at least 2 pairs of REPTOR/REPTOR-BP peaks
FBgn0002945	nkd	dMef2>REPTOR[ACT]	14	2.586	2.371e-36	2.43e-32	0.7	0.114	modERN, >2 peaks	at least 2 pairs of REPTOR/REPTOR-BP peaks
FBgn0002945	nkd	dMef2>FoxO[ACT]	0	2.982	0	0	0.674	0.137	modERN, >2 peaks	at least 2 pairs of REPTOR/REPTOR-BP peaks
FBgn0002945	nkd	dMef2>FoxO[ACT]	14	3.11	3.486e-24	3.573e-20	0.617	0.114	modERN, >2 peaks	at least 2 pairs of REPTOR/REPTOR-BP peaks
FBgn0264908	pHCl-1	dMef2>FoxO[ACT]	0	-4.128	0	0	0.073	0.649
FBgn0264908	pHCl-1	dMef2>REPTOR[ACT]	0	-2.419	0	0	0.322	0.649
FBgn0264908	pHCl-1	dMef2>FoxO[ACT]	14	-2.128	3.662e-08	0.0003753	0.125	0.393
FBgn0037292	plh	dMef2>FoxO[ACT]	0	-4.593	0	0	0.052	0.68	modERN, 2 peaks	at least 2 pairs of REPTOR/REPTOR-BP peaks
FBgn0037292	plh	dMef2>REPTOR[ACT]	0	-2.652	0	0	0.277	0.68	modERN, 2 peaks	at least 2 pairs of REPTOR/REPTOR-BP peaks
FBgn0037292	plh	dMef2>FoxO[ACT]	14	-2.284	1.733e-06	0.01776	0.086	0.303	modERN, 2 peaks	at least 2 pairs of REPTOR/REPTOR-BP peaks
FBgn0003118	pnt	dMef2>FoxO[ACT]	0	2.096	3.772e-112	3.865e-108	0.126	0.021	modERN, >2 peaks	at least 2 pairs of REPTOR/REPTOR-BP peaks
FBgn0003118	pnt	dMef2>REPTOR[ACT]	0	2.47	5.179e-221	5.308e-217	0.215	0.021	modERN, >2 peaks	at least 2 pairs of REPTOR/REPTOR-BP peaks
FBgn0036030	Prps	dMef2>FoxO[ACT]	14	2.32	4.012e-18	4.112e-14	0.625	0.175	modERN, >2 peaks and PMID:21694719	at least 2 pairs of REPTOR/REPTOR-BP peaks
FBgn0036030	Prps	dMef2>REPTOR[ACT]	0	-2.53	4.26e-213	4.366e-209	0.116	0.416	modERN, >2 peaks and PMID:21694719	at least 2 pairs of REPTOR/REPTOR-BP peaks
FBgn0261570	raskol	dMef2>FoxO[ACT]	14	2.149	2.306e-07	0.002364	0.25	0.057	modERN, >2 peaks	at least 2 pairs of REPTOR/REPTOR-BP peaks
FBgn0261570	raskol	dMef2>FoxO[ACT]	5	2.22	1.57e-28	1.609e-24	0.353	0.071	modERN, >2 peaks	at least 2 pairs of REPTOR/REPTOR-BP peaks
FBgn0261570	raskol	dMef2>REPTOR[ACT]	5	2.776	1.585e-67	1.625e-63	0.608	0.071	modERN, >2 peaks	at least 2 pairs of REPTOR/REPTOR-BP peaks
FBgn0261570	raskol	dMef2>REPTOR[ACT]	0	3.783	0	0	0.254	0.009	modERN, >2 peaks	at least 2 pairs of REPTOR/REPTOR-BP peaks
FBgn0261570	raskol	dMef2>FoxO[ACT]	0	4.207	0	0	0.248	0.009	modERN, >2 peaks	at least 2 pairs of REPTOR/REPTOR-BP peaks
FBgn0003209	raw	dMef2>FoxO[ACT]	14	2.182	1.748e-12	1.792e-08	0.367	0.062	modERN, 2 peaks	at least 2 pairs of REPTOR/REPTOR-BP peaks
FBgn0003209	raw	dMef2>REPTOR[ACT]	14	2.398	9.718e-33	9.96e-29	0.598	0.062	modERN, 2 peaks	at least 2 pairs of REPTOR/REPTOR-BP peaks
FBgn0003209	raw	dMef2>FoxO[ACT]	0	2.82	0	0	0.472	0.08	modERN, 2 peaks	at least 2 pairs of REPTOR/REPTOR-BP peaks
FBgn0260943	Rbp6	dMef2>FoxO[ACT]	0	-3.221	0	0	0.081	0.539	modERN, 2 peaks
FBgn0260943	Rbp6	dMef2>REPTOR[ACT]	0	-2.265	0	0	0.126	0.539	modERN, 2 peaks
FBgn0037012	Rcd2	dMef2>FoxO[ACT]	14	6.02	1.521e-07	0.001559	0.125	0	modERN, 2 peaks	at least 2 pairs of REPTOR/REPTOR-BP peaks
FBgn0037012	Rcd2	dMef2>REPTOR[ACT]	14	8.477	6.076e-30	6.227e-26	0.453	0	modERN, 2 peaks	at least 2 pairs of REPTOR/REPTOR-BP peaks
FBgn0261258	rgn	dMef2>REPTOR[ACT]	0	2.985	1.012e-142	1.037e-138	0.124	0.008	modERN, >2 peaks	1 pair of REPTOR/REPTOR-BP peaks
FBgn0261258	rgn	dMef2>REPTOR[ACT]	14	3.058	4.387e-12	4.496e-08	0.249	0.024	modERN, >2 peaks	1 pair of REPTOR/REPTOR-BP peaks
FBgn0261258	rgn	dMef2>REPTOR[ACT]	5	3.323	2.753e-17	2.821e-13	0.155	0.008	modERN, >2 peaks	1 pair of REPTOR/REPTOR-BP peaks
FBgn0261258	rgn	dMef2>FoxO[ACT]	5	3.925	1.219e-17	1.25e-13	0.156	0.008	modERN, >2 peaks	1 pair of REPTOR/REPTOR-BP peaks
FBgn0261461	RhoGAP18B	dMef2>REPTOR[ACT]	14	2.273	2.339e-08	0.0002397	0.166	0.014	modERN, >2 peaks	1 pair of REPTOR/REPTOR-BP peaks
FBgn0261461	RhoGAP18B	dMef2>FoxO[ACT]	0	2.842	9.079e-263	9.305e-259	0.25	0.033	modERN, >2 peaks	1 pair of REPTOR/REPTOR-BP peaks
FBgn0261461	RhoGAP18B	dMef2>FoxO[ACT]	14	3.326	2.689e-10	2.756e-06	0.219	0.014	modERN, >2 peaks	1 pair of REPTOR/REPTOR-BP peaks
FBgn0037899	RpL24-like	dMef2>REPTOR[ACT]	0	2.94	2.019e-291	2.069e-287	0.255	0.019	modERN, 1-2 peaks and PMID:21694719	1 pair of REPTOR/REPTOR-BP peaks
FBgn0037899	RpL24-like	dMef2>FoxO[ACT]	0	3.066	4.888e-221	5.01e-217	0.193	0.019	modERN, 1-2 peaks and PMID:21694719	1 pair of REPTOR/REPTOR-BP peaks
FBgn0037899	RpL24-like	dMef2>REPTOR[ACT]	1	3.373	1.498e-91	1.535e-87	0.224	0.015	modERN, 1-2 peaks and PMID:21694719	1 pair of REPTOR/REPTOR-BP peaks
FBgn0037899	RpL24-like	dMef2>REPTOR[ACT]	5	3.777	1.586e-44	1.625e-40	0.361	0.012	modERN, 1-2 peaks and PMID:21694719	1 pair of REPTOR/REPTOR-BP peaks
FBgn0262593	Shab	dMef2>FoxO[ACT]	0	2.347	1.511e-186	1.549e-182	0.197	0.031
FBgn0262593	Shab	dMef2>REPTOR[ACT]	0	2.536	2.41e-280	2.47e-276	0.28	0.031
FBgn0029761	SK	dMef2>REPTOR[ACT]	14	2.709	2.878e-25	2.95e-21	0.496	0.057
FBgn0029761	SK	dMef2>REPTOR[ACT]	5	3.299	2.713e-73	2.78e-69	0.599	0.053
FBgn0029761	SK	dMef2>FoxO[ACT]	5	3.565	6.464e-44	6.625e-40	0.41	0.053
FBgn0029761	SK	dMef2>FoxO[ACT]	14	3.712	1.021e-16	1.046e-12	0.414	0.057
FBgn0029761	SK	dMef2>REPTOR[ACT]	0	3.849	0	0	0.407	0.016
FBgn0029761	SK	dMef2>FoxO[ACT]	0	5.553	0	0	0.625	0.016
FBgn0028983	Spn55B	dMef2>REPTOR[ACT]	14	6.263	2.067e-10	2.118e-06	0.172	0	modERN, 2 peaks	1 pair of REPTOR/REPTOR-BP peaks
FBgn0028983	Spn55B	dMef2>FoxO[ACT]	0	6.377	2.786e-264	2.855e-260	0.172	0.001	modERN, 2 peaks	1 pair of REPTOR/REPTOR-BP peaks
FBgn0028983	Spn55B	dMef2>FoxO[ACT]	14	6.871	1.52e-12	1.558e-08	0.219	0	modERN, 2 peaks	1 pair of REPTOR/REPTOR-BP peaks
FBgn0003499	sr	dMef2>FoxO[ACT]	1	2.202	7.401e-61	7.585e-57	0.238	0.06		1 pair of REPTOR/REPTOR-BP peaks
FBgn0003499	sr	dMef2>FoxO[ACT]	14	2.748	2.052e-09	2.103e-05	0.328	0.076		1 pair of REPTOR/REPTOR-BP peaks
FBgn0003499	sr	dMef2>REPTOR[ACT]	14	3.073	2.446e-16	2.507e-12	0.402	0.076		1 pair of REPTOR/REPTOR-BP peaks
FBgn0003499	sr	dMef2>FoxO[ACT]	0	3.197	1.198e-232	1.228e-228	0.218	0.028		1 pair of REPTOR/REPTOR-BP peaks
FBgn0020299	stumps	dMef2>REPTOR[ACT]	0	-2.85	1.143e-69	1.172e-65	0.041	0.169	modERN, >2 peaks	1 pair of REPTOR/REPTOR-BP peaks
FBgn0020299	stumps	dMef2>FoxO[ACT]	0	-2.791	3.295e-130	3.377e-126	0.029	0.169	modERN, >2 peaks	1 pair of REPTOR/REPTOR-BP peaks
FBgn0086708	stv	dMef2>FoxO[ACT]	5	2.035	3.285e-18	3.367e-14	0.274	0.071	modERN, >2 peaks	at least 2 pairs of REPTOR/REPTOR-BP peaks
FBgn0086708	stv	dMef2>REPTOR[ACT]	14	2.143	1.847e-30	1.893e-26	0.753	0.209	modERN, >2 peaks	at least 2 pairs of REPTOR/REPTOR-BP peaks
FBgn0086708	stv	dMef2>FoxO[ACT]	14	2.201	1.019e-15	1.044e-11	0.625	0.209	modERN, >2 peaks	at least 2 pairs of REPTOR/REPTOR-BP peaks
FBgn0086708	stv	dMef2>FoxO[ACT]	0	2.448	0	0	0.492	0.11	modERN, >2 peaks	at least 2 pairs of REPTOR/REPTOR-BP peaks
FBgn0261560	Thor	dMef2>REPTOR[ACT]	1	2.016	2.281e-90	2.338e-86	0.3	0.056	modERN, >2 peaks	at least 2 pairs of REPTOR/REPTOR-BP peaks
FBgn0261560	Thor	dMef2>REPTOR[ACT]	14	2.396	1.648e-33	1.689e-29	0.732	0.18	modERN, >2 peaks	at least 2 pairs of REPTOR/REPTOR-BP peaks
FBgn0261560	Thor	dMef2>FoxO[ACT]	0	2.847	0	0	0.574	0.096	modERN, >2 peaks	at least 2 pairs of REPTOR/REPTOR-BP peaks
FBgn0261560	Thor	dMef2>REPTOR[ACT]	5	3.024	3.077e-45	3.154e-41	0.418	0.04	modERN, >2 peaks	at least 2 pairs of REPTOR/REPTOR-BP peaks
FBgn0261560	Thor	dMef2>FoxO[ACT]	14	3.438	1.089e-37	1.116e-33	0.875	0.18	modERN, >2 peaks	at least 2 pairs of REPTOR/REPTOR-BP peaks
FBgn0261560	Thor	dMef2>FoxO[ACT]	1	3.656	2.141e-290	2.194e-286	0.572	0.056	modERN, >2 peaks	at least 2 pairs of REPTOR/REPTOR-BP peaks
FBgn0261560	Thor	dMef2>FoxO[ACT]	5	4.88	2.286e-127	2.343e-123	0.78	0.04	modERN, >2 peaks	at least 2 pairs of REPTOR/REPTOR-BP peaks
FBgn0034718	wdp	dMef2>FoxO[ACT]	0	-3.457	1.749e-253	1.793e-249	0.034	0.267	modERN, >2 peaks
FBgn0034718	wdp	dMef2>REPTOR[ACT]	0	-2.858	1.064e-118	1.09e-114	0.07	0.267	modERN, >2 peaks
