# Supplementary material for: REPTOR and CREBRF encode key regulators of muscle energy metabolism
Source: Nat Commun. 2023 Aug 15;14:4943. doi: 10.1038/s41467-023-40595-1 (PMC10427696; doi:10.1038/s41467-023-40595-1)
Supplement: Supplementary file 6 — Supplementary Data 3 [file 41467_2023_40595_MOESM6_ESM.xlsx]

## Sheet: Sheet1
	List of Drosophila genotypes for each main Figure
	Figure 1
	a	w; tub-GAL80[TS]/ UAS-TransTimer; Lpp-GAL4[TS]/ +
	b-h	Control: w; esg-GAL4 UAS-GFP Tub-GAL80[TS]/ +; +/ +
		Esg>Yki[S3A]: w; esg-GAL4 UAS-GFP Tub-GAL80[TS]/ +; UAS-yki[S3A]/ +
	i	Control: w; esg-LexA/ LexAop-nls-sfGFP; dMef2-GAL4 Tub-GAL80[TS]/ +
		Esg-LexA>Yki[S3A]: w; esg-LexA/ LexAop-yki[S3A] ; dMef2-GAL4 Tub-GAL80[TS]/ +
		Esg-LexA>Yki[S3A] dMef2>Myr-AKT: w; esg-LexA/ LexAop-yki[S3A] ; dMef2-GAL4 Tub-GAL80[TS]/ UAS-Myr-AKT
	j	Control: w; esg-LexA/ LexAop-nls-sfGFP; dMef2-GAL4 Tub-GAL80[TS]/ +
		Esg-LexA>Yki[S3A]: w; esg-LexA/ LexAop-yki[S3A] ; dMef2-GAL4 Tub-GAL80[TS]/ +
		Esg-LexA>Yki[S3A] dMef2>CPT1 RNAi: w; esg-LexA/ LexAop-yki[S3A] ; dMef2-GAL4 Tub-GAL80[TS]/ UAS-CPT1 RNAi
	Figure 2
	a, c	Control: w; esg-GAL4 UAS-GFP Tub-GAL80[TS]/ +; +/ +
		Esg>Yki[S3A]: w; esg-GAL4 UAS-GFP Tub-GAL80[TS]/ +; UAS-yki[S3A]/ +
	b	Control: w; esg-GAL4 UAS-GFP Tub-GAL80[TS]/ +; +/ +
		Esg>Yki[S3A]: w; esg-GAL4 UAS-GFP Tub-GAL80[TS]/ +; UAS-yki[S3A]/ +
		Esg>Yki[S3A] + ImpL2 RNAi: w; esg-GAL4 UAS-GFP Tub-GAL80[TS]/ UAS-ImpL2 RNAi; UAS-yki[S3A]/ +
	d, e, g	Control: w; esg-LexA/ LexAop-nls-sfGFP; dMef2-GAL4 Tub-GAL80[TS]/ +
		Esg-LexA>Yki[S3A]: w; esg-LexA/ LexAop-yki[S3A] ; dMef2-GAL4 Tub-GAL80[TS]/ +
		Esg-LexA>Yki[S3A] dMef2>REPTOR RNAi: w; esg-LexA/ LexAop-yki[S3A] ; dMef2-GAL4 Tub-GAL80[TS]/ UAS-REPTOR RNAi
	f	Control: w; esg-LexA/ LexAop-nls-sfGFP; dMef2-GAL4 Tub-GAL80[TS]/ +
		Esg-LexA>nls-sfGFP dMef2>REPTOR RNAi: w; esg-LexA/ LexAop-nls-sfGFP; dMef2-GAL4 Tub-GAL80[TS]/ UAS-REPTOR RNAi
	Figure 3
	a-c	Control: w; tub-GAL80[TS]/ +; dMef2-GAL4/ +
		dMef2>REPTOR[ACT]: w; tub-GAL80[TS]/ UAS-REPTOR[ACT]; dMef2-GAL4/ +
		dMef2>FoxO[ACT]: w; tub-GAL80[TS]/ UAS-FoxO[ACT]; dMef2-GAL4/ +
	d	Control: w; tub-GAL80[TS]/ +; dMef2-GAL4/ +
		dMef2>REPTOR[ACT]: w; tub-GAL80[TS]/ UAS-REPTOR[ACT]; dMef2-GAL4/ +
	e-g	Control: w; esg-LexA/ LexAop-nls-sfGFP; dMef2-GAL4 Tub-GAL80[TS]/ +
		Esg-LexA>Yki[S3A]: w; esg-LexA/ LexAop-yki[S3A] ; dMef2-GAL4 Tub-GAL80[TS]/ +
		Esg-LexA>Yki[S3A] dMef2>REPTOR RNAi: w; esg-LexA/ LexAop-yki[S3A] ; dMef2-GAL4 Tub-GAL80[TS]/ UAS-REPTOR RNAi
	Figure 4
	a-g	Control: w; tub-GAL80[TS]/ +; dMef2-GAL4/ +
		dMef2>REPTOR[WT]: w; tub-GAL80[TS]/ UAS-REPTOR[WT]; dMef2-GAL4/ +
		dMef2>REPTOR[WT] + PRAS40: w; tub-GAL80[TS]/ UAS-REPTOR[WT]; dMef2-GAL4/ UAS-PRAS40
		dMef2>REPTOR[WT] + Tsc1/Tsc2: w; tub-GAL80[TS]/ UAS-REPTOR[WT]; dMef2-GAL4/ UAS-Tsc1/Tsc2
	Figure 5
	a-c, e	Control: w; tub-GAL80[TS]/ +; dMef2-GAL4/ +
		dMef2>REPTOR[ACT]: w; tub-GAL80[TS]/ UAS-REPTOR[ACT]; dMef2-GAL4/ +
	d	Control: w; tub-GAL80[TS]/ +; dMef2-GAL4/ +
		dMef2>REPTOR[ACT]: w; tub-GAL80[TS]/ UAS-REPTOR[ACT]; dMef2-GAL4/ UAS-EMPTY[VK33]
		dMef2>REPTOR[ACT] + Myr-AKT: w; tub-GAL80[TS]/ UAS-REPTOR[ACT]; dMef2-GAL4/ UAS-Myr-AKT
	f	Control: w; tub-GAL80[TS]/ +; dMef2-GAL4/ +
		dMef2>REPTOR[ACT]: w; tub-GAL80[TS]/ UAS-REPTOR[ACT]; dMef2-GAL4/ UAS-EMPTY[VK33]
		dMef2>REPTOR[ACT] + CPT1 RNAi: w; tub-GAL80[TS]/ UAS-REPTOR[ACT]; dMef2-GAL4/ UAS-CPT1 RNAi
	List of Drosophila genotypes for each Supplementary Figure
	Supplementary Figure 1
	a, b	Control: w; esg-GAL4 UAS-GFP Tub-GAL80[TS]/ +; Act88f::GFP/ +
		Esg>Yki[S3A]: w; esg-GAL4 UAS-GFP Tub-GAL80[TS]/ +; Act88f::GFP/ UAS-yki[S3A]
	c-g	Control: w; esg-GAL4 UAS-GFP Tub-GAL80[TS]/ +; +/ +
		Esg>Yki[S3A]: w; esg-GAL4 UAS-GFP Tub-GAL80[TS]/ +; UAS-yki[S3A]/ +
	Supplementary Figure 2
	a	Control: w; esg-GAL4 UAS-GFP Tub-GAL80[TS]/ +; +/ +
		Esg>Yki[S3A]: w; esg-GAL4 UAS-GFP Tub-GAL80[TS]/ +; UAS-yki[S3A]/ +
		Esg>Yki[S3A] + ImpL2 RNAi: w; esg-GAL4 UAS-GFP Tub-GAL80[TS]/ UAS-ImpL2 RNAi; UAS-yki[S3A]/ +
	b-d	Control: w; esg-LexA/ LexAop-nls-sfGFP; dMef2-GAL4 Tub-GAL80[TS]/ +
		Esg-LexA>Yki[S3A]: w; esg-LexA/ LexAop-yki[S3A] ; dMef2-GAL4 Tub-GAL80[TS]/ +
		Esg-LexA>Yki[S3A] dMef2>Myr-AKT: w; esg-LexA/ LexAop-yki[S3A] ; dMef2-GAL4 Tub-GAL80[TS]/ UAS-Myr-AKT
	e	Control: w; esg-LexA/ LexAop-nls-sfGFP; dMef2-GAL4 Tub-GAL80[TS]/ +
		Esg-LexA>Yki[S3A]: w; esg-LexA/ LexAop-yki[S3A] ; dMef2-GAL4 Tub-GAL80[TS]/ +
		Esg-LexA>Yki[S3A] dMef2>CPT1 RNAi: w; esg-LexA/ LexAop-yki[S3A] ; dMef2-GAL4 Tub-GAL80[TS]/ UAS-CPT1 RNAi
	Supplementary Figure 3
	a-j	Control: w; esg-GAL4 UAS-GFP Tub-GAL80[TS]/ +; Act88f::GFP/ +
		Esg>Yki[S3A]: w; esg-GAL4 UAS-GFP Tub-GAL80[TS]/ +; Act88f::GFP/ UAS-yki[S3A]
	Supplementary Figure 4
	a-c	Control: w; esg-LexA/ LexAop-nls-sfGFP; dMef2-GAL4 Tub-GAL80[TS]/ +
		Esg-LexA>Yki[S3A]: w; esg-LexA/ LexAop-yki[S3A] ; dMef2-GAL4 Tub-GAL80[TS]/ +
		Esg-LexA>Yki[S3A] dMef2>REPTOR RNAi: w; esg-LexA/ LexAop-yki[S3A] ; dMef2-GAL4 Tub-GAL80[TS]/ UAS-REPTOR RNAi
	Supplementary Figure 5
	a	Control: w; tub-GAL80[TS]/ +; dMef2-GAL4/ +
		dMef2>REPTOR[ACT]: w; tub-GAL80[TS]/ UAS-REPTOR[ACT]; dMef2-GAL4/ +
	b, d	Control: w; tub-GAL80[TS]/ +; dMef2-GAL4/ +
		dMef2>FoxO[ACT]: w; tub-GAL80[TS]/ UAS-FoxO[ACT]; dMef2-GAL4/ +
	c	Control: w; tub-GAL80[TS]/ +; dMef2-GAL4/ +
		dMef2>REPTOR[ACT]: w; tub-GAL80[TS]/ UAS-REPTOR[ACT]; dMef2-GAL4/ +
		dMef2>FoxO[ACT]: w; tub-GAL80[TS]/ UAS-FoxO[ACT]; dMef2-GAL4/ +
	e-g	Control: w; esg-LexA/ LexAop-nls-sfGFP; dMef2-GAL4 Tub-GAL80[TS]/ +
		Esg-LexA>Yki[S3A]: w; esg-LexA/ LexAop-yki[S3A] ; dMef2-GAL4 Tub-GAL80[TS]/ +
		Esg-LexA>Yki[S3A] dMef2>Myr-AKT: w; esg-LexA/ LexAop-yki[S3A] ; dMef2-GAL4 Tub-GAL80[TS]/ UAS-Myr-AKT
	Supplementary Figure 6
	a, b	Control: w; tub-GAL80[TS]/ +; dMef2-GAL4/ +
		dMef2>REPTOR[WT]: w; tub-GAL80[TS]/ UAS-REPTOR[WT]; dMef2-GAL4/ +
	c, d	Control: w; tub-GAL80[TS]/ +; dMef2-GAL4/ +
		dMef2>PRAS40: w; tub-GAL80[TS]/ +; dMef2-GAL4/ UAS-PRAS40
		dMef2>Tsc1/Tsc2: w; tub-GAL80[TS]/ +; dMef2-GAL4/ UAS-Tsc1/Tsc2
	Supplementary Figure 7
	a-d	Control: w; tub-GAL80[TS]/ +; dMef2-GAL4/ +
		dMef2>REPTOR[ACT]: w; tub-GAL80[TS]/ UAS-REPTOR[ACT]; dMef2-GAL4/ +
	Supplementary Figure 8
	a-c	Control: w; esg-GAL4 UAS-GFP Tub-GAL80[TS]/ +; +/ +
		Esg>Yki[S3A]: w; esg-GAL4 UAS-GFP Tub-GAL80[TS]/ +; UAS-yki[S3A]/ +
		Esg>Yki[S3A] + ImpL2 RNAi: w; esg-GAL4 UAS-GFP Tub-GAL80[TS]/ UAS-ImpL2 RNAi; UAS-yki[S3A]/ +
	e	Control: w; tub-GAL80[TS]/ +; dMef2-GAL4/ +
		dMef2>FoxO[ACT]: w; tub-GAL80[TS]/ UAS-FoxO[ACT]; dMef2-GAL4/ +
	f	Control: w; tub-GAL80[TS]/ +; dMef2-GAL4/ +
		dMef2>REPTOR[ACT]: w; tub-GAL80[TS]/ UAS-REPTOR[ACT]; dMef2-GAL4/ +
	g	Control: w; esg-LexA/ LexAop-nls-sfGFP; dMef2-GAL4 Tub-GAL80[TS]/ +
		Esg-LexA>Yki[S3A]: w; esg-LexA/ LexAop-yki[S3A] ; dMef2-GAL4 Tub-GAL80[TS]/ +
		Esg-LexA>Yki[S3A] dMef2>Myr-AKT: w; esg-LexA/ LexAop-yki[S3A] ; dMef2-GAL4 Tub-GAL80[TS]/ UAS-Myr-AKT
	h, i	Control: w; tub-GAL80[TS]/ +; dMef2-GAL4/ +
		dMef2>FoxO[ACT]: w; tub-GAL80[TS]/ UAS-FoxO[ACT]; dMef2-GAL4/ +
	Supplementary Figure 9
	a	Control: w; esg-GAL4 UAS-GFP Tub-GAL80[TS]/ +; +/ +
		Esg>Yki[S3A]: w; esg-GAL4 UAS-GFP Tub-GAL80[TS]/ +; UAS-yki[S3A]/ +
		Esg>Yki[S3A] + ImpL2 RNAi: w; esg-GAL4 UAS-GFP Tub-GAL80[TS]/ UAS-ImpL2 RNAi; UAS-yki[S3A]/ +
	b	Control: w; esg-LexA/ LexAop-nls-sfGFP; dMef2-GAL4 Tub-GAL80[TS]/ +
		Esg-LexA>Yki[S3A]: w; esg-LexA/ LexAop-yki[S3A] ; dMef2-GAL4 Tub-GAL80[TS]/ +
		Esg-LexA>Yki[S3A] dMef2>Myr-AKT: w; esg-LexA/ LexAop-yki[S3A] ; dMef2-GAL4 Tub-GAL80[TS]/ UAS-Myr-AKT
	c-e	Control: w; tub-GAL80[TS]/ +; dMef2-GAL4/ +
		dMef2>p60: w; tub-GAL80[TS]/ UAS-p60; dMef2-GAL4/ +
	f, g	Control: w; tub-GAL80[TS]/ +; dMef2-GAL4/ +
		dMef2>REPTOR RNAi: w; tub-GAL80[TS]/ + ; dMef2-GAL4/ UAS-REPTOR RNAi
	h-j	Control: w; esg-GAL4 UAS-GFP Tub-GAL80[TS]/ +; +/ +
		Esg>ImpL2: w; esg-GAL4 UAS-GFP Tub-GAL80[TS]/ +; UAS-ImpL2/ +
