# Supplementary material for: REPTOR and CREBRF encode key regulators of muscle energy metabolism
Source: Nat Commun. 2023 Aug 15;14:4943. doi: 10.1038/s41467-023-40595-1 (PMC10427696; doi:10.1038/s41467-023-40595-1)
Supplement: Supplementary file 7 — Supplementary Data 4 [file 41467_2023_40595_MOESM7_ESM.xlsx]

## Sheet: Metabolites analyzed
Sample ID	Control 1	dMef2>REPTOR 1	Control 2	dMef2>REPTOR 2	Control 3	dMef2>REPTOR 3	Control 4	dMef2>REPTOR 4	Control 5	dMef2>REPTOR 5
glucose-6-phosphate	2.71262e+07	1.68467e+07	3.63166e+07	2.10985e+07	1.78411e+07	1.59722e+07	3.275e+07	2.36501e+07	3.42242e+07	9.54223e+06
fructose-6-phosphate	2.5937e+07	1.35816e+07	2.93242e+07	1.50215e+07	1.54831e+07	1.16214e+07	2.65542e+07	1.90007e+07	2.61753e+07	9.99357e+06
fructose-1,6-bisphosphate	6.19477e+06	3.48194e+06	5.2758e+06	2.52756e+06	5.64924e+06	2.04784e+06	9.58814e+06	4.74716e+06	7.9363e+06	1.55091e+06
D-glyceraldehyde-3-phosphate	2.55579e+06	1.36083e+06	3.21692e+06	1.27628e+06	1.34476e+06	1.10632e+06	3.58802e+06	1.46113e+06	2.22225e+06	847602
1,3-diphopshateglycerate	107035	120266	104172	109510	96706.4	95531.4	121542	98819	147000	203173
acetyl-CoA-posi	567576	266096	474438	292387	462899	151416	966430	197756	401249	81865.3
citrate	2.18627e+07	3.87255e+07	2.09718e+07	3.88021e+07	3.06425e+07	4.52425e+07	2.53203e+07	3.03569e+07	2.46375e+07	3.82128e+07
isocitrate	288473	393262	262710	326026	294576	433304	258738	266123	372310	205335
a-ketoglutarate	7.87977e+06	6.6104e+06	7.42777e+06	6.63636e+06	7.56338e+06	6.74885e+06	8.00545e+06	7.58006e+06	7.53872e+06	5.37323e+06
succinyl-CoA-posi	160315	90638.9	108554	55118.3	151298	22948	374775	120027	126643	56679.5
succinate	9.09097e+06	1.11145e+07	8.21595e+06	1.01212e+07	7.1724e+06	9.11716e+06	8.63822e+06	1.02274e+07	8.82908e+06	1.05354e+07
fumarate	3.73129e+06	5.09541e+06	4.75322e+06	5.42025e+06	4.48671e+06	5.38437e+06	4.82811e+06	6.31234e+06	3.87517e+06	4.89818e+06
malate	1.04533e+07	1.80509e+07	1.72978e+07	2.14642e+07	1.526e+07	2.48713e+07	1.59908e+07	2.21936e+07	1.17508e+07	2.10437e+07
oxaloacetate	136222	278706	184574	282627	116796	327400	159237	249060	115953	242354

## Sheet: ID Database
	Metabolite name	formula	PubChem Identifier (KEGG/HMDB)
1	1,3-diphopshateglycerate	C3H8O10P2	C00236
2	1-Methyladenosine	C11H15N5O4	C02494
3	1-Methyl-Histidine	C7H11N3O2	C01152
4	2,3-dihydroxybenzoic acid	C7H6O4	C00196
5	2,3-Diphosphoglyceric acid	C3H8O10P2	C01159
6	2-Aminooctanoic acid	C8H17NO2	HMDB00991
7	2-dehydro-D-gluconate	C6H10O7	C00629
8	2-deoxyglucose-6-phosphate	C6H13O8P	C06369
9	2-Hydroxy-2-methylbutanedioic acid	C5H8O5	C02612
10	2-hydroxygluterate	C5H8O5	C02630
11	2-Isopropylmalic acid	C7H12O5	C02504
12	2-ketohaxanoic acid	C6H10O3	HMDB01864
13	2-keto-isovalerate	C5H8O3	C00141
14	2-oxo-4-methylthiobutanoate	C5H8O3S	C01180
15	2-oxoadipate	C6H8O5	C00322
16	2-oxobutanoate	C4H6O3	C00109
17	3-hydroxy-3-methylglutaryl-CoA	C27H44N7O20P3S	C00356
18	3-hydroxybuteric acid	C4H8O3	C01089
19	3-hydroxybutyryl-CoA	C25H42N7O18P3S	C01144
20	3-methylphenylacetic acid	C9H10O2	HMDB02222
21	3-phosphoglycerate	C3H7O7P	C00197
22	3-phosphoserine	C3H8NO6P	C01005
23	3-S-methylthiopropionate	C4H8O2S	C08276
24	4-aminobutyrate	C4H9NO2	C00334
25	4-phosphopantothenate	C9H18NO8P	C03492
26	4-Pyridoxic acid	C8H9NO4	C00847
27	5-methoxytryptophan	C12H14N2O3	HMDB02339
28	5-methyl-THF	C20H25N7O6	C00440
29	5-phosphoribosyl-1-pyrophosphate	C5H13O14P3	C00119
30	6-phospho-D-gluconate	C6H13O10P	C00345
31	7,8-dihydrofolate	C19H21N7O6	C00415
32	7-methylguanosine	C11H16N5O5	HMDB01107
33	acadesine	C9H14N4O5	D02742
34	acetoacetate	C4H6O3	C00164
35	acetoacetyl-CoA	C25H40N7O18P3S	C00332
36	Acetylcarnitine DL	C9H18NO4	C02571
37	acetyl-CoA	C23H38N7O17P3S	C00024
38	Acetyllysine	C8H16N2O3	C02727
39	acetylphosphate	C2H5O5P	C00227
40	aconitate	C6H6O6	C00417
41	adenine	C5H5N5	C00147
42	adenosine	C10H13N5O4	C00212
43	adenosine 5-phosphosulfate	C10H14N5O10PS	C00224
44	ADP-D-glucose	C16H25N5O15P2	C00498
45	ADP-nega	C10H15N5O10P2	C00008
46	a-ketoglutarate	C5H6O5	C00026
47	alanine	C3H7NO2	C00041
48	allantoate	C4H8N4O4	C00499
49	allantoin	C4H6N4O3	C01551
50	Aminoadipic acid	C6H11NO4	C00956
51	aminoimidazole carboxamide ribonucleotide	C9H15N4O8P	C04677
52	AMP	C10H14N5O7P	C00020
53	anthranilate	C7H7NO2	C00108
54	arginine	C6H14N4O2	C00062
55	Ascorbic acid	C6H8O6	C00072
56	asparagine	C4H8N2O3	C00152
57	aspartate	C4H7NO4	C00049
58	ATP-nega	C10H16N5O13P3	C00002
59	Atrolactic acid	C9H10O3	HMDB00475
60	betaine	C5H11NO2	C00719
61	betaine aldehyde	C5H12NO	C00576
62	biotin	C10H16N2O3S	C00120
63	butyryl-CoA	C25H42N7O17P3S	C00630
64	Carbamoyl phosphate	CH4NO5P	C00169
65	carnitine	C7H15NO3	C00318
66	CDP-choline	C14H27N4O11P2	C00307
67	CDP-ethanolamine	C11H20N4O11P2	C00570
68	CDP-nega	C9H15N3O11P2	C00112
69	Cellobiose	C12H22O11	C00185
70	cholesterol	C27H46O	C00187
71	cholesteryl sulfate	C27H46O4S	HMDB00653
72	Cholic acid	C24H40O5	C00695
73	choline	C5H14NO	C00114
74	Citraconic acid	C5H6O4	C02226
75	citrate	C6H8O7	C00158
76	citrate-isocitrate	C6H8O7	C00158
77	citrulline	C6H13N3O3	C00327
78	CMP	C9H14N3O8P	C00055
79	coenzyme A	C21H36N7O16P3S	C00010
80	creatine	C4H9N3O2	C00300
81	Creatinine	C4H7N3O	C00791
82	CTP-nega	C9H16N3O14P3	C00063
83	cyclic bis(3->5) dimeric GMP	C20H24N10O14P2	C16463
84	cyclic-AMP	C10H12N5O6P	C00575
85	cystathionine	C7H14N2O4S	C02291
86	cysteine	C6H12N2O4S2	C00491
87	cysteine sulfinate	C3H7NO4S	C00606
88	Cystine	C6H12N2O4S2	C00491
89	cytidine	C9H13N3O5	C00475
90	cytosine	C4H5N3O	C00380
91	dAMP	C10H14N5O6P	C00360
92	dATP-nega	C10H16N5O12P3	C00131
93	dCDP-nega	C9H15N3O10P2	C00705
94	dCMP	C9H14N3O7P	C00239
95	dCTP-nega	C9H16N3O13P3	C00458
96	deoxyadenosine	C10H13N5O3	C00559
97	Deoxycholic acid	C26H43NO5	C04483
98	deoxyguanosine	C10H13N5O4	C00330
99	deoxyinosine	C10H12N4O4	C05512
100	deoxyribose-phosphate	C5H11O7P	C00673
101	deoxyuridine	C9H12N2O5	C00526
102	dephospho-CoA	C21H35N7O13P2S	C00882
103	D-erythrose-4-phosphate	C4H9O7P	C00279
104	dGDP-nega	C10H15N5O10P2	C00361
105	D-glucarate	C6H10O8	C00818
106	D-gluconate	C6H12O7	C00257
107	D-glucono-?-lactone-6-phosphate	C6H11O9P	C01236
108	D-glucosamine-1-phosphate	C6H14NO8P	C00352
109	D-glucosamine-6-phosphate	C6H14NO8P	C00352
110	D-glyceraldehdye-3-phosphate	C3H7O6P	C00118
111	dGMP	C10H14N5O7P	C00362
112	dGTP	C10H16N5O13P3	C00286
113	dihydroorotate	C5H6N2O4	C00337
114	dihydroxy-acetone-phosphate	C3H7O6P	C00111
115	Diiodothyronine	C15H13I2NO4	HMDB00582
116	dimethylglycine	C4H9NO2	C01026
117	DL-Pipecolic acid	C6H11NO2	C00408
118	D-sedoheptulose-1-7-phosphate	C7H15O10P	C05382
119	dTDP	C10H16N2O11P2	C00363
120	dTMP	C10H15N2O8P	C00364
121	dTTP	C10H17N2O14P3	C00459
122	dUMP	C9H13N2O8P	C00365
123	dUTP	C9H15N2O14P3	C00460
124	ethanolamine	C2H7NO	C00189
125	FAD	C27H33N9O15P2	C00016
126	Flavone	C15H10O2	C15608
127	FMN	C17H21N4O9P	C00061
128	folate	C19H19N7O6	C00504
129	fructose-1,6-bisphosphate	C6H14O12P2	C05378
130	fructose-6-phosphate	C6H13O9P	C05345
131	fumarate	C4H4O4	C00122
132	GDP-nega	C10H15N5O11P2	C00035
133	Geranyl-PP	C10H20O7P2	C00341
134	glucono-?-lactone	C6H10O6	C00198
135	glucosamine	C6H13NO5	C00329
136	glucose-1-phosphate	C6H13O9P	C00103
137	glucose-6-phosphate	C6H13O9P	C00668
138	glutamate	C5H9NO4	C00025
139	glutamine	C5H10N2O3	C00064
140	glutarate	C5H8O4	C00489
141	glutathione	C10H17N3O6S	C00051
142	glutathione disulfide	C20H32N6O12S2	C00127
143	glycerate	C3H6O4	C00258
144	glycerol 3-phosphate	C3H9O6P	C00093
145	Glycerophosphocholine	C8H21NO6P	C00670
146	glycine	C2H5NO2	C00037
147	glycolate	C2H4O3	C00160
148	glyoxylate	C2H2O3	C00048
149	GMP	C10H14N5O8P	C00144
150	GTP	C10H16N5O13P3	C00044
151	Guanidoacetic acid	C3H7N3O2	C00581
152	guanine	C5H5N5O	C00242
153	guanosine	C10H13N5O5	C00387
154	guanosine 5-diphosphate,3-diphosphate	C10H11N5O17P4	C01228
155	hexose-phosphate	C6H13O9P	C05345
156	histidine	C6H9N3O2	C00135
157	histidinol	C6H11N3O	C00860
158	HMG-CoA	C27H44N7O20P3S	C00356
159	homocysteic acid	C4H9NO5S	C16511
160	homocysteine	C4H9NO2S	C00155
161	homoserine	C4H9NO3	C00263
162	Hydroxyisocaproic acid	C6H12O3	HMDB00746
163	Hydroxyphenylacetic acid	C8H8O3	C05852
164	hydroxyphenylpyruvate	C9H8O4	C01179
165	hydroxyproline	C5H9NO3	C01157
166	hypoxanthine	C5H4N4O	C00262
167	IDP-nega	C10H14N4O11P2	C00104
168	Imidazole	C3H4N2	C01589
169	Imidazoleacetic acid	C6H8N2O2	C02835
170	IMP	C10H13N4O8P	C00130
171	indole	C8H7N	C00463
172	Indole-3-carboxylic acid	C9H7NO2	HMDB03320
173	Indoleacrylic acid	C11H9NO2	HMDB00734
174	inosine	C10H12N4O5	C00294
175	isocitrate	C6H8O7	C00311
176	itaconic acid	C5H6O4	HMDB0002092
177	Kynurenic acid	C10H7NO3	C01717
178	Kynurenine	C10H12N2O3	C00328
179	lactate	C3H6O3	C00186
180	L-arginino-succinate	C10H18N4O6	C03406
181	leucine-isoleucine	C6H13NO2	C00123
182	lipoate	C8H14O2S2	C00725
183	lysine	C6H14N2O2	C00047
184	malate	C4H6O5	C00149
185	Maleic acid	C4H4O4	C01384
186	malonyl-CoA	C24H38N7O19P3S	C00083
187	methionine	C5H11NO2S	C00073
188	Methionine sulfoxide	C5H11NO3S	HMDB02005
189	Methylcysteine	C4H9NO2S	HMDB0002108
190	Methylmalonic acid	C4H6O4	C02170
191	methylnicotinamide	C7H9N2O	C02918
192	Mevalonate	C6H12O4	C00418
193	myo-inositol	C6H12O6	C00137
194	N6-Acetyl-L-lysine	C8H16N2O3	C02727
195	N-acetyl spermidine	C9H21N3O	C00612
196	N-acetyl spermine	C12H28N4O	C02567
197	N-acetyl-aspartylglutamic acid	C11H16N2O8	C12270
198	N-acetyl-glucosamine	C8H15NO6	C00140
199	N-acetyl-glucosamine-1-phosphate	C6H14NO8P	C04256
200	N-acetyl-glutamate	C7H11NO5	C00624
201	N-acetyl-glutamine	C7H12N2O4	HMDB06029
202	N-Acetyl-L-alanine	C5H9NO3	C01073
203	N-acetyl-L-aspartic acid	C6H9NO5	C01042
204	N-acetyl-L-ornithine	C7H14N2O3	C00437
205	N-Acetylputrescine	C6H14N2O	C02714
206	NAD+	C21H27N7O14P2	C00003
207	NADH	C21H29N7O14P2	C00004
208	NADP+	C21H28N7O17P3	C00006
209	NADPH	C21H30N7O17P3	C00005
210	N-carbamoyl-L-aspartate	C5H8N2O5	C00438
211	Ng,NG-dimethyl-L-arginine	C8H18N4O2	C03626
212	nicotinamide	C6H6N2O	C00153
213	nicotinamide riboside	C11H15N2O5	C03150
214	Nicotinamide ribotide	C11H15N2O8P	C00455
215	nicotinate	C6H5NO2	C00253
216	O8P-O1P (octulose-8-phosphate)	C5H11O8P
217	O-acetyl-L-serine	C5H9NO4	C00979
218	octulose-1,8-bisphosphate (OBP)	C5H11O8P
219	ornithine	C5H12N2O2	C00077
220	orotate	C5H4N2O4	C00295
221	orotidine-5-phosphate	C10H13N2O11P	C01103
222	oxaloacetate	C4H4O5	C00036
223	p-aminobenzoate	C7H7NO2	C00568
224	pantothenate	C9H17NO5	C00864
225	phenylalanine	C9H11NO2	C00079
226	Phenyllactic acid	C9H10O3	C01479
227	Phenylpropiolic acid	C9H6O2	HMDB00563
228	phenylpyruvate	C9H8O3	C00166
229	Phosphocreatine	C4H10N3O5P	C02305
230	phosphoenolpyruvate	C3H5O6P	C00074
231	Phosphorylcholine	C5H15NO4P	C00588
232	p-hydroxybenzoate	C7H6O3	C00156
233	prephenate	C10H10O6	C00254
234	proline	C5H9NO2	C00148
235	propionyl-CoA	C24H40N7O17P3S	C00100
236	purine	C5H4N4	C00465
237	putrescine	C4H12N2	C00134
238	Pyridoxamine	C8H12N2O2	C00534
239	pyridoxine	C8H11NO3	C00314
240	Pyroglutamic acid	C5H7NO3	C01879
241	Pyrophosphate	P2H4O7	C00013
242	pyruvate	C3H4O3	C00022
243	quinolinate	C7H5NO4	C03722
244	retinoic acid	C20H28O2	C00777
245	riboflavin	C17H20N4O6	C00255
246	ribose-phosphate	C5H11O8P	C00117
247	S-adenosyl-L-homocysteine	C14H20N6O5S	C00021
248	S-adenosyl-L-methioninamine	C14H23N6O3S	C01137
249	S-adenosyl-L-methionine	C15H22N6O5S	C00019
250	sarcosine	C3H7NO2	C00213
251	sedoheptulose 1,7-bisphosphate (SBP)	C7H16O13P2	C00447
252	serine	C3H7NO3	C00065
253	shikimate	C7H10O5	C00493
254	shikimate-3-phosphate	C7H11O8P	C03175
255	S-methyl-5-thioadenosine	C11H15N5O3S	C00170
256	sn-glycerol-3-phosphate	C3H9O6P	C00093
257	sorbitol	C6H14O6	C00794
258	spermidine	C7H19N3	C00315
259	spermine	C10H26N4	C00750
260	S-ribosyl-L-homocysteine	C9H17NO6S	C03539
261	succinate	C4H6O4	C00042
262	succinyl-CoA-methylmalonyl-CoA	C25H40N7O19P3S	C00091
263	succinyl-CoA-posi	C25H40N7O19P3S	C00091
264	taurine	C2H7NO3S	C00245
265	Taurodeoxycholic acid	C26H45NO6S	C05463
266	thiamine	C12H16N4OS	C00378
267	Thiamine pyrophosphate	C12H19N4O7P2S	C00068
268	thiamine-phosphate	C12H17N4O4PS	C01081
269	threonine	C4H9NO3	C00188
270	thymidine	C10H14N2O5	C00214
271	thymine	C5H6N2O2	C00178
272	trans, trans-farnesyl diphosphate	C15H28O7P2	C00448
273	trehalose-6-Phosphate	C12H23O14P	C00689
274	trehalose-sucrose	C12H22O11	C00089
275	tryptophan	C11H12N2O2	C00078
276	tyrosine	C9H11NO3	C00082
277	UDP-D-glucose	C15H24N2O17P2	C00029
278	UDP-D-glucuronate	C15H22N2O18P2	C00167
279	UDP-N-acetyl-glucosamine	C17H27N3O17P2	C00043
280	UDP-nega	C9H14N2O12P2	C00015
281	UDP-xylose	C14H22N2O16P2	C00190
282	UMP	C9H13N2O9P	C00105
283	uracil	C4H4N2O2	C00106
284	Urea	CH4N2O	C00086
285	Uric acid	C5H4N4O3	C00366
286	uridine	C9H12N2O6	C00299
287	UTP-nega	C9H15N2O15P3	C00075
288	valine	C5H11NO2	C00183
289	xanthine	C5H4N4O2	C00385
290	xanthosine	C10H12N4O6	C01762
291	xanthosine-5-phosphate	C10H13N4O9P	C00655
292	Xanthurenic acid	C10H7NO4	C02470
