# Supplementary material for: REPTOR and CREBRF encode key regulators of muscle energy metabolism
Source: Nat Commun. 2023 Aug 15;14:4943. doi: 10.1038/s41467-023-40595-1 (PMC10427696; doi:10.1038/s41467-023-40595-1)
Supplement: Supplementary file 9 — Source Data [file 41467_2023_40595_MOESM9_ESM.xlsx]

## Sheet: Figure 1
	Figure 1b: TAG content
	days after tumor induction	Control												Esg>Yki[S3A]
	2	0.858939	1.09049	0.948359	1.09331	1.07723	0.931667	1.00297	0.982304	1.06546	1.00752	0.980052	0.961685	1.09992	0.801314	0.97402	1.02371	0.892434	1.00084	0.91833	1.0745	0.850521	0.91684	0.868074	0.970148
	8	0.882006	0.633304	0.789321	0.716897	0.662721	0.543517	0.688228	0.701022	0.700513	0.609605	0.675352	0.562161	0.195384	0.143229	0.155267	0.153909	0.14949	0.177028	0.239107	0.192927	0.191453	0.237647	0.190889	0.168819
	14	0.893619	0.781523	0.716331	0.892592	0.721316	0.693722	0.655322	0.50828	0.585325	0.411253	0.444458	0.628093	0.35512	0.332916	0.304853	0.441571	0.357904	0.367044	0.414066	0.298206	0.24915	0.319123	0.303528	0.18435
	Figure 1c: Glucose content
	days after tumor induction	Control												Esg>Yki[S3A]
	2	0.961946	1.06139	0.932191	1.03812	1.04061	0.965745	0.897633	1.2113	0.849301	1.10041	0.972861	0.968491	1.01196	0.771842	0.816477	0.781824	0.794454	0.819064	0.863477	0.946508	1.04554	0.94626	0.853291	0.827719
	8	0.963366	0.797547	1.01035	1.05406	1.0376	0.841302	0.772458	0.951414	0.824721	1.06826	1.05439	0.922804	0.954453	0.881699	1.1032	1.13929	1.06338	1.15788	1.28572	1.29811	1.04285	1.13704	1.19862	1.43302
	14	0.948133	1.0004	0.944072	1.06991	0.993878	0.979717	1.08731	1.1123	0.997994	1.0283	0.986666	1.22477	1.36139	1.26357	1.40011	1.63199	1.29875	1.23506	1.66595	1.3858	1.51227	1.37607	1.54484	1.52095
		Figure 1h: Myofiber degradation
					days after tumor induction - 14									days after tumor induction - 20
		Control				Esg>Yki[S3A]					Control				Esg>Yki[S3A]
		total	degraded	% degraded	% non-degraded	total	degraded	% degraded	% non-degraded		total	degraded	percentage degraded	% non-degraded	total	degraded	percentage degraded	% non-degraded
		16	0	0	100	22	0	0	100		24	1	4.16667	95.8333	21	21	100	0
		23	0	0	100	22	0	0	100		22	0	0	100	21	19	90.4762	9.52381
		25	0	0	100	26	1	3.84615	96.1538		19	0	0	100	16	16	100	0
		27	0	0	100	28	2	7.14286	92.8571		21	0	0	100	18	17	94.4444	5.55556
		91	0	0	100	98	3	3.06122	96.9388		86	1	1.16279	98.8372	76	73	96.0526	3.94737
		Figure 1i: Myofiber degradation
		Control				Esg-LexA>Yki[S3A] + dMef2-Gal4				Esg-LexA>Yki[S3A] + dMef2-Gal4>Myr-AKT
		total	degraded	% degraded	% non-degraded	total	degraded	% degraded	% non-degraded	total	degraded	% degraded	% non-degraded
		15	0	0	100	17	11	64.7059	35.2941	16	2	12.5	87.5
		17	0	0	100	24	8	33.3333	66.6667	14	4	28.5714	71.4286
		20	0	0	100	25	8	32	68	17	5	29.4118	70.5882
		26	0	0	100	18	6	33.3333	66.6667	22	0	0	100
						18	12	66.6667	33.3333	25	5	20	80
						21	16	76.1905	23.8095	14	0	0	100
						26	3	11.5385	88.4615	18	1	5.55556	94.4444
						26	3	11.5385	88.4615	18	0	0	100
						17	11	64.7059	35.2941
		78	0	0	100	192	78	40.625	59.375	144	17	11.8056	88.1944
		Figure 1j: Myofiber degradation
		Control				Esg-LexA>Yki[S3A] + dMef2-Gal4				Esg-LexA>Yki[S3A] + dMef2-Gal4>CPT1 RNAi
		total	degraded	% degraded	% non-degraded	total	degraded	% degraded	% non-degraded	total	degraded	% degraded	% non-degraded
		17	0	0	100	28	18	64.2857	35.7143	26	4	15.3846	84.6154
		20	0	0	100	26	17	65.3846	34.6154	30	9	30	70
		17	0	0	100	16	10	62.5	37.5	30	9	30	70
						18	9	50	50	26	6	23.0769	76.9231
						16	10	62.5	37.5	22	3	13.6364	86.3636
						26	17	65.3846	34.6154	24	8	33.3333	66.6667
		54	0	0	100	130	81	62.3077	37.6923	158	39	24.6835	75.3165

## Sheet: Figure 2
	Figure 2a: qRT-PCR - REPTOR mRNA quantification
	days after tumor induction	Control				Esg>Yki[S3A]
	2	0.9022	1.1021	1.0216	0.9742	0.8204	0.9069	0.9791	0.8811
	8	1.0968	1.1264	1.3344	1.2051	2.1107	1.2863	1.8057	1.7189
	14	1.1052	1.0399	1.2143	0.9897	2.4516	1.8923	1.6589	1.6555
	20	0.6893	0.7399	0.9836	1.0124	1.3961	1.3815	1.3059	1.6068
	Figure 2b: Immunoblot of S6K phosphorylation status
	Replicate 1
		anti-pS6K immunoblot in protein extracts from thoraces (Cell Signaling 9209 - 1:1000)											Reblott with anti-S6K (PMID: 20444422 - 1:10000)										anti-Tubulin immunoblot (Sigma T5168 - 1:20000)											Loading control - Ponceau staining
																								Lane 1	Lane 2	Lane 3									1	2	3	4	5	6	7	8	9
				Lane 1	Lane 2	Lane 3									Lane 1	Lane 2	Lane 3
																																													Lane 1 - Spectra Multicolor Broad Range Protein Ladder (Pierce #26634)
																																													Lane 2 - Control (30-40 ug of protein)
																																													Lane 3 - Esg>Yki[S3A] (30-40 ug of protein)
								Lane 1 - Control																																					Lane 4 - Esg>Yki[S3A] + ImpL2 RNAi (30-40 ug of protein)
								Lane 2 - Esg>Yki[S3A]																																					Lane 5 - Spectra Multicolor Broad Range Protein Ladder (Pierce #26634)
								Lane 3 - Esg>Yki[S3A] + ImpL2 RNAi																																					Lane 6 - Control (10-15 ug of protein)
																																													Lane 7 - Esg>Yki[S3A] (10-15 ug of protein)
																																													Lane 8 - Esg>Yki[S3A] + ImpL2 RNAi (10-15 ug of protein)
																																													Lane 9 - Spectra Multicolor Broad Range Protein Ladder (Pierce #26634)
															Lane 1 - Control									Lane 1 - Control
															Lane 2 - Esg>Yki[S3A]									Lane 2 - Esg>Yki[S3A]																					Membrane used for pS6K and total S6K immunoblot
															Lane 3 - Esg>Yki[S3A] + ImpL2 RNAi									Lane 3 - Esg>Yki[S3A] + ImpL2 RNAi																					Membrane used for tubulin immunoblot
						Figure 2c: Immunoblot of REPTOR
						Replicate 1
							anti-REPTOR immunoblot in protein extracts from thoraces (PMID: 25920570 - 1:1000)											anti-Tubulin immunoblot (Sigma T5168 - 1:20000)								Loading control - Ponceau staining
																				Lane 1	Lane 2						1	2	3	4	5	6	7
								Lane 1	Lane 2	Lane 3	Lane 4
																																					Lane 1 - Spectra Multicolor Broad Range Protein Ladder (Pierce #26634)
																																					Lane 2 - Control (30-40 ug of protein)
													Lane 1 - Ladder																								Lane 3 - Esg>Yki[S3A] (30-40 ug of protein)
													Lane 2 - Control																								Lane 4 - Spectra Multicolor Broad Range Protein Ladder (Pierce #26634)
													Lane 3 - Esg>Yki[S3A]																								Lane 5 - Control (10-15 ug of protein)
													Lane 4 - Ladder																								Lane 6 - Esg>Yki[S3A] (10-15 ug of protein)
																																					Lane 7 - Spectra Multicolor Broad Range Protein Ladder (Pierce #26634)


																				Lane 1 - Control																	Membrane used for REPTOR immunoblot
																				Lane 2 - Esg>Yki[S3A]																	Membrane used for tubulin immunoblot
						Replicate 2
							anti-REPTOR immunoblot in protein extracts from thoraces (PMID: 25920570 - 1:1000)											anti-Tubulin immunoblot (Sigma T5168 - 1:20000)								Loading control - Ponceau staining
																				Lane 1	Lane 2						1	2	3	4	5	6	7
								Lane 1	Lane 2	Lane 3	Lane 4
																																					Lane 1 - Spectra Multicolor Broad Range Protein Ladder (Pierce #26634)
																																					Lane 2 - Control (30-40 ug of protein)
													Lane 1 - Ladder																								Lane 3 - Esg>Yki[S3A] (30-40 ug of protein)
													Lane 2 - Control																								Lane 4 - Spectra Multicolor Broad Range Protein Ladder (Pierce #26634)
													Lane 3 - Esg>Yki[S3A]																								Lane 5 - Control (10-15 ug of protein)
													Lane 4 - Ladder																								Lane 6 - Esg>Yki[S3A] (10-15 ug of protein)
																																					Lane 7 - Spectra Multicolor Broad Range Protein Ladder (Pierce #26634)


																				Lane 1 - Control																	Membrane used for REPTOR immunoblot
																				Lane 2 - Esg>Yki[S3A]																	Membrane used for tubulin immunoblot
	Figure 2d: qRT-PCR - REPTOR mRNA quantification
	Control	Esg-LexA>Yki[S3A]-GFP	Esg-LexA>Yki[S3A]-GFP + dMef2>REPTOR RNAi
	1.04852	2.35121	1.31535
	0.843628	3.32497	1.30123
	0.991937	2.59938	1.40847
	0.946216	2.83721	1.5932
	1.02845	2.28978	1.37634
	1.14125	3.15807	1.41837
	Figure 2e: Glucose content
	Control	Esg-LexA>Yki[S3A]-GFP	Esg-LexA>Yki[S3A]-GFP + dMef2>REPTOR RNAi
	1.03372	1.95278	1.33178
	1.01891	2.19548	1.67587
	0.934722	1.59681	1.13583
	1.12932	2.00064	1.62805
	1.00371	1.87694	1.3511
	0.879613	1.67124	1.73925
	0.929919	2.28565	1.30704
	1.35806	2.15962	1.58433
	0.77754	2.55629	1.63662
	1.175	1.84436	2.56967
	0.977932	1.88286	1.32524
	0.78155	2.08148	2.0021
	Figure 2f: Glucose content
	Control	Esg-LexA>nls-GFP + dMef2>REPTOR RNAi
	0.876246	0.89217
	1.00617	0.922132
	1.00542	0.947533
	1.32161	0.828653
	0.871473	1.25977
	0.919074	1.14369
	0.915236	1.18291
	1.1089	1.22042
	0.964422	0.937843
	1.01985	1.06535
	1.07207	0.742075
	0.919526	0.918049
	Figure 2g: qRT-PCR - Pfk mRNA quantification
	Control	Esg-LexA>Yki[S3A]-GFP	Esg-LexA>Yki[S3A]-GFP + dMef2>REPTOR RNAi
	0.96989	0.442799	0.6402
	0.876251	0.746749	0.862537
	1.08629	0.562033	0.815457
	0.86617	0.544833	0.997931
	1.1888	0.592872	0.904404
	1.0126	0.791233	1.01144
[truncated: 4 more columns]

## Sheet: Figure 3
		Figure 3d: qRT-PCR - mRNA quantification of potential target genes of REPTOR
		Control					dMef2>REPTOR[ACT]
	CG42390	0.8433	1.8178	0.8174	0.6999	0.8216	1.5266	2.5485	2.968	1.6802	1.6861
	Gadd45	1.1669	0.7686	1.0806	0.7065	1.2774	2.9894	3.0329	1.8025	3.272	2.0187
	RhoGAP	1.2795	0.9564	1.07	0.7754	0.9187	1.4598	1.5269	1.42	1.5905	1.3733
		Figure 3e: qRT-PCR - CG42390 mRNA quantification
		Control	Esg-LexA>Yki[S3A]-GFP	Esg-LexA>Yki[S3A]-GFP + dMef2>REPTOR RNAi
		1.1414	3.7934	2.1102
		1.4405	3.3185	2.2855
		0.8602	2.0796	2.5078
		1.2428	1.7211	2.0166
		0.7723	3.0989	1.9107
		0.9576	1.7007	1.2573
		0.7851	2.1678	1.2899
		0.7047	2.6102	1.5448
		1.0954	2.7535	1.3854
		Figure 3f: qRT-PCR - RhoGAP68F mRNA quantification
		Control	Esg-LexA>Yki[S3A]-GFP	Esg-LexA>Yki[S3A]-GFP + dMef2>REPTOR RNAi
		1.0268	2.9404	1.5964
		1.3516	2.6848	1.4837
		1.1462	2.1645	1.7924
		1.0682	1.3917	1.4456
		0.6435	2.4495	1.0653
		1.0809	2.9778	1.8654
		1.0579	2.582	1.6064
		0.7816	2.2273	1.1477
		0.8432	1.4842	0.8677
		Figure 3g: qRT-PCR - Gadd45 mRNA quantification
		Control	Esg-LexA>Yki[S3A]-GFP	Esg-LexA>Yki[S3A]-GFP + dMef2>REPTOR RNAi
		0.7378	13.452	15.598
		1.3826	11.8	15.312
		1.158	10.485	16.611
		1.1791	6.3726	15.468
		0.9394	12.993	13.731
		0.8232	10.51	15.009
		0.5951	7.3518	10.932
		0.9548	10.457	15.704
		1.2301	9.5844	11.13

## Sheet: Figure 4
	Figure 4a: Immunoblot of REPTOR
	Replicate 1
		anti-REPTOR immunoblot in protein extracts from thoraces (PMID: 25920570 - 1:1000)												anti-Tubulin immunoblot (Sigma T5168 - 1:20000)								Loading control - Ponceau staining
															Lane 1	Lane 2	Lane 3	Lane 4					1	2	3	4	5	6	7	8	9	10	11			Lane 1 - Spectra Multicolor Broad Range Protein Ladder (Pierce #26634)
			Lane 1	Lane 2	Lane 3	Lane 4	Lane 5	Lane 6																												Lane 2 - Control (30-40 ug of protein)
																																				Lane 3 - dMef2>REPTOR[WT] (30-40 ug of protein)
																																				Lane 4 - dMef2>REPTOR[WT] + PRAS40 (30-40 ug of protein)													Densitometry of bands: Adj. Volume
																																				Lane 5 - dMef2>REPTOR[WT] + Tsc1/Tsc2 (30-40 ug of protein)													REPTOR
																																				Lane 6 - Spectra Multicolor Broad Range Protein Ladder (Pierce #26634)										Control			35466640
									Lane 1 - Ladder																											Lane 7 - Control (10-15 ug of protein)										dMef2>REPTOR[WT]			80030544
									Lane 2 - Control																											Lane 8 - dMef2>REPTOR[WT] (10-15 ug of protein)										dMef2>REPTOR[WT] + PRAS40			53649112
									Lane 3 - dMef2>REPTOR[WT]																											Lane 9 - dMef2>REPTOR[WT] + PRAS40 (10-15 ug of protein)										dMef2>REPTOR[WT] + Tsc1/Tsc2			48297040
									Lane 4 - dMef2>REPTOR[WT] + PRAS40																											Lane10 - dMef2>REPTOR[WT] + Tsc1/Tsc2 (10-15 ug of protein)
									Lane 5 - dMef2>REPTOR[WT] + Tsc1/Tsc2																											Lane 11 - Spectra Multicolor Broad Range Protein Ladder (Pierce #26634)
									Lane 6 - Ladder
															Lane 1 - Control																						Membrane used for REPTOR immunoblot									NOTE:
															Lane 2 - dMef2>REPTOR[WT]																						Membrane used for tubulin immunoblot									REPTOR band is approximately 100 kDa
															Lane 3 - dMef2>REPTOR[WT] + PRAS40																															Tubulin is approximately 45 kDa
															Lane 4 - dMef2>REPTOR[WT] + Tsc1/Tsc2
	Figure 4b: Glucose content
	Control	dMef2>REPTOR[WT]	dMef2>REPTOR[WT] + PRAS40	dMef2>REPTOR[WT] + Tsc1/Tsc2
	1.02426	1.15435	1.59147	1.30816
	0.957685	0.994531	1.4809	1.68126
	1.01247	0.975195	1.68654	1.34296
	1.0984	0.987992	1.61083	1.58654
	0.891136	0.886651	1.4622	1.31656
	1.01605	1.12499	1.35939	1.19173
	1.03914	1.16293	1.40787	1.45326
	0.994856	1.06761	1.60159	2.02257
	1.22793	1.0642	1.64371	1.79469
	0.929651	1.19593	1.65615	1.58223
	0.969044	0.979375	1.47685	1.55563
	0.839384	1.0661	1.38419	1.46704
	Figure 4c: Myofiber degradation
	Control				dMef2>REPTOR[WT]				dMef2>REPTOR[WT] + PRAS40				dMef2>REPTOR[WT] + Tsc1/Tsc2
	total	degraded	% degraded	% non-degraded	total	degraded	% degraded	% non-degraded	total	degraded	% degraded	% non-degraded	total	degraded	% degraded	% non-degraded
	18	0	0	100	19	0	0	100	27	23	85.1852	14.8148	18	7	38.8889	61.1111
	20	0	0	100	22	0	0	100	24	15	62.5	37.5	21	14	66.6667	33.3333
	20	0	0	100	22	0	0	100	16	14	87.5	12.5	20	14	70	30
					20	0	0	100	21	11	52.381	47.619	21	18	85.7143	14.2857
	58	0	0	100	83	0	0	100	88	63	71.5909	28.4091	80	53	66.25	33.75
[truncated: 7 more columns]

## Sheet: Figure 5
		Figure 5a: LC/MS quantification of glycolytic metabolites
		Control					dMef2>REPTOR[ACT]
	Glucose-6-P	0.91483	1.22478	0.60169	1.10449	1.15421	0.568155	0.711546	0.538664	0.797599	0.321812
	Fructose-6-P	1.0503	1.18747	0.626979	1.0753	1.05995	0.549981	0.608288	0.470603	0.769423	0.404684
	Fructose-1-6-bisP	0.894054	0.761425	0.815321	1.3838	1.1454	0.502528	0.364788	0.295553	0.68513	0.223833
	Glyceraldehyde-3-P	0.98849	1.24419	0.520108	1.38772	0.859488	0.526321	0.493621	0.427886	0.565115	0.327823
	1,3-bisphosphoglycerate	0.928387	0.903554	0.838803	1.05422	1.27504	1.04315	0.949859	0.828611	0.857126	1.76227
		Figure 5b: LC/MS quantification of Acetyl Coa
		Control	dMef2>REPTOR[ACT]
		0.987916	0.463164
		0.825802	0.508925
		0.805717	0.263553
		1.68216	0.344211
		0.69841	0.142494
		Figure 5c: ATP quantification
		Control	dMef2>REPTOR[ACT]
		0.960283	0.44134
		1.06007	0.535751
		0.953319	0.450484
		1.02633	0.45222
		0.860992	0.767947
		0.868675	0.66275
		1.0691	0.505049
		1.20123	0.638645
	Figure 5d: Myofiber degradation
	Control				dMef2>REPTOR[ACT]				dMef2>REPTOR[ACT] + Myr-AKT
	total	degraded	% degraded	% non-degraded	total	degraded	% degraded	% non-degraded	total	degraded	% degraded	% non-degraded
	25	0	0	100	20	10	50	50	20	9	45	55
	15	0	0	100	21	14	66.6667	33.3333	22	10	45.4545	54.5455
	24	0	0	100	21	21	100	0	18	12	66.6667	33.3333
	26	0	0	100	18	16	88.8889	11.1111	17	10	58.8235	41.1765
					18	16	88.8889	11.1111	21	16	76.1905	23.8095
					26	17	65.3846	34.6154	22	11	50	50
					18	16	88.8889	11.1111	19	11	57.8947	42.1053
					15	15	100	0
					22	17	77.2727	22.7273
	90	0	0	100	179	142	79.3296	20.6704	139	79	56.8345	43.1655
		Figure 5e: LC/MS quantification of TCA cycle metabolites
		Control					dMef2>REPTOR[ACT]
	oxaloacetate	0.955568	1.29475	0.819299	1.11701	0.813381	1.95506	1.98256	2.29663	1.7471	1.70005
	citrate	0.885597	0.849509	1.24124	1.02566	0.997997	1.56866	1.57176	1.83265	1.22967	1.5479
	isocitrate	0.976678	0.889453	0.997342	0.876004	1.26052	1.33146	1.10382	1.46703	0.901009	0.695199
	A-ketoglutarate	1.02561	0.966778	0.984429	1.04197	0.981219	0.860391	0.86377	0.878411	0.986599	0.699364
	Succinyl-CoA	0.869778	0.588953	0.820858	2.03332	0.687093	0.491755	0.29904	0.124503	0.651199	0.307511
	Succinate	1.08364	0.979334	0.854943	1.02967	1.05242	1.32484	1.20644	1.08676	1.2191	1.25581
	Fumarate	0.860756	1.0965	1.03502	1.11378	0.893946	1.17544	1.25038	1.2421	1.45617	1.12994
	Malate	0.73872	1.22241	1.07841	1.13005	0.830411	1.27563	1.51684	1.75762	1.56839	1.48713
	Figure 5f: Myofiber degradation
	Control				dMef2>REPTOR[ACT]				dMef2>REPTOR[ACT] + CPT1 RNAi
	total	degraded	% degraded	% non-degraded	total	degraded	% degraded	% non-degraded	total	degraded	% degraded	% non-degraded
	16	0	0	100	16	10	62.5	37.5	24	13	54.1667	45.8333
	20	0	0	100	18	12	66.6667	33.3333	20	10	50	50
	22	0	0	100	20	12	60	40	20	9	45	55
	19	1	5.26316	94.7368	21	17	80.9524	19.0476	20	3	15	85
					20	13	65	35	18	1	5.55556	94.4444
					20	12	60	40	22	5	22.7273	77.2727
					20	15	75	25	20	11	55	45
									24	12	50	50
	77	1	1.2987	98.7013	135	91	67.4074	32.5926	168	64	38.0952	61.9048

## Sheet: Figure 6
	Figure 6a: qRT-PCR - Crebrf mRNA quantification
	Ad lib fed	24hr fasted	Fast-refed
	0.803538	2.46791	1.16275
	0.936595	1.72984	1.39142
	0.950968	2.00421	1.06747
	1.00771	1.87749	1.28598
	1.19058	2.09258	1.27339
	1.11061	1.93031	1.18345
	Figure 6b: qRT-PCR - Crebrf mRNA quantification
	C2C12 Control 4hr	C2C12 HBSS 4hr
	1.06736	1.96732
	0.913402	2.03544
	1.01924	1.84902
	Figure 6c: qRT-PCR - Crebrf mRNA quantification
	Control	Insulin
	1.10977	0.520169
	0.987521	0.622092
	0.902706	0.512511
	Figure 6d: ATP production rate
		glycoATP Production Rate
	gfp	18.61	21.04	17.03	22.57	21.92	20.98	24.65	12.27	18.16	17.79
	Crebrf	10.84	8.08	5.95	9.16	8.99	9.75	10.56	6.43	7.65	5.84
		mitoATP Production Rate
	gfp	25.2	24.52	30.5	26.18	26.41	29.17	26.49	28.31	30.46	27.88
	Crebrf	39.14	53.33	41.54	38	33.36	40.2	43.77	40.1	50.5	43.36
	Figure 6e: Extracellular lactate
	gfp	crebrf
	0.846178	0.424704
	1.04461	0.533918
	1.10921	0.407783
	Figure 6f: Glucose uptake
	gfp	crebrf
	1.04495	0.954593
	0.987476	0.940763
	0.9675	0.849488
	1.00008	0.858093
	Figure 6g: Glycogen content
	C2C12 (Gfp)	C2C12 (Crebrf)
	0.905525	1.21229
	1.0512	1.28063
	1.04327	1.37661

## Sheet: Supplementary Figure 1
	Supplementary Figure 1g: Protein content
	days after tumor induction	Control												Esg>Yki[S3A]
	2	1.0449	1.00022	0.978707	0.988636	0.970763	1.01677	1.10438	0.954301	0.975515	0.948285	1.01066	1.00686	0.996249	1.11408	1.03464	1.04954	1.0684	1.08925	1.05847	1.11008	1.10216	1.14079	1.23451	1.26396
	8	1.04755	0.975728	0.948919	0.954545	0.950243	1.00651	1.05625	0.961583	0.911873	0.912823	0.896675	0.989446	0.840688	0.938658	1.11044	1.06906	1.08561	1.11375	0.873879	0.918206	0.876412	0.934354	0.946385	1.01193
	14	0.911187	0.88173	0.883054	0.755627	0.926081	0.935349	1.04327	0.856464	0.88876	0.944802	0.953668	0.900475	0.832414	0.876103	0.872793	0.885371	0.894307	0.986981	0.81752	0.853615	0.858364	0.899525	0.904908	1.17404
	20	1.06244	1.0224	0.987974	0.829435	0.964806	0.987643	1.15536	1.03409	0.994829	0.888127	0.998311	1.01478	0.752979	0.768866	0.606686	0.706311	0.762246	0.841019	0.711135	0.706069	0.774776	0.720317	0.695303	0.751029

## Sheet: Supplementary Figure 2
	Supplementary Figure 2c: qRT-PCR of glycolytic enzymes
	Hex-a			pfk			pyk
	Control	Esg-LexA>Yki[S3A]-GFP	Esg-LexA>Yki[S3A]-GFP + dMef2>Myr-AKT	Control	Esg-LexA>Yki[S3A]-GFP	Esg-LexA>Yki[S3A]-GFP + dMef2>Myr-AKT	Control	Esg-LexA>Yki[S3A]-GFP	Esg-LexA>Yki[S3A]-GFP + dMef2>Myr-AKT
	0.915955	0.812937	1.77257	0.966977	0.406676	1.39809	0.986359	0.283741	0.976744
	0.78463	1.11157	1.66573	0.907289	0.616098	1.46862	0.884806	0.479001	0.981429
	1.05994	1.25373	1.95932	0.879363	0.500093	1.34952	0.703774	0.444349	0.988692
	0.930183	1.24332	1.36242	0.940874	0.510005	1.3465	0.915551	0.531518	0.87491
	1.27307	1.06636	1.86617	1.2513	0.532315	1.26516	1.27336	0.460917	0.9378
	1.03623	1.22501	2.11644	1.0542	0.710322	2.30611	1.23615	0.543787	1.6546
	Supplementary Figure 2d: ATP quantification
	Control	Esg-LexA>Yki[S3A]-GFP	Esg-LexA>Yki[S3A]-GFP + dMef2>Myr-AKT
	0.965881	0.768642	0.895341
	1.14889	0.669171	1.02018
	0.92604	0.818385	1.11635
	0.959185	0.702625	1.12087
	1.01576	0.471629	0.944428
	1.08867	0.500228	0.96371
	1.18337	0.612856	0.822603
	0.7122	0.586611	0.866298

## Sheet: Supplementary Figure 3
	Supplementary Figure 3b: Protein content
	days after tumor induction	Control												Esg>Yki[S3A]
	14 (29C)	1.2144	1.09259	0.936479	0.977302	0.835565	0.943664	0.977793	1.0284	1.10174	0.941642	0.900327	1.05009	0.7758	0.918191	0.851894	0.879327	1.13243	1.09422	0.923395	1.02634	1.06283	1.02427	1.00362	1.03839
	14 (29C) + 6 (18C)	1.07985	0.896963	0.812704	0.807152	0.84373	0.826421	1.09072	1.03013	1.10346	0.981236	1.07626	1.14478	0.705911	0.8016	0.864958	0.876061	1.00408	0.980242	1.00671	1.00947	0.964021	1.13479	1.0525	1.10553
	14 (29C) + 12 (18C)	1.04066	0.958034	0.878021	0.844709	0.909046	0.861039	1.04665	0.918575	0.980547	0.929248	0.997074	0.977104	0.780699	0.792782	0.891084	0.89337	0.913292	1.07952	0.811499	0.844552	0.85006	0.990532	1.11	1.08797
	Supplementary Figure 3c: TAG content
	days after tumor induction	Control												Esg>Yki[S3A]
	14 (29C)	1.11411	1.08351	1.09034	0.757649	1.14484	0.809552	1.09875	0.791409	0.951153	1.1538	0.897875	1.10701	0.749069	0.838059	0.931357	0.662821	0.733449	0.551388	0.497954	0.6476	0.518632	0.567188	0.62605	0.793345
	14 (29C) + 6 (18C)	1.07216	1.01314	0.964181	1.08459	1.07959	0.994178	1.24853	0.931746	0.808941	0.913071	0.798685	0.934637	0.633231	0.89068	0.471362	0.710636	0.632366	0.639903	0.614824	0.586416	0.673469	0.547858	0.731431	0.759113
	14 (29C) + 12 (18C)	0.986526	0.902185	0.768401	1.0126	0.861525	0.90956	1.06014	1.08027	1.07938	1.31616	0.934466	1.47374	0.903583	1.03097	0.891834	0.535739	0.894469	1.10928	1.22077	1.1593	1.13559	1.02736	0.895455	1.0624
	Supplementary Figure 3d: Glucose content
	days after tumor induction	Control												Esg>Yki[S3A]
	14 (29C)	1.1347	0.888472	0.983396	0.991633	1.02334	0.978463	0.921002	0.880687	0.926141	1.21905	0.984506	1.06861	1.65507	1.41852	1.49309	1.47208	1.21187	1.35403	2.00493	1.96451	1.81947	1.95086	1.55328	1.49754
	14 (29C) + 6 (18C)	0.975568	0.886123	0.891017	1.08921	1.02771	1.05604	1.14338	1.04305	0.980738	1.0123	1.057	1.07139	1.35922	1.61482	1.16872	1.14291	0.936386	0.978007	1.31686	1.23159	1.55426	1.06719	1.24488	1.18751
	14 (29C) + 12 (18C)	1.03778	0.846405	0.952812	1.05505	1.0493	0.948282	0.998272	0.886407	1.05375	1.10221	1.02336	1.22491	1.16213	1.25486	1.15339	1.16572	1.13501	0.932707	1.57967	1.45988	1.34887	1.43852	1.25236	1.2268
	Supplementary Figure 3e: qRT-PCR - Yki mRNA quantification in guts
		Control				Esg>Yki[S3A]
	T14 (29°C)	1.1166	1.2147	0.9448	0.7239	4.5847	2.2146	2.986	4.0774
	T20R (18°C)	1.6076	1.3264	1.4007	0.9594	1.8722	1.4545	1.6015	0.8227
	Supplementary Figure 3f: qRT-PCR - ImpL2 mRNA quantification in guts
		Control				Esg>Yki[S3A]
	T14 (29°C)	1.0756	1.1115	0.4548	1.3581	180.87	85.293	84.457	87.555
	T20R (18°C)	0.5498	0.9493	1.8702	1.3134	68.57	22.269	24.846	20.368
	Supplementary Figure 3g: Myofiber degradation after 6 days of recovery (14 to 20 days)
	days after tumor induction 14 and 6 days of recovery
	Control				Esg>Yki[S3A]
	total	degraded	percentage degraded	% non-degraded	total	degraded	percentage degraded	% non-degraded
	24	0	0	100	24	16	66.6667	33.3333
	18	0	0	100	21	8	38.0952	61.9048
	15	0	0	100	23	9	39.1304	60.8696
					18	8	44.4444	55.5556
					21	5	23.8095	76.1905
	57	0	0	100	107	46	42.9907	57.0093
	Supplementary Figure 3h: log2 fold change of RPKM to the average of each gene
	Gene	C2	T2	C14	T14	C38R	T38R
	aop	-0.929701	-0.660811	-0.0397733	0.791662	0.258982	-0.0862004
	Cf2	-0.769958	-0.958013	0.360022	0.722254	0.114291	-0.179263
	crol	-0.744825	-0.765608	0.314388	0.738872	0.101373	-0.268981
	CrebA	-0.690607	-0.734566	0.441969	0.737218	-0.154356	-0.225229
	toy	-0.920997	-0.816069	0.433981	0.779832	-0.159555	-0.0882231
	brwl	-0.339933	-0.277472	0.133113	1.2537	-1.02022	-1.28396
	CG17361	-0.104424	-0.388355	0.245713	1.19074	-1.0793	-1.45725
	cwo	-0.648963	-0.629622	0.42264	1.10332	-0.675952	-0.734249
	emc	-0.709708	-0.621035	0.412456	1.15842	-0.673457	-0.867058
	scrt	-0.580697	-0.361072	0.150435	1.06318	-0.454195	-0.681722
	CG44247	-0.479839	-0.507445	-0.246751	1.19202	-0.420979	-0.50423
	Atf3	-0.814866	-0.66639	0.24675	0.907194	-0.110027	-0.29874
	Eip93F	-0.800855	-0.754237	0.173651	1.00505	-0.164675	-0.311002
	jim	-0.611859	-0.60062	0.110913	0.816316	0.000794618	-0.2433
	CG10431	-1.12227	-0.802267	0.0669608	1.42549	-0.742032	-0.653533
	ovo	-0.633187	-0.413904	0.059844	0.921142	-0.26082	-0.261742
	Pdp1	-0.690652	-0.517966	0.122885	1.03693	-0.302875	-0.452697
	Hr38	-0.807292	-0.784788	-0.0211758	1.15731	-0.138609	-0.466178
	luna	-0.516089	-0.52823	0.0210652	0.939604	-0.207953	-0.306046
	sr	-0.745904	-0.621249	-0.011245	1.13557	-0.247626	-0.469878
	CG5953	-0.943642	-1.3276	-0.454021	1.53507	-0.345582	-0.585041
	REPTOR	-0.681663	-0.837432	-0.053996	1.23258	-0.112496	-0.788887
	vri	-0.819938	-0.668105	-0.162788	1.12392	0.10822	-0.613479
	Supplementary Figure 4i: qRT-PCR - REPTOR mRNA quantification
	control	Esg>Yki[S3A]
	0.671	0.958
	0.872	1.285
	1.125	1.354
	1.333	1.19

## Sheet: Supplementary Figure 4
		Supplementary Figure 4b: TAG content
		Control	Esg-LexA>Yki[S3A]-GFP	Esg-LexA>Yki[S3A]-GFP + dMef2>REPTOR RNAi
		1.09638	0.536414	0.296372
		1.22056	0.381625	0.376917
		0.981823	0.294478	0.370737
		0.950252	0.559537	0.388329
		0.78408	0.359827	0.262119
		0.966904	0.450068	0.309031
		1.15858	0.461024	0.51336
		1.02441	0.396922	0.500493
		0.965569	0.42543	0.364079
		1.13103	0.330415	0.619609
		0.892362	0.336323	0.258135
		0.828049	0.415295	0.346247
		Supplementary Figure 4c: qRT-PCR - mRNA quantification of glycolytic enzymes
		Hex-a			pyk
		Control	Esg-LexA>Yki[S3A]-GFP	Esg-LexA>Yki[S3A]-GFP + dMef2>REPTOR RNAi	Control	Esg-LexA>Yki[S3A]-GFP	Esg-LexA>Yki[S3A]-GFP + dMef2>REPTOR RNAi
		0.968663	0.810861	1.14042	0.963649	0.29882	0.553823
		0.868575	1.26975	1.32141	0.924499	0.598575	0.602565
		1.06862	1.18505	1.42386	1.02222	0.492411	0.692992
		0.910168	1.08864	1.87949	0.85642	0.54603	0.700697
		1.14334	1.05492	1.30021	1.10326	0.491186	0.751673
		1.04063	1.36475	1.51911	1.12995	0.652742	0.769064

[truncated: 6 more sheets: Supplementary Figure 5, Supplementary Figure 6, Supplementary Figure 7, Supplementary Figure 8, Supplementary Figure 9, Supplementary Figure 10]
